# Supplementary material for: Proteomics analysis reveals the effect of 1α,25(OH)2VD3-glycosides on development of early testes in piglets
Source: Sci Rep. 2021 May 31;11:11341. doi: 10.1038/s41598-021-90676-8 (PMC8167176; doi:10.1038/s41598-021-90676-8)
Supplement: Supplementary file 1 — Supplementary Information 1. [file 41598_2021_90676_MOESM1_ESM.xlsx]

## Sheet: Summary
Header line description of table 1			Table 1. MS/MS spetrum database search analysis summary
Total spectrum	Number of spectrum produced by mass spectrometer
Matched spectrum	Number of spectrum matched with alignment protein		Total spectrum	Matched spectrum	Peptides	Unique peptides	Identified proteins	Quantifiable proteins
Peptides	Number of peptides whitch spectrum hit		815971	248564(30.5%)	132715	122755	7852	6573
Unique peptides	Number of identified peptides that only come form this protein groups
Identified proteins	Number of proteins detected by spetrum search analysis
Quantifiable proteins	Number of proteins quantifiable		Table 2. Differentially expressed protein summary (Filtered with threshold value of expression fold change and P value < 0.05)
Header line description of worksheet "Protein_quant"			Compare group	Regulated type	fold change >1.2	fold change >1.3	fold change >1.5	fold change >2
Protein accession	Protein accession number of database used for search		S2/S1	up-regulated	20	5	2	1
Protein description	Protein functional description			down-regulated	5	2	0	0
Gene name	Indicates the name of the gene that code for the protein sequence		S3/S1	up-regulated	19	6	2	0
MW [kDa]	Protein molecular weight ,unit [kDa]			down-regulated	43	22	4	0
			S4/S1	up-regulated	66	26	8	1
				down-regulated	24	9	1	0

## Sheet: Protein_quant
Protein information				S1			S2			S3			S4			S2/S1		S3/S1		S4/S1
Protein accession	Protein description	Gene name	MW [kDa]	S1_3	S1_2	S1_1	S2_3	S2_2	S2_1	S3_3	S3_2	S3_1	S4_3	S4_2	S4_1	Ratio	P value	Ratio	P value	Ratio	P value
I3LHC4	Uncharacterized protein OS=Sus scrofa OX=9823	---	102.42	0.988	1.016	1.018	1.029	0.972	1.043	1.028	0.957	1.035	1.008	1.056	0.963	1.007	0.78562	0.999	0.96674	1.002	0.97252
Q2TJZ7	Microsomal prostaglandin E synthase-1 OS=Sus scrofa OX=9823 GN=PTGES	PTGES	17.338	0.773	1.002	0.734	1.009	0.833	1.218	1.156	0.994	1.122	1.083	1.157	0.971	1.22	0.2503	1.304	0.062903	1.28	0.080543
F1RK02	Lymphocyte cytosolic protein 1 OS=Sus scrofa OX=9823 GN=LCP1	LCP1	70.203	1.04	1.043	1.103	0.948	0.993	1.052	0.965	1.059	0.891	1.069	0.904	0.983	0.939	0.152042	0.915	0.163837	0.928	0.21358
A0A287BRR4	Nuclear factor 1 OS=Sus scrofa OX=9823 GN=NFIB	NFIB	47.498	0.974	1.082		0.991	0.995		1.027	0.939		1.014	0.986		0.966	0.64114	0.956	0.58632	0.973	0.67622
I3LTI2	Notchless homolog 1 OS=Sus scrofa OX=9823 GN=NLE1	NLE1	50.553	1.076			0.972			1.024			0.919			0.903		0.952		0.854
A5A757	Inhibitor of kappa light chain gene enhancer in B cells, kinase beta OS=Sus scrofa OX=9823 GN=IKBKB	IKBKB	86.494	1.019	0.988	1.011	0.984	0.976	0.987	0.987	1.048	1.001	1.02	1.016	0.964	0.976	0.073678	1.006	0.79308	0.994	0.77572
F1SDJ6	Intersectin 2 OS=Sus scrofa OX=9823 GN=ITSN2	ITSN2	116.89	0.972	1.031		1.115	1.007		0.871	0.921		1.073	1.081		1.059	0.43594	0.895	0.111263	1.075	0.132899
A0A287BKX0	Uncharacterized protein OS=Sus scrofa OX=9823 GN=C1D	C1D	16.026	1.039	1.009	0.974	1.015	1.074	0.984	1.007	0.989	1.049	0.94	0.942	1.001	1.017	0.63174	1.008	0.78014	0.954	0.165182
D3K5N7	ELAV-like protein OS=Sus scrofa OX=9823 GN=ELAVL1	ELAVL1	36.134	0.988	0.973	1.003	1.029	1.03	1.008	0.992	0.998	1.016	0.965	0.965	0.981	1.035	0.038379	1.014	0.28138	0.982	0.15672
A0A286ZUK3	Alkaline phosphatase OS=Sus scrofa OX=9823 GN=LOC100522404	LOC100522404	51.151
F1SBZ3	Family with sequence similarity 126 member A OS=Sus scrofa OX=9823 GN=FAM126A	FAM126A	46.815		1.081			1.035			0.949			0.942		0.957		0.878		0.871
K7GQ48	Alpha-2-macroglobulin OS=Sus scrofa OX=9823 GN=A2M	A2M	163.99	0.917	1.008	0.964	1.036	0.946	1.03	0.94	1.002	0.945	1.124	1.031	1.066	1.043	0.3585	0.999	0.99192	1.115	0.042717
I3L9K9	Ankyrin repeat domain 16 OS=Sus scrofa OX=9823 GN=ANKRD16	ANKRD16	39.278
A0A286ZQ36	Uncharacterized protein OS=Sus scrofa OX=9823	---	32.428	1.014			0.96			1.023			1.004			0.947		1.009		0.99
F1ST51	Tudor domain containing 7 OS=Sus scrofa OX=9823 GN=TDRD7	TDRD7	123.75		0.986			0.993			1.029			0.997		1.007		1.044		1.011
I3L939	Glutamine-dependent NAD(+) synthetase OS=Sus scrofa OX=9823 GN=NADSYN1	NADSYN1	69.085
A0A287BFF2	Long-chain-fatty-acid--CoA ligase 5 OS=Sus scrofa OX=9823 GN=ACSL5	ACSL5	75.224		0.916	1.088		1.054	1.08		1.091	0.872		0.953	0.979	1.065	0.52422	0.98	0.88446	0.964	0.7413
I3LSK5	G protein subunit beta 1 OS=Sus scrofa OX=9823 GN=GNB1	GNB1	37.377	0.99	1.009	1.033	1.004	1.019	1.001	1.031	0.999	1.032	1.015	0.97	0.968	0.997	0.86068	1.01	0.57664	0.974	0.25118
F1S0N2	ATP-citrate synthase OS=Sus scrofa OX=9823 GN=ACLY	ACLY	123.71	0.91	0.965	1.048	1.035	1.105	1.003	0.917	0.852	0.937	1.168	1.096	1.019	1.075	0.21518	0.926	0.20222	1.123	0.110256
A0A286ZR93	Coiled-coil domain containing 146 OS=Sus scrofa OX=9823 GN=CCDC146	CCDC146	92.712	0.776			0.894			1.011			1.351			1.152		1.303		1.741
A0A286ZJW8	PHD finger protein 5A OS=Sus scrofa OX=9823 GN=PHF5A	PHF5A	12.405	1.029	1.034	0.954	0.955	1.002	1.11	1.04	1.011	0.999	0.967	1.006	0.99	1.017	0.78336	1.011	0.71098	0.982	0.57186
F1RZQ9	Uncharacterized protein LOC100153818 OS=Sus scrofa OX=9823 GN=UQCC2	UQCC2	16.258	0.982	0.968		0.923	1.091		1.046	1.069		1.049	0.889		1.033	0.76396	1.085	0.024803	0.994	0.91882
A0A287B807	Lipopolysaccharide induced TNF factor OS=Sus scrofa OX=9823 GN=LITAF	LITAF	16.936
A0A287APA4	Diacylglycerol kinase OS=Sus scrofa OX=9823 GN=DGKZ	DGKZ	96.363		0.955			0.948			1.042			1.054		0.993		1.091		1.104
A0A287BNC5	Ectonucleotide pyrophosphatase/phosphodiesterase 1 OS=Sus scrofa OX=9823 GN=ENPP1	ENPP1	98.626	1.008			0.98			1.001			1.015			0.972		0.993		1.007
F1S6Z4	Hdc homolog, cell cycle regulator OS=Sus scrofa OX=9823 GN=HECA	HECA	52.942			0.951			0.933			1.01			1.102	0.981		1.062		1.159
I3LVS7	Transforming protein RhoA OS=Sus scrofa OX=9823 GN=RHOA	RHOA	21.768	1.081	1.022	1.032	0.955	0.949	0.974	1.011	1.041	0.957	0.945	0.965	1.03	0.918	0.0109203	0.96	0.24214	0.938	0.107045
A0A287AK92	HAUS augmin like complex subunit 8 OS=Sus scrofa OX=9823 GN=HAUS8	HAUS8	41.222	0.997	1.015		0.996	0.981		1.053	0.974		0.955	1.033		0.983	0.27354	1.007	0.88228	0.988	0.7818
I3LKR4	Sialic acid acetylesterase OS=Sus scrofa OX=9823 GN=SIAE	SIAE	53.326	1.018	0.979	1.036	0.942	0.948	0.967	1.093	1.04	1.007	0.937	1.047	0.976	0.942	0.032257	1.035	0.30314	0.976	0.5286
A0A287AP76	WW domain binding protein 4 OS=Sus scrofa OX=9823 GN=WBP4	WBP4	42.023	0.874			0.993			1.094			1.053			1.136		1.252		1.205
A0A287BS13	DEAD-box helicase 59 OS=Sus scrofa OX=9823 GN=DDX59	DDX59	60.484	0.964	0.914		1.028	1.152		0.98	0.974		1.043	0.984		1.161	0.142995	1.04	0.27402	1.079	0.1929
F1RH75	Lysine demethylase 3B OS=Sus scrofa OX=9823 GN=KDM3B	KDM3B	189.2	1.011		1.003	1.021		1.008	1.041		1.036	0.955		0.984	1.007	0.4294	1.031	0.021982	0.963	0.13314
A0A287BKS2	Pentraxin-related protein PTX3 precursor OS=Sus scrofa OX=9823 GN=PTX3	PTX3	35.023	0.956			0.997			0.991			1.069			1.043		1.037		1.118
I3LGC6	Ubiquitin specific peptidase 24 OS=Sus scrofa OX=9823 GN=USP24	USP24	293.85		0.95	0.904		0.976	1.005		1.055	1.011		1.024	1.087	1.069	0.147485	1.114	0.080283	1.139	0.079123
A0A287B3E3	Single stranded DNA binding protein 2 OS=Sus scrofa OX=9823 GN=SSBP2	SSBP2	32.233
F1S108	CDGSH iron sulfur domain 2 OS=Sus scrofa OX=9823 GN=CISD2	CISD2	15.308	1.024	1.022	1.002	1.019	0.99	0.916	0.944	0.96	0.967	1.011	1.025	1.115	0.96	0.26526	0.942	0.0038437	1.034	0.36102
A0A287BRD3	TNF receptor associated factor 3 OS=Sus scrofa OX=9823 GN=TRAF3	TRAF3	61.911		1.068			1.067			0.91			0.966		0.999		0.852		0.904
F1RG35	STIP1 homology and U-box containing protein 1 OS=Sus scrofa OX=9823 GN=STUB1	STUB1	32.679	0.963		0.965	0.981		1.002	0.999		1.025	1.055		1.044	1.029	0.118656	1.05	0.063898	1.089	0.0039351
F1RKK5	Proline rich coiled-coil 1 OS=Sus scrofa OX=9823 GN=PRRC1	PRRC1	46.442	1.015	0.977	0.967	1.032	1.017	1.017	0.999	1.019	1.035	0.963	0.986	0.967	1.036	0.082862	1.032	0.155223	0.985	0.42822
F1RS13	Probable peptidyl-tRNA hydrolase OS=Sus scrofa OX=9823 GN=PTRH1	PTRH1	23.159	1.021	0.903	0.929	0.864	1.048	1.049	0.911	0.995	1.004	1.211	1.066	1.033	1.038	0.6673	1.02	0.69738	1.16	0.073324
F1RKF7	Cut like homeobox 1 OS=Sus scrofa OX=9823 GN=CUX1	CUX1	86.384
A0A286ZVS0	Splicing factor 3b subunit 3 OS=Sus scrofa OX=9823 GN=SF3B3	SF3B3	135.56	1.008	1.037	0.978	1.008	1.028	1.099	1.007	0.984	1.011	0.964	0.956	0.958	1.037	0.3124	0.993	0.73882	0.952	0.103682
F1S614	Striatin interacting protein 1 OS=Sus scrofa OX=9823 GN=STRIP1	STRIP1	95.637	1.005	1.082		1.073	1.006		0.976	0.979		0.952	0.938		0.996	0.947	0.937	0.2222	0.906	0.120297
I3LTY6	Mitogen-activated protein kinase kinase kinase 2 OS=Sus scrofa OX=9823 GN=MAP3K2	MAP3K2	64.888
A0A287BMF1	Diencephalon/mesencephalon homeobox 1 OS=Sus scrofa OX=9823 GN=DMBX1	DMBX1	39.089
A0A287BBE5	Ubiquitin specific peptidase 30 OS=Sus scrofa OX=9823 GN=USP30	USP30	54.319
F1RG31	Hydroxyacylglutathione hydrolase OS=Sus scrofa OX=9823 GN=HAGH	HAGH	28.937	1.044	0.985	1.038	1.028	1.079	0.948	0.908	0.967	1.008	1.051	1.024	1.032	0.996	0.91112	0.94	0.153959	1.013	0.54512
A0A287A3G7	Zinc finger with KRAB and SCAN domains 1 OS=Sus scrofa OX=9823 GN=ZKSCAN1	ZKSCAN1	63.233	1.032	1.014		0.962	0.972		1.019	1.007		0.986	1.008		0.945	0.031355	0.99	0.45294	0.975	0.20942
F1RR97	Ubiquinone biosynthesis protein COQ4 homolog, mitochondrial OS=Sus scrofa OX=9823 GN=COQ4	COQ4	29.943	0.995			0.928			1.006			1.074			0.933		1.011		1.079
A0A287B9X9	Uncharacterized protein OS=Sus scrofa OX=9823	---	35.422	1.397	1.104	1.078	0.921	0.945	1.037	0.709	0.967	1.032	0.893	0.994	0.897	0.811	0.086977	0.757	0.116003	0.778	0.052317
A0A287AK40	Uncharacterized protein OS=Sus scrofa OX=9823	---	40.219	1.036	1.137	1.034	0.956	0.927	0.755	1.086	1.173	1.09	0.911	0.756	1.092	0.823	0.068037	1.044	0.33774	0.86	0.22016
I3LLP0	Lysine-specific demethylase 2A OS=Sus scrofa OX=9823 GN=KDM2A	KDM2A	130.6		0.92			0.996			1.056			1.034		1.083		1.148		1.124
A0A287AUP9	N-methylpurine DNA glycosylase OS=Sus scrofa OX=9823 GN=MPG	MPG	30.21
F1RU12	Endoribonuclease LACTB2 OS=Sus scrofa OX=9823 GN=LACTB2	LACTB2	32.734	0.914	0.946	0.969	1.022	0.926	0.968	0.958	1.032	1.027	1.088	1.09	1.036	1.031	0.42048	1.066	0.094984	1.136	0.0058013
F1SHL9	Pyruvate kinase OS=Sus scrofa OX=9823 GN=PKM	PKM	57.877	1.009	0.99	0.948	0.967	0.969	0.996	1.017	1.014	1.107	1.007	1.039	0.966	0.995	0.82664	1.065	0.14242	1.022	0.48184
A0A287AIJ3	Glutathione peroxidase OS=Sus scrofa OX=9823 GN=GPX3	GPX3	25.684	1.027	1.042	1.074	0.971	1.018	0.965	0.949	0.991	0.943	1.076	0.933	1.028	0.94	0.044098	0.917	0.0133584	0.966	0.4611
A0A287B3B8	SMG7, nonsense mediated mRNA decay factor OS=Sus scrofa OX=9823 GN=SMG7	SMG7	121.85
F1RXD4	Regulator of microtubule dynamics 1 OS=Sus scrofa OX=9823 GN=RMDN1	RMDN1	32.631			0.914			0.944			1.083			1.059	1.033		1.185		1.159
A0A287AU47	Pyridoxal dependent decarboxylase domain containing 1 OS=Sus scrofa OX=9823 GN=PDXDC1	PDXDC1	82.84	1.003	1.012	1.041	1.014	1.017	1.037	0.959	0.945	1.018	0.986	1.066	0.963	1.004	0.77776	0.956	0.149079	0.987	0.6837
F1RGE8	Ankyrin repeat and KH domain-containing protein 1 OS=Sus scrofa OX=9823 GN=ANKHD1	ANKHD1	269.18	0.987	0.87	1.174	1.054	1.022	1.009	0.954	0.986	0.925	1.021	1.133	0.903	1.018	0.80206	0.945	0.60996	1.009	0.91854
K7GN82	Neuropilin OS=Sus scrofa OX=9823 GN=NRP1	NRP1	94.91
A0A287BL65	RAB6B, member RAS oncogene family OS=Sus scrofa OX=9823 GN=RAB6B	RAB6B	23.461
F1RM62	Heat shock protein family B (small) member 6 OS=Sus scrofa OX=9823 GN=HSPB6	HSPB6	17.431	1.023	1.042	1.115	1.007	0.987	0.97	1.033	0.987	0.969	0.967	1.008	0.973	0.932	0.06948	0.94	0.129597	0.927	0.061579
F1SLZ3	Uncharacterized protein OS=Sus scrofa OX=9823 GN=MYL6B	MYL6B	24.026	0.912	0.97	1	1.093	0.909	0.969	1.081	1.077	1.118	0.965	1.021	0.928	1.031	0.66514	1.137	0.0121445	1.011	0.79062
F1RXW5	Transmembrane protein 177 OS=Sus scrofa OX=9823 GN=TMEM177	TMEM177	33.809	0.94	1.119		1.025	0.914		1.05	1.001		0.995	0.958		0.942	0.63466	0.996	0.99698	0.949	0.63636
A0A287A974	TBC1 domain containing kinase OS=Sus scrofa OX=9823 GN=TBCK	TBCK	83.256	1.098	0.991	1	1.028	1.012	0.979	0.872	0.993	0.984	1.009	1.01	1.041	0.977	0.57134	0.922	0.20004	0.991	0.81768
Q07717	Beta-2-microglobulin OS=Sus scrofa OX=9823 GN=B2M	B2M	13.362	1.022	1.118	1.028	1.01	0.962	1.18	0.869	0.967	0.826	1.128	0.942	0.961	0.995	0.91142	0.84	0.032825	0.957	0.50616
A0A286ZPC3	Neutrophil cytosol factor 2 OS=Sus scrofa OX=9823 GN=NCF2	NCF2	49.074	1.024	1.065	1.053	1.007	0.967	1.045	0.979	1.031	0.94	0.996	0.937	0.977	0.961	0.185804	0.939	0.094604	0.926	0.023137
I3L6G9	TATA-box binding protein associated factor 4 OS=Sus scrofa OX=9823 GN=TAF4	TAF4	68.755	0.968			1.019			0.957			1.073			1.053		0.989		1.108
I3L587	Zinc finger FYVE domain-containing protein OS=Sus scrofa OX=9823 GN=ZFYVE16	ZFYVE16	149.89			0.901			0.966			0.966			1.015	1.072		1.072		1.127
A0A286ZXA2	Small nuclear ribonucleoprotein U4/U6.U5 subunit 27 OS=Sus scrofa OX=9823 GN=SNRNP27	SNRNP27	18.596
A0A287BR18	Large 60S subunit nuclear export GTPase 1 OS=Sus scrofa OX=9823 GN=LSG1	LSG1	72.653		1.014	1.119		1.003	0.976		0.993	0.9		0.994	1.007	0.928	0.28556	0.887	0.2285	0.938	0.33432
A0A287B0L1	Sphingosine-1-phosphate phosphatase 1 OS=Sus scrofa OX=9823 GN=SGPP1	SGPP1	45.632		0.994	1.025		1.017	1.045		1.003	0.831		0.993	1.106	1.021	0.41154	0.908	0.40262	1.04	0.572
A0A287AII3	TSC22 domain family member 1 OS=Sus scrofa OX=9823 GN=TSC22D1	TSC22D1	15.68	0.955	0.95	1.022	1.018	0.984	0.906	1.091	1.034	1.065	0.939	1.037	1.003	0.994	0.87274	1.09	0.037499	1.018	0.66794
A0A287BQ54	Uncharacterized protein OS=Sus scrofa OX=9823 GN=RMDN2	RMDN2	46.386		0.948			0.97			1.103			0.982		1.023		1.164		1.036
A0A287A7Q7	Uncharacterized protein OS=Sus scrofa OX=9823 GN=EIF5	EIF5	49.049	1.018		0.977	1.001		0.968	1.023		1.039	0.983		1.011	0.987	0.67146	1.034	0.26972	0.999	0.98896
F1SGQ9	Wilms tumor protein homolog OS=Sus scrofa OX=9823 GN=WT1	WT1	47.161	0.891			1.158			0.918			1.071			1.3		1.03		1.202
F1S9T0	DnaJ heat shock protein family (Hsp40) member B4 OS=Sus scrofa OX=9823 GN=DNAJB4	DNAJB4	37.865	1.09	0.912		1.048	1.075		0.933	1.004		0.933	1.025		1.06	0.55902	0.968	0.78706	0.978	0.8654
P00336	L-lactate dehydrogenase B chain OS=Sus scrofa OX=9823 GN=LDHB	LDHB	36.612	1.008	1.006	0.989	1.002	0.998	0.975	1.053	1.001	1.064	0.93	0.993	0.961	0.991	0.4187	1.038	0.132938	0.96	0.109456
A0A287AFG8	Dihydrouridine synthase 2 OS=Sus scrofa OX=9823 GN=DUS2	DUS2	53.5	0.993			0.994			1.034			0.983			1.001		1.041		0.99
A0A287BLN0	CDC like kinase 3 OS=Sus scrofa OX=9823 GN=CLK3	CLK3	48.616
A0A287AVR3	Nuclear factor NF-kappa-B p105 subunit OS=Sus scrofa OX=9823 GN=NFKB1	NFKB1	98.17	1.011	1.021	1.036	1.006	0.983	1.04	1.013	1.031	0.939	0.955	0.977	0.971	0.987	0.50602	0.972	0.38388	0.946	0.004918
A0A287A5T1	Abhydrolase domain containing 14B OS=Sus scrofa OX=9823 GN=ABHD14B	ABHD14B	22.531	1.071	1.013	0.945	0.985	1.064	1.077	0.908	0.892	0.916	1.043	1.011	1.048	1.032	0.5221	0.897	0.043622	1.024	0.54578
F1SN88	DNA polymerase epsilon 3, accessory subunit OS=Sus scrofa OX=9823 GN=POLE3	POLE3	16.859	1.047	1.013		0.977	1.046		1.036	0.972		0.934	1		0.982	0.67266	0.975	0.54506	0.939	0.2357
F1RF38	Katanin p80 WD40 repeat-containing subunit B1 OS=Sus scrofa OX=9823 GN=KATNB1	KATNB1	68.215
A0A287AGY9	Transducin beta like 3 OS=Sus scrofa OX=9823 GN=TBL3	TBL3	78.252	0.94	1.105	0.997	1.056	1.087	1.029	0.936	0.945	1.012	1.093	0.877	0.973	1.043	0.4287	0.951	0.41334	0.967	0.68246
A0A287ANC9	Polyamine oxidase OS=Sus scrofa OX=9823 GN=PAOX	PAOX	50.124		1.045	0.988		0.96	1.018		1.067	0.96		0.928	1.042	0.973	0.56834	0.997	0.95326	0.969	0.66134
A0A287AKY8	Squamous cell carcinoma antigen recognized by T cells 3 OS=Sus scrofa OX=9823 GN=SART3	SART3	106.56	1.005		0.991	0.984		0.991	1.026		1.041	1.01		0.996	0.989	0.31124	1.036	0.07422	1.005	0.66366
F1SB53	26S protease regulatory subunit 7 OS=Sus scrofa OX=9823 GN=PSMC2	PSMC2	48.633	1.009	0.951	1.011	1.025	0.995	0.986	0.983	1.016	1.02	1.01	1.002	0.976	1.012	0.63354	1.016	0.52198	1.006	0.80364
A0A287B238	NIF3-like protein 1 OS=Sus scrofa OX=9823 GN=NIF3L1	NIF3L1	39.038	0.955	1.025	1.009	1.073	0.969	0.995	0.974	0.954	0.96	1.017	1.052	1.042	1.016	0.70012	0.966	0.2026	1.041	0.163644
F1S3F3	Iron-sulfur cluster assembly 2 OS=Sus scrofa OX=9823 GN=ISCA2	ISCA2	18.256	1.019	0.975	1.009	0.998	0.962	1.003	1.005	1.041	1.025	0.986	0.998	0.974	0.987	0.51448	1.023	0.25238	0.985	0.3779
F1RRF2	STT3B, catalytic subunit of the oligosaccharyltransferase complex OS=Sus scrofa OX=9823 GN=STT3B	STT3B	93.499		1.017	1.005		1.015	0.978		0.985	0.958		1.002	1.04	0.986	0.53194	0.961	0.118318	1.01	0.6691
A0A287BHV9	Zinc finger and BTB domain containing 43 OS=Sus scrofa OX=9823 GN=ZBTB43	ZBTB43	45.884
A0A287ACX5	Phosphatidylcholine:ceramide cholinephosphotransferase 1 OS=Sus scrofa OX=9823 GN=SGMS1	SGMS1	24.652
F1S2E3	Peptidyl-prolyl cis-trans isomerase OS=Sus scrofa OX=9823 GN=PPIF	PPIF	22.022	0.966	0.998	0.955	0.937	0.959	0.992	1.114	1.008	1.025	0.941	1.016	1.03	0.989	0.63756	1.078	0.091258	1.023	0.51038
A7LKB1	Sirtuin 1 OS=Sus scrofa OX=9823 GN=SIRT1	SIRT1	80.926	0.954	1.038	0.995	1.025	0.957	1.032	1.004	0.96	1.037	1.031	1.044	0.952	1.009	0.80546	1.005	0.8923	1.013	0.74688
I3LCK9	Cleavage and polyadenylation specific factor 4 OS=Sus scrofa OX=9823 GN=CPSF4	CPSF4	27.517			1.016			0.977			0.972			1.038	0.962		0.957		1.022
F1SAZ0	Sperm associated antigen 17 OS=Sus scrofa OX=9823 GN=SPAG17	SPAG17	240.88	0.92		0.959	1.206		0.998	0.87		0.987	1.046		1.063	1.173	0.25024	0.988	0.8572	1.122	0.035135
A0A287B1J4	Spectrin alpha, non-erythrocytic 1 OS=Sus scrofa OX=9823 GN=SPTAN1	SPTAN1	271.47	0.932	0.988	1.021	1.016	1.041	0.995	1.076	1.063	1.04	0.984	0.918	0.932	1.038	0.27432	1.081	0.051116	0.964	0.3399
Q864V5	FUN14 domain-containing protein 2 OS=Sus scrofa OX=9823 GN=FUNDC2	FUNDC2	20.571	1.052	0.951	1.027	1.022	1.034	1.014	0.93	0.99	1.027	1.005	0.99	0.98	1.013	0.67456	0.973	0.54586	0.982	0.6069
A0A286ZNV9	Uncharacterized protein OS=Sus scrofa OX=9823	---	11.206		1.067			0.962			0.937			1.034		0.902		0.878		0.969
F1SJP6	NADH dehydrogenase [ubiquinone] 1 alpha subcomplex subunit 6 OS=Sus scrofa OX=9823 GN=NDUFA6	NDUFA6	14.926
A0A287AKZ7	Uncharacterized protein OS=Sus scrofa OX=9823	---	13.301	1.13			1.512			0.671			0.736			1.338		0.594		0.651
F6Q402	Sodium/iodide cotransporter OS=Sus scrofa OX=9823 GN=SLC5A5	SLC5A5	67.179	1.118			0.991			0.898			0.994			0.886		0.803		0.889
A0A287BJE6	Receptor expression-enhancing protein OS=Sus scrofa OX=9823 GN=REEP1	REEP1	18.876			0.944			1			1.09			0.977	1.059		1.155		1.035
A0A287AY91	VPS33B interacting protein, apical-basolateral polarity regulator, spe-39 homolog OS=Sus scrofa OX=9823 GN=VIPAS39	VIPAS39	51.597	0.951	1.018	1.015	0.989	1.069	0.909	1.019	1	1.081	1.053	0.926	0.992	0.994	0.89318	1.039	0.304	0.996	0.90924
A0A287B929	60S ribosomal protein L13a OS=Sus scrofa OX=9823 GN=RPL13A	RPL13A	23.709	0.957	0.973	0.944	0.967	0.934	0.894	1.008	1.05	1.128	1.102	1.051	0.986	0.973	0.30936	1.109	0.039942	1.092	0.059257
F1SUY7	Uncharacterized protein OS=Sus scrofa OX=9823 GN=LOC100523131	LOC100523131	128.49	0.94			1.111			1.006			0.962			1.182		1.07		1.023
F1SSK5	AT-rich interactive domain-containing protein 4A OS=Sus scrofa OX=9823 GN=ARID4A	ARID4A	144.81
Q9GJT2	S-formylglutathione hydrolase OS=Sus scrofa OX=9823 GN=ESD	ESD	31.481	0.999	0.939	0.951	0.959	1.001	1.02	1	1.012	1.019	1.072	1.034	1.005	1.031	0.30272	1.049	0.070018	1.077	0.049437
F1SN94	WD repeat domain 70 OS=Sus scrofa OX=9823 GN=WDR70	WDR70	65.467		1.033			1.018			0.986			0.97		0.985		0.955		0.939
F1S7J6	Scaffold attachment factor B OS=Sus scrofa OX=9823 GN=SAFB	SAFB	110.14	0.964	1.027	0.984	1.006	1.005	0.991	1.029	0.974	1.043	0.996	1.004	0.991	1.009	0.65252	1.024	0.44904	1.005	0.77952
A0A287BQB5	Trafficking protein particle complex 11 OS=Sus scrofa OX=9823 GN=TRAPPC11	TRAPPC11	121.97
I3LFQ5	6-phosphofructokinase OS=Sus scrofa OX=9823 GN=PFKL	PFKL	80.26	0.971	0.96	1.056	1.073	1.008	1.041	0.991	0.989	0.977	0.986	1.028	0.938	1.045	0.27042	0.99	0.79054	0.988	0.78696
F1SR76	Aspartyl aminopeptidase OS=Sus scrofa OX=9823 GN=DNPEP	DNPEP	51.882	0.998	0.989	1.036	1.018	1.072	0.989	0.998	0.928	0.969	1.011	1.023	0.997	1.019	0.5488	0.958	0.162575	1.003	0.87034
A0A286ZTH8	O-acyltransferase OS=Sus scrofa OX=9823 GN=SOAT1	SOAT1	60.328	0.924	0.975	0.983	1.047	0.849	0.957	0.968	1.041	1.047	1.083	1.088	1.016	0.99	0.84374	1.06	0.140804	1.106	0.026864
A0A287BH96	Rho GTPase activating protein 45 OS=Sus scrofa OX=9823 GN=ARHGAP45	ARHGAP45	127.77	1.028			0.965			0.908			1.064			0.939		0.883		1.035
A0A287B0P0	Phenylalanyl-tRNA synthetase 2, mitochondrial OS=Sus scrofa OX=9823 GN=FARS2	FARS2	35.158
A0A287ARR1	Ferritin OS=Sus scrofa OX=9823 GN=FTH1	FTH1	21.185	1.017	1.189	1.11	1.105	0.991	0.995	1.007	0.932	0.881	0.917	0.886	0.995	0.932	0.2938	0.85	0.053423	0.844	0.040959
F6Q4F9	Hsp90 co-chaperone Cdc37 OS=Sus scrofa OX=9823 GN=CDC37	CDC37	39.752	0.987	1.011	1.002	1.046	0.991	0.98	0.979	1.019	0.995	0.972	0.976	1.033	1.006	0.8161	0.998	0.86708	0.994	0.76434
B5APU3	Actin-related protein 2-like protein OS=Sus scrofa OX=9823 GN=ACTR2	ACTR2	44.76	1.029	1.031	1.019	0.964	1.026	1.008	1.002	1.028	1.008	0.99	0.939	0.972	0.974	0.2264	0.987	0.190503	0.942	0.0198765
F1RHH2	Diphthamide biosynthesis 1 OS=Sus scrofa OX=9823 GN=DPH1	DPH1	48.508			0.953			0.946			1.178			0.93	0.993		1.236		0.976
F1SQM4	Uncharacterized protein OS=Sus scrofa OX=9823 GN=AHSA2P	AHSA2P	30.157		0.93			1.049			0.958			1.076		1.128		1.03		1.157
D0V557	Mitochondrial import receptor subunit TOM40 homolog OS=Sus scrofa OX=9823 GN=TOMM40	TOMM40	37.758	0.994	0.972	1.034	0.997	0.96	1.02	1.012	1.034	0.961	1.061	1.039	1.02	0.992	0.77644	1.002	0.942	1.04	0.138741
F1S9H9	Low molecular weight phosphotyrosine protein phosphatase OS=Sus scrofa OX=9823 GN=ACP1	ACP1	18.112	0.971	0.991	1.009	1.007	0.993	1.003	1.047	1.05	1.003	0.973	1.017	0.995	1.011	0.41274	1.043	0.083664	1.005	0.7965
A0A287B478	Neutral alpha-glucosidase AB OS=Sus scrofa OX=9823 GN=GANAB	GANAB	109.21	1.01			1.011			0.985			0.994			1.001		0.975		0.984
A0A287A3R2	Uncharacterized protein OS=Sus scrofa OX=9823 GN=LOC100513838	LOC100513838	26.933
A0A287BEA0	Disintegrin and metalloproteinase domain-containing protein 17 OS=Sus scrofa OX=9823 GN=ADAM17	ADAM17	79.066	1.062	0.932	1.049	0.954	1.057	1.046	1.005	0.927	0.928	0.982	1.096	0.997	1.005	0.92566	0.94	0.2849	1.011	0.84878
I3LL51	Family with sequence similarity 50 member A OS=Sus scrofa OX=9823 GN=FAM50A	FAM50A	35.362
A0A286ZVC8	Calcium/calmodulin-dependent protein kinase type II subunit gamma OS=Sus scrofa OX=9823 GN=CAMK2G	CAMK2G	65.671		0.969			1.043			0.964			1.016		1.076		0.995		1.049
F1SA85	ArfGAP with SH3 domain, ankyrin repeat and PH domain 2 OS=Sus scrofa OX=9823 GN=ASAP2	ASAP2	101.64	0.972	0.999	1	1.111	0.95	0.991	0.897	1.031	1.035	1.046	1.02	0.984	1.027	0.63074	0.997	0.92528	1.027	0.26368
F1SCY1	Interferon-induced protein with tetratricopeptide repeats 1 OS=Sus scrofa OX=9823 GN=IFIT3	IFIT3	55.238	1.031	1.278	1.013	0.889	0.898	0.992	0.819	0.848	0.987	1.223	0.968	0.966	0.837	0.102541	0.799	0.077696	0.95	0.65886
F1SG39	KAT8 regulatory NSL complex subunit 2 OS=Sus scrofa OX=9823 GN=KANSL2	KANSL2	54.897
F1S179	Thiosulfate sulfurtransferase like domain containing 1 OS=Sus scrofa OX=9823 GN=TSTD1	TSTD1	14.953	0.944	0.934	0.94	1.039	1.025	0.992	1.043	1.007	1.057	1.016	1.047	0.966	1.084	0.0045558	1.103	0.0027416	1.075	0.094138
K7GNP5	Secreted frizzled related protein 1 OS=Sus scrofa OX=9823 GN=SFRP1	SFRP1	34.786	1.001	1.026	1.125	0.925	1.008	1.011	1.087	1.009	0.898	0.979	0.962	0.999	0.934	0.21402	0.95	0.46508	0.933	0.139278
F1RJX8	Coatomer subunit alpha OS=Sus scrofa OX=9823 GN=COPA	COPA	138.44	0.998	1.019	1.005	0.99	0.989	0.992	1	1.003	1.007	1.024	0.992	1.004	0.983	0.110919	0.996	0.57344	0.999	0.95202
I3L8H8	DENN domain containing 5B OS=Sus scrofa OX=9823 GN=DENND5B	DENND5B	127.95		0.899	0.928		0.928	0.987		1.094	1		1.078	1.09	1.048	0.31034	1.146	0.104563	1.187	0.0095007
A0A075B7I5	Uncharacterized protein OS=Sus scrofa OX=9823	---	11.866	1.241	1.124	1.032	0.824	1.288	1.209	0.94	0.786	1.122	0.965	0.838	0.691	0.978	0.8101	0.838	0.187165	0.734	0.046179
F1RUX1	Coronin OS=Sus scrofa OX=9823 GN=CORO1B	CORO1B	54.181	1.04	1.003	1.059	0.953	0.97	0.961	1.001	1.002	0.979	0.985	0.993	1.008	0.93	0.012325	0.961	0.090562	0.963	0.094177
F1SD35	Phosphatidylinositol glycan anchor biosynthesis class T OS=Sus scrofa OX=9823 GN=PIGT	PIGT	68.847	0.942	0.992	1.036	1.035	0.97	0.976	1.062	0.967	0.928	1.008	1.047	1.061	1.004	0.91256	0.996	0.91914	1.049	0.1983
B8XTR3	1-acyl-sn-glycerol-3-phosphate acyltransferase epsilon OS=Sus scrofa OX=9823 GN=AGPAT5	AGPAT5	41.923	1.022	1.106	1.018	0.878	1.003	0.949	1.002	0.861	1.017	1.095	1.032	1.017	0.9	0.086422	0.915	0.20438	0.999	0.99118
A5GFW3	Cleavage stimulation factor subunit 1 OS=Sus scrofa OX=9823 GN=CSTF1	CSTF1	48.367	0.986			0.978			1.013			0.98			0.992		1.027		0.994
Q06AU2	Ras-related protein Rap-2a OS=Sus scrofa OX=9823 GN=RAP2A	RAP2A	20.504		0.942	1.079		0.996	0.946		1.012	0.92		1.029	1.052	0.961	0.65374	0.956	0.64972	1.03	0.69196
I3LUY9	Crystallin beta-gamma domain containing 3 OS=Sus scrofa OX=9823 GN=CRYBG3	CRYBG3	328.4
F1SRV4	Glutathione S-transferase kappa OS=Sus scrofa OX=9823 GN=GSTK1	GSTK1	25.496	0.983	1.011	0.972	1.018	1.026	0.988	0.972	1	0.966	1.07	1.019	1.066	1.022	0.25072	0.991	0.58198	1.064	0.034495
A0A287AT51	Cell proliferation regulating inhibitor of protein phosphatase 2A OS=Sus scrofa OX=9823 GN=CIP2A	CIP2A	102.53
A0A287AWF8	Uncharacterized protein OS=Sus scrofa OX=9823	---	13.286
A0A287BD30	CDC42 small effector protein 1 OS=Sus scrofa OX=9823 GN=CDC42SE1	CDC42SE1	8.9252
F1RXP8	Exocyst complex component 2 OS=Sus scrofa OX=9823 GN=EXOC2	EXOC2	102.98	1.019	0.965	1.004	0.961	1.017	1.001	0.966	1.008	1.028	1.009	1.013	1.009	0.997	0.9031	1.005	0.86026	1.014	0.46638
I3LGR3	HIC ZBTB transcriptional repressor 1 OS=Sus scrofa OX=9823 GN=HIC1	HIC1	76.617
A0A287AZ97	Tudor domain containing 7 OS=Sus scrofa OX=9823 GN=TDRD7	TDRD7	115.46
A0A287AXJ0	Uncharacterized protein OS=Sus scrofa OX=9823 GN=LOC110258923	LOC110258923	108.73		1.051			0.961			0.943			1.044		0.914		0.897		0.993
A0A287BQV4	Uncharacterized protein OS=Sus scrofa OX=9823 GN=BOLA3	BOLA3	12.26	0.904	0.879		0.996	1.096		1.003	1.117		1.116	0.926		1.173	0.086041	1.189	0.090801	1.145	0.29844
F1RFG9	Activating signal cointegrator 1 complex subunit 2 OS=Sus scrofa OX=9823 GN=ASCC2	ASCC2	78.322		1.026	0.929		0.984	0.973		0.936	0.953		1.056	1.144	1.001	0.96834	0.966	0.57874	1.125	0.20428
A0A287BTI4	Golgin A3 OS=Sus scrofa OX=9823 GN=GOLGA3	GOLGA3	158.26	0.986	1.014	0.973	1.022	1.011	0.992	1.022	0.976	1.022	0.988	1.004	1.019	1.017	0.30916	1.016	0.4704	1.013	0.44496
F1RVT6	Nerve growth factor receptor OS=Sus scrofa OX=9823 GN=NGFR	NGFR	45.64	0.968	1.04		1.011	1.014		1.046	0.97		0.981	0.982		1.008	0.8241	1.004	0.94698	0.978	0.64952
F1SJ71	Tyrosine-protein phosphatase OS=Sus scrofa OX=9823 GN=PTPN9	PTPN9	68.201	1.083	0.961	1.058	0.891	1.069	1.057	1.059	0.952	1.037	0.95	1.032	0.87	0.973	0.68894	0.983	0.7419	0.919	0.23778
A0A287BDP1	Jagunal homolog 1 OS=Sus scrofa OX=9823 GN=JAGN1	JAGN1	16.736	1.023	1.002	0.967	1.091	0.907	0.826	1.022	0.98	0.992	0.869	1.104	1.192	0.944	0.48374	1.001	0.97158	1.058	0.64756
F1SA79	Mitogen-activated protein kinase kinase 7 OS=Sus scrofa OX=9823 GN=MAP2K7	MAP2K7	47.552	1.01	0.946	0.968	0.947	1.061	1.01	1.092	1.036	0.953	0.943	0.971	1.075	1.032	0.46232	1.054	0.31032	1.022	0.66224
M3V815	Heterogeneous nuclear ribonucleoprotein R tv2 OS=Sus scrofa OX=9823 GN=HNRNPR	HNRNPR	70.929	1.023	1.042	0.927	1.008	0.948	1.055	1.067	1.013	1.022	0.946	0.989	0.966	1.006	0.89552	1.037	0.40228	0.97	0.48292
I3LL97	Cysteine and glycine rich protein 1 OS=Sus scrofa OX=9823 GN=CSRP1	CSRP1	20.644	1.07	0.989	1.014	0.888	1.003	1.088	1.053	1.043	0.955	0.991	0.957	0.966	0.969	0.62052	0.993	0.8543	0.948	0.107278
F1SG41	Aldehyde dehydrogenase 1 family member L2 OS=Sus scrofa OX=9823 GN=ALDH1L2	ALDH1L2	86.689	1.003	0.959	1.004	0.966	1.055	1.021	0.994	0.967	0.984	1.011	1.012	1.023	1.026	0.45142	0.993	0.70598	1.027	0.160325
A0A287BCX9	Transmembrane p24 trafficking protein 1 OS=Sus scrofa OX=9823 GN=TMED1	TMED1	25.262	1.097	0.962	1.004	0.993	1.111	0.869	0.956	1.112	0.944	0.951	0.939	1.165	0.971	0.70126	0.983	0.79538	0.997	0.9428
A0A286ZUD5	SNARE-associated protein Snapin OS=Sus scrofa OX=9823 GN=SNAPIN	SNAPIN	14.86	0.973	0.939	1.026	1.012	1.076	1.048	1.024	0.991	0.97	0.999	1.009	0.972	1.067	0.104063	1.016	0.6181	1.014	0.6273
K7GQ26	Hexokinase 3 OS=Sus scrofa OX=9823 GN=HK3	HK3	81.791		1.032			0.96			1.001			1.006		0.93		0.97		0.975
Q9TV69	Trans-1,2-dihydrobenzene-1,2-diol dehydrogenase OS=Sus scrofa OX=9823 GN=DHDH	DHDH	36.527	0.973	0.962	1.02	0.92	1.044	1.002	1.02	0.969	0.978	1.121	1.027	0.994	1.004	0.95174	1.004	0.87124	1.063	0.20676
F1SUZ4	Stromal interaction molecule 1 precursor OS=Sus scrofa OX=9823 GN=STIM1	STIM1	77.124	1.014	0.936	1.006	1.01	1.033	1.049	0.993	1.025	1.026	0.991	1.028	0.937	1.046	0.17626	1.03	0.34066	1	0.99836
I3LGG8	Synoviolin 1 OS=Sus scrofa OX=9823 GN=SYVN1	SYVN1	67.145	0.997	1.029	0.913	0.915	0.883	1.069	1.054	0.979	1.052	1.031	1.1	0.987	0.976	0.71418	1.05	0.31914	1.061	0.28074
A0A287B006	AP-3 complex subunit mu-1 OS=Sus scrofa OX=9823 GN=AP3M1	AP3M1	46.966	0.976			1.08			0.986			1.031			1.107		1.01		1.056
K7GLQ2	SWI/SNF related, matrix associated, actin dependent regulator of chromatin, subfamily a, member 1 OS=Sus scrofa OX=9823 GN=SMARCA1	SMARCA1	116.51
F1S484	AAR2 splicing factor homolog OS=Sus scrofa OX=9823 GN=AAR2	AAR2	43.416	1.014		0.975	0.959		1.055	1.069		0.931	0.952		1.052	1.013	0.84366	1.006	0.96732	1.008	0.91518
A0A286ZZ63	Structural maintenance of chromosomes protein OS=Sus scrofa OX=9823 GN=SMC4	SMC4	135.62	0.98	1.03	1.009	1.035	1.047	1.046	1.031	0.82	0.958	0.955	1.112	1.004	1.036	0.074897	0.93	0.33056	1.017	0.7619
F1SPT0	Ubiquitin carboxyl-terminal hydrolase 4 OS=Sus scrofa OX=9823 GN=USP4	USP4	101.58	1.061	0.992	0.975	0.899	1.041	0.946	1.088	1.019	1.083	0.936	0.998	0.96	0.953	0.38172	1.054	0.191337	0.956	0.23072
A0A287AQ80	Propionyl-CoA carboxylase alpha subunit OS=Sus scrofa OX=9823 GN=PCCA	PCCA	75.148		0.984			0.989			1.029			1.009		1.005		1.046		1.025
A0A287B900	VPS26, retromer complex component A OS=Sus scrofa OX=9823 GN=VPS26A	VPS26A	35.428	0.981	0.965	0.968	0.978	1.023	1.042	1.004	1.058	0.993	0.992	0.938	1.015	1.044	0.092078	1.048	0.080999	1.011	0.69622
Q2EHH7	Serine/threonine-protein phosphatase OS=Sus scrofa OX=9823 GN=PPP1CC	PPP1CC	36.983	0.996	1.145	1.108	0.983	0.909	1.155	0.985	0.949	0.825	1.044	0.987	0.941	0.938	0.45742	0.849	0.073923	0.915	0.162898
A0A287BEC8	Neogenin 1 OS=Sus scrofa OX=9823 GN=NEO1	NEO1	154.37	1.039		1.164	1.035		0.953	0.983		0.924	0.948		0.96	0.902	0.2837	0.866	0.157358	0.866	0.130656
I3LBI4	Histone deacetylase OS=Sus scrofa OX=9823 GN=HDAC7	HDAC7	98.186	0.939			1.013			0.936			1.135			1.079		0.997		1.209
A0A286ZPY2	Glutathione S-transferase mu 2 OS=Sus scrofa OX=9823 GN=LOC110260348	LOC110260348	28.739
Q767L8	Mediator of DNA damage checkpoint protein 1 OS=Sus scrofa OX=9823 GN=MDC1	MDC1	217.91	1.058	1.014	1.019	1.023	0.974	1.099	0.905	0.985	0.941	1.001	1.029	1.047	1.002	0.98874	0.916	0.034096	0.995	0.82086
I3LN62	Vesicle-associated membrane protein 7 OS=Sus scrofa OX=9823 GN=VAMP7	VAMP7	24.935	1.038		0.974	0.971		1.081	1.015		0.964	0.973		1	1.02	0.79208	0.984	0.72808	0.981	0.63572
F1SAF9	Ring finger protein 26 OS=Sus scrofa OX=9823 GN=RNF26	RNF26	47.861
I3LH19	Mitochondrial E3 ubiquitin protein ligase 1 OS=Sus scrofa OX=9823 GN=MUL1	MUL1	34.351	0.944			0.994			1.041			1.031			1.053		1.103		1.092
A0A286ZYM6	ATP synthase peripheral stalk-membrane subunit b OS=Sus scrofa OX=9823 GN=ATP5PB	ATP5PB	28.626	0.999	0.982	1.026	0.96	0.989	0.995	0.996	1.003	0.973	1.057	1.009	1.012	0.979	0.27892	0.988	0.50032	1.024	0.30298
I3LQF9	Cytoplasmic linker associated protein 2 OS=Sus scrofa OX=9823 GN=CLASP2	CLASP2	156.99	0.949	0.923	0.962	1.04	1.071	1.003	0.979	0.961	0.983	1.057	1.06	1.009	1.099	0.014035	1.031	0.091516	1.103	0.008196
A0A287BPZ9	Oxidoreductase like domain containing 1 OS=Sus scrofa OX=9823 GN=OXLD1	OXLD1	16.475	0.846	0.972		1.193	1.006		0.892	0.977		1.119	1.051		1.21	0.22764	1.028	0.75986	1.194	0.143298
A0A287BJB9	Mitochondrial fission factor OS=Sus scrofa OX=9823 GN=MFF	MFF	25.006	1.031	1.001	0.987	0.923	1.057	0.995	0.844	0.958	1.026	1.217	1.073	0.978	0.985	0.71712	0.937	0.30794	1.082	0.30836
A0A287BLS6	A-kinase anchor protein 1, mitochondrial OS=Sus scrofa OX=9823 GN=AKAP1	AKAP1	92.677		0.994	1.048		1.008	1.062		0.976	0.949		1.028	0.96	1.014	0.74894	0.943	0.188723	0.974	0.59572
A0A287A1C8	Cingulin like 1 OS=Sus scrofa OX=9823 GN=CGNL1	CGNL1	141.32	0.956	1.049	1.03	1.094	1.082	0.976	0.984	0.895	1.007	0.986	0.988	0.98	1.039	0.4638	0.951	0.3303	0.973	0.45412
F1SGH5	Pyruvate dehydrogenase E1 component subunit beta, mitochondrial OS=Sus scrofa OX=9823 GN=PDHB	PDHB	39.272	1.016	1.031	1.002	1.002	0.912	0.996	1.003	1.067	1.014	0.989	1.018	1.008	0.954	0.20616	1.011	0.62082	0.989	0.39644
F1SJ21	Uncharacterized protein OS=Sus scrofa OX=9823 GN=LOC100517372	LOC100517372	24.125
A0A287B6M9	Phosphatidylinositol-3,4,5-trisphosphate dependent Rac exchange factor 1 OS=Sus scrofa OX=9823 GN=PREX1	PREX1	183.22			1.033			0.995			1.004			0.977	0.963		0.972		0.946
A0A287BR33	Integrator complex subunit 8 OS=Sus scrofa OX=9823 GN=INTS8	INTS8	106.99	0.981	0.953	1.041	0.882	1.014	1.014	1.08	1.036	1.049	1.051	1.004	0.911	0.978	0.68138	1.064	0.09578	0.997	0.9378
A0A286ZKC4	Coiled-coil domain-containing protein 91 OS=Sus scrofa OX=9823 GN=CCDC91	CCDC91	50.191			1			0.904			1.058			1.033	0.904		1.058		1.033
A0A287B7U9	N-acetylgalactosamine-6-sulfatase OS=Sus scrofa OX=9823 GN=GALNS	GALNS	53.754	1.029	1.036	1.019	0.99	0.919	0.954	1.008	0.972	1.019	0.983	1.064	1.039	0.928	0.027337	0.972	0.135281	1.001	0.99612
F1RVX2	Hematological and neurological expressed 1 protein OS=Sus scrofa OX=9823 GN=JPT1	JPT1	16.07	0.962	1.008	1.011	1.004	1.006	0.993	0.999	0.96	1.003	1.046	1.031	1.001	1.007	0.67086	0.994	0.78126	1.033	0.194856
A0PFK7	F-actin-capping protein subunit beta OS=Sus scrofa OX=9823 GN=CAPZB	CAPZB	31.315			1.074			1.139			0.877			0.939	1.061		0.817		0.874
F1RL06	Uncharacterized protein OS=Sus scrofa OX=9823 GN=LOC100523213	LOC100523213	22.712		0.872	0.982		0.785	0.789		1.258	1.367		1.067	0.852	0.849	0.112475	1.416	0.040618	1.035	0.83604
F1RSN3	5-oxoprolinase, ATP-hydrolysing OS=Sus scrofa OX=9823 GN=OPLAH	OPLAH	136.29	0.892	1.055	1.02	1.003	1.002	1.04	1.044	0.93	1.094	1.048	0.988	0.889	1.026	0.61868	1.034	0.65662	0.986	0.85222
F1RUJ0	Adenylyl cyclase-associated protein OS=Sus scrofa OX=9823 GN=CAP2	CAP2	53.732	0.977	1.06	0.956	1.092	1.01	1.089	0.965	0.917	1.078	0.991	1.029	0.878	1.066	0.187176	0.989	0.839	0.968	0.58978
A0A287AP80	HECT and RLD domain containing E3 ubiquitin protein ligase 4 OS=Sus scrofa OX=9823 GN=HERC4	HERC4	112.1		0.966			1.052			0.973			1.036		1.089		1.007		1.072
F1S6R7	Polypyrimidine tract-binding protein 1 OS=Sus scrofa OX=9823 GN=PTBP1	PTBP1	56.601	0.998	1.029	0.99	1.031	1	0.988	1.02	0.977	1.019	0.964	0.987	0.988	1.001	0.97224	1	0.98402	0.974	0.140745
A0A286ZVP6	Mediator complex subunit 22 OS=Sus scrofa OX=9823 GN=MED22	MED22	22.324	1.039		0.982	1.026		0.991	0.945		1.029	0.998		1.006	0.998	0.963	0.977	0.68424	0.992	0.80392
I3LJS8	Uncharacterized protein OS=Sus scrofa OX=9823 GN=MDM1	MDM1	68.845			1.021			1.039			1.036			0.921	1.018		1.015		0.902
A0A287AFK0	N-acetylglucosamine-1-phosphodiester alpha-N-acetylglucosaminidase precursor OS=Sus scrofa OX=9823 GN=NAGPA	NAGPA	56.78
A0A287AIW1	C2 calcium dependent domain containing 5 OS=Sus scrofa OX=9823 GN=C2CD5	C2CD5	95.822
K7GRA9	Jade family PHD finger 3 OS=Sus scrofa OX=9823 GN=JADE3	JADE3	93.371		1.024	0.919		1.007	1.062		1.005	0.998		0.97	1.039	1.065	0.39994	1.031	0.61612	1.034	0.64624
I3LTN1	PHD finger protein 10 OS=Sus scrofa OX=9823 GN=PHF10	PHF10	56.776	0.881	1.097		1.154	0.912		0.955	0.893		1.046	1.09		1.044	0.81584	0.934	0.64012	1.08	0.53602
A0A287AVK3	High mobility group 20B OS=Sus scrofa OX=9823 GN=HMG20B	HMG20B	35.858
I3LSQ0	Calcium binding and coiled-coil domain 1 OS=Sus scrofa OX=9823 GN=CALCOCO1	CALCOCO1	76.96
B5APU6	Actin-related protein 2/3 complex subunit OS=Sus scrofa OX=9823 GN=ARPC1B	ARPC1B	40.974	1.037	0.998	1.025	0.93	0.997	0.994	1.036	1.043	0.96	0.977	0.944	0.975	0.955	0.138515	0.993	0.80914	0.946	0.025682
F2Z543	Prohibitin OS=Sus scrofa OX=9823 GN=PHB	PHB	29.804	1.02	0.993	0.973	0.99	0.968	0.97	0.965	1.029	0.992	1.024	1.016	1.051	0.981	0.27534	1	0.99482	1.035	0.112296
F1SBS4	Complement C3 OS=Sus scrofa OX=9823 GN=C3	C3	187.03		0.954			1.001			0.991			1.064		1.049		1.039		1.115
B1NI70	Adenylate kinase 4, mitochondrial OS=Sus scrofa OX=9823 GN=AK3L1	AK3L1	25.291	0.927	0.997	1.021	0.937	0.941	1.032	1.038	1.007	0.992	1.116	1.011	0.981	0.988	0.79134	1.031	0.38128	1.055	0.33522
F1RFN3	Nuclear receptor corepressor 2 OS=Sus scrofa OX=9823 GN=NCOR2	NCOR2	269.34	0.998	0.987	0.978	1.007	1.014	1.052	1.029	0.978	0.947	0.978	1.023	1.037	1.037	0.069919	0.997	0.8921	1.025	0.25552
F1S0C9	Ubiquitin-conjugating enzyme E2 J1 OS=Sus scrofa OX=9823 GN=UBE2J1	UBE2J1	30.927	0.98	0.987	0.975	0.996	1.145	1.024	1.018	0.904	1.155	0.991	0.987	0.866	1.076	0.2376	1.046	0.63018	0.967	0.50496
F1S0P6	Probable ATP-dependent RNA helicase DHX58 OS=Sus scrofa OX=9823 GN=DHX58	DHX58	77.403	0.905			0.968			0.928			1.183			1.07		1.025		1.307
A0A287BJU9	Pleckstrin homology domain containing A5 OS=Sus scrofa OX=9823 GN=PLEKHA5	PLEKHA5	114.6			1.009			0.988			1.041			0.97	0.979		1.032		0.961
A0A287BPS0	SET domain containing 2 OS=Sus scrofa OX=9823 GN=SETD2	SETD2	240.71			1.027			1.135			0.91			0.957	1.105		0.886		0.932
K7GQD4	Protein S100 OS=Sus scrofa OX=9823	---	11.778	1.003		1.004	1.043		0.947	0.973		1.087	0.991		0.966	0.992	0.87414	1.026	0.73462	0.975	0.29778
A0A287ABD9	CSC1-like protein 1 OS=Sus scrofa OX=9823 GN=TMEM63A	TMEM63A	85.217
F2Z5H2	ATPase family, AAA domain containing 1 OS=Sus scrofa OX=9823 GN=ATAD1	ATAD1	40.744	0.908	0.952	0.913	0.968	1.065	0.964	1.028	0.946	1.074	1.046	1.031	1.053	1.081	0.098464	1.099	0.080338	1.129	0.001699
A0A287A2N4	Sterile alpha motif domain containing 1 OS=Sus scrofa OX=9823 GN=SAMD1	SAMD1	45.846		1.04	0.97		0.957	1.011		1.002	1.072		1	0.96	0.979	0.68406	1.032	0.58406	0.975	0.60176
A5D9L3	MHC class II, DM beta precursor OS=Sus scrofa OX=9823 GN=SLA-DMB	SLA-DMB	29.847	1.175	1.063	1.087	0.924	1.055	1.054	1.017	1.049	0.859	0.86	0.844	1.013	0.912	0.157437	0.88	0.130884	0.817	0.035381
F1S3I3	Eukaryotic translation initiation factor 3 subunit G OS=Sus scrofa OX=9823 GN=EIF3G	EIF3G	35.611	0.977	0.99	0.982	1.014	1.002	1.003	1.036	1.007	1.015	0.995	1.017	1.011	1.024	0.0123434	1.037	0.0175563	1.025	0.030918
F1SQX8	3-hydroxybutyrate dehydrogenase 1 OS=Sus scrofa OX=9823 GN=BDH1	BDH1	38.793	0.955		1.031	1.137		1.012	0.946		0.999	0.987		0.97	1.082	0.37982	0.979	0.70528	0.985	0.75526
A0A287AJD3	Y-box binding protein 1 OS=Sus scrofa OX=9823 GN=YBX1	YBX1	30.436	0.967	0.999	1.004	1.002	0.97	1.04	1.013	1.077	1.054	0.999	1.012	0.984	1.014	0.5865	1.059	0.057298	1.008	0.58602
F1SJX4	Uncharacterized protein OS=Sus scrofa OX=9823 GN=GDPGP1	GDPGP1	41.916	1.088	0.98	1.058	1.026	0.963	0.93	0.938	1.01	0.986	0.951	1.048	1.023	0.934	0.182656	0.939	0.174058	0.967	0.4746
A0A287AHI6	Uncharacterized protein OS=Sus scrofa OX=9823 GN=TRAPPC10	TRAPPC10	140.06
I3LI00	GRB10 interacting GYF protein 2 OS=Sus scrofa OX=9823 GN=GIGYF2	GIGYF2	148.48	0.974	0.959	1.008	1.026	0.975	1.053	0.99	1.032	0.967	1.027	1.012	0.987	1.038	0.23778	1.016	0.54124	1.029	0.202
I3LUR0	WD repeat domain 59 OS=Sus scrofa OX=9823 GN=WDR59	WDR59	101.9		1.035			1.04			0.916			1.018		1.005		0.885		0.984
A0A287B4K8	Golgi reassembly stacking protein 1 OS=Sus scrofa OX=9823 GN=GORASP1	GORASP1	47.295	0.867		0.951	1.064		1.022	0.994		1.051	1.103		0.99	1.147	0.111121	1.125	0.159735	1.151	0.186941
A0A286ZMP9	VPS39, HOPS complex subunit OS=Sus scrofa OX=9823 GN=VPS39	VPS39	86.405	0.937	1.015	1.044	1.108	1.007	1.196	0.969	1.006	0.861	1.006	0.977	0.937	1.105	0.172265	0.947	0.38134	0.975	0.54926
Q29594	Creatine kinase B-type OS=Sus scrofa OX=9823 GN=CKB	CKB	42.657	1.081	0.966	1.056	1.04	0.989	1.159	0.944	1.007	0.825	0.938	1.042	0.976	1.027	0.67744	0.895	0.170058	0.953	0.35264
A0A287B5N5	Protein Wnt OS=Sus scrofa OX=9823 GN=WNT4	WNT4	32.953	1.009	0.924		1.115	1.098		0.984	1.066		0.904	0.93		1.145	0.092802	1.061	0.4262	0.949	0.37968
A0A286ZWG4	ATP-dependent 6-phosphofructokinase OS=Sus scrofa OX=9823 GN=PFKM	PFKM	82.462	0.981	0.981	0.972	1	0.99	1.002	1.047	0.996	1.092	0.976	1.036	0.93	1.02	0.0154596	1.069	0.13402	1.003	0.96044
A0A287A1J3	Glucuronic acid epimerase OS=Sus scrofa OX=9823 GN=GLCE	GLCE	60.775
A0A287BB44	Multimerin 2 OS=Sus scrofa OX=9823 GN=MMRN2	MMRN2	102.82	1.027	1.076	1.055	1.048	1.152	1.038	1.048	0.68	0.991	0.964	1.112	0.933	1.025	0.539	0.861	0.34554	0.953	0.40976
A0A287B1L8	Notch 1 OS=Sus scrofa OX=9823 GN=NOTCH1	NOTCH1	271.82
A0A287A6K2	Epiplakin 1 OS=Sus scrofa OX=9823 GN=EPPK1	EPPK1	484.16	0.945	0.799	0.952	1.117	0.983	0.985	0.955	1.059	0.898	1.067	1.166	1.101	1.144	0.128065	1.08	0.35592	1.237	0.026761
F1RG67	CD2 cytoplasmic tail binding protein 2 OS=Sus scrofa OX=9823 GN=CD2BP2	CD2BP2	37.424	0.988	1.028	1.018	0.955	0.953	0.996	1.1	1.012	1.026	0.951	0.98	0.977	0.957	0.078757	1.034	0.3082	0.958	0.050236
F1S862	Sulfiredoxin OS=Sus scrofa OX=9823 GN=SRXN1	SRXN1	13.779	1.041	0.923	1.05	1.117	1.015	0.93	0.803	0.945	0.914	1.066	1.125	1.078	1.016	0.83774	0.883	0.126102	1.085	0.138344
I3LR20	Probable ATP-dependent RNA helicase DDX46 OS=Sus scrofa OX=9823 GN=DDX46	DDX46	117.41	1.003	1.009	0.996	0.975	1.018	1.001	1.037	0.985	1.015	1.001	0.984	0.998	0.995	0.73228	1.01	0.5747	0.992	0.26628
F1SUQ5	Ubiquitin protein ligase E3 component n-recognin 4 OS=Sus scrofa OX=9823 GN=UBR4	UBR4	572.77	0.989	0.991	1.025	1.028	1.002	1.01	0.971	0.998	1.026	1.021	1.014	0.959	1.012	0.44728	0.997	0.86932	0.996	0.8727
I3L648	Sulfotransferase OS=Sus scrofa OX=9823 GN=SULT1C3	SULT1C3	35.992	0.684	0.77	1.038	1.145	1.023	0.786	0.806	0.826	1.007	1.41	1.411	1.13	1.185	0.35644	1.059	0.65858	1.585	0.030984
F1SHQ6	Peroxisomal biogenesis factor 26 OS=Sus scrofa OX=9823 GN=PEX26	PEX26	33.205
I3LS97	Uncharacterized protein OS=Sus scrofa OX=9823 GN=PUDP	PUDP	25.404	0.928	1.028	1.018	1.053	1.066	1.021	1.094	1.007	0.924	0.934	1.004	1.132	1.056	0.19028	1.017	0.80242	1.032	0.67124
F1SQI6	Uncharacterized protein OS=Sus scrofa OX=9823 GN=STON1	STON1	65.803	0.949	0.955	0.907	1.028	0.995	1.063	1.006	1.049	1.085	1.032	1.006	0.937	1.098	0.020463	1.117	0.0154012	1.058	0.165564
F1S1H3	DEAH-box helicase 8 OS=Sus scrofa OX=9823 GN=DHX8	DHX8	137.81			1.072			1.049			0.934			0.96	0.979		0.871		0.896
F1RUM0	Inter-alpha-trypsin inhibitor heavy chain family member 5 OS=Sus scrofa OX=9823 GN=ITIH5	ITIH5	103.87	1.057	0.961	0.955	0.944	1.043	0.991	1.003	1.005	1.013	0.988	0.974	1.047	1.002	0.96668	1.016	0.65576	1.012	0.76552
I3LEM1	Vascular endothelial zinc finger 1 OS=Sus scrofa OX=9823 GN=VEZF1	VEZF1	55.477	0.939	1.02	0.966	0.91	1.001	1.003	1.174	0.959	1.092	0.968	1.064	0.951	0.996	0.922	1.103	0.21258	1.02	0.67778
A0A286ZQ01	Phosphofurin acidic cluster sorting protein 2 OS=Sus scrofa OX=9823 GN=PACS2	PACS2	92.206	0.913		0.972	0.98		1.116	1.004		0.926	1.12		1.009	1.112	0.28446	1.024	0.69378	1.129	0.18544
F1SHE2	Par-3 family cell polarity regulator beta OS=Sus scrofa OX=9823 GN=PARD3B	PARD3B	113.34
F1RYV2	RING finger and CHY zinc finger domain-containing protein 1 OS=Sus scrofa OX=9823 GN=RCHY1	RCHY1	28.333
I3LTW9	Uncharacterized protein OS=Sus scrofa OX=9823 GN=KMT2D	KMT2D	505.88			0.958			0.98			1.014			1.053	1.023		1.058		1.099
F2Z5K5	Tubulin beta chain OS=Sus scrofa OX=9823 GN=TUBB4A	TUBB4A	49.571
F1RT27	Osteopetrosis associated transmembrane protein 1 OS=Sus scrofa OX=9823 GN=OSTM1	OSTM1	37.535		1.017			1.049			0.807			1.137		1.031		0.794		1.118
F2Z5S5	Uncharacterized protein OS=Sus scrofa OX=9823 GN=BLOC1S1	BLOC1S1	14.311	1.027	0.949	0.952	0.985	1.057	0.995	1.014	0.955	0.96	0.974	1.048	1.083	1.037	0.33996	1	0.98498	1.06	0.22392
F1SJT9	Uncharacterized protein OS=Sus scrofa OX=9823 GN=ZPR1	ZPR1	50.628	1.023	1.017	0.975	0.939	0.96	0.975	1.017	0.976	1.065	1.009	1.033	0.973	0.953	0.062582	1.014	0.66428	1	0.99758
F1SDY0	Hook microtubule tethering protein 2 OS=Sus scrofa OX=9823 GN=HOOK2	HOOK2	76.417
A0A287AJT7	Uncharacterized protein OS=Sus scrofa OX=9823 GN=RPL28	RPL28	15.73	0.921	0.957	0.979	0.917	0.871	0.982	0.97	0.904	1.019	1.186	1.242	1	0.97	0.46088	1.013	0.78056	1.2	0.059365
F1S4G5	RecQ mediated genome instability 1 OS=Sus scrofa OX=9823 GN=RMI1	RMI1	69.779		1.023	1.009		1.003	1.025		1.066	1.069		0.912	0.913	0.998	0.89032	1.051	0.0196162	0.898	0.0041173
F1SA44	Gephyrin OS=Sus scrofa OX=9823 GN=GPHN	GPHN	79.748	0.973	0.935	0.982	0.937	0.987	0.95	0.992	1.037	1.004	1.106	1.046	1.042	0.994	0.80962	1.049	0.073457	1.105	0.0150353
I3LVN1	Ribosome biogenesis protein NOP53 OS=Sus scrofa OX=9823 GN=NOP53	NOP53	52.982
I3LE14	Uncharacterized protein OS=Sus scrofa OX=9823 GN=CCDC58	CCDC58	16.722	1.026	0.987	0.991	0.992	1.015	1.09	0.957	0.997	0.941	1.032	1.031	0.999	1.031	0.38926	0.964	0.153722	1.019	0.3046
F1RPH0	Phosphoglycerate kinase OS=Sus scrofa OX=9823 GN=PGK1	PGK1	44.574	1.017		1.015	0.966		0.957	1.022		1.027	0.992		0.999	0.946	0.007439	1.008	0.08698	0.98	0.0306
A0A287A853	G protein subunit alpha 13 OS=Sus scrofa OX=9823 GN=GNA13	GNA13	44.028	1.005	1.054	0.963	0.961	0.957	0.982	1.031	0.981	1.102	0.939	0.983	0.98	0.96	0.21092	1.03	0.52638	0.96	0.25242
Q9TUQ3	Complement component C7 OS=Sus scrofa OX=9823 GN=C7	C7	93.061	0.986	0.993	1.009	0.976	0.959	1.094	1.047	1.037	0.984	0.993	1.047	0.931	1.014	0.7894	1.027	0.27108	0.994	0.8537
F1RMY6	TSC22 domain family member 4 OS=Sus scrofa OX=9823 GN=TSC22D4	TSC22D4	40.375	0.975	0.998	1.003	1.084	1.004	1.016	0.935	1.067	1.009	1.027	1.005	0.984	1.043	0.176282	1.012	0.80582	1.013	0.4295
A0A287BTH4	Apolipoprotein R precursor OS=Sus scrofa OX=9823 GN=C4BPA	C4BPA	63.938
A0A287BJS3	RB transcriptional corepressor like 2 OS=Sus scrofa OX=9823 GN=RBL2	RBL2	103.54		1.093			1.048			0.898			0.968		0.959		0.822		0.886
F1SKI4	Glutamine rich 1 OS=Sus scrofa OX=9823 GN=QRICH1	QRICH1	87.069	0.934	0.99	1.03	0.907	0.958	0.945	1.106	0.957	1.002	1.052	1.088	0.994	0.951	0.2065	1.038	0.52294	1.061	0.20102
F1RF11	72 kDa type IV collagenase precursor OS=Sus scrofa OX=9823 GN=MMP2	MMP2	65.621	0.986	1.048	1.043	1.067	1.003	0.984	1.013	0.97	0.961	0.944	0.982	1.017	0.993	0.81734	0.957	0.1582	0.956	0.199956
A0A287BH14	Elastin microfibril interfacer 1 OS=Sus scrofa OX=9823 GN=EMILIN1	EMILIN1	90.592	1.007		1.042	1.002		1.002	1.017		1.008	0.975		0.977	0.978	0.3257	0.988	0.57722	0.953	0.105775
I3L632	Family with sequence similarity 118 member B OS=Sus scrofa OX=9823 GN=FAM118B	FAM118B	39.504		0.975			1.033			1.019			0.982		1.059		1.045		1.007
A0A287A155	Uncharacterized protein OS=Sus scrofa OX=9823	---	6.5954
Q3S3F7	Sulfotransferase OS=Sus scrofa OX=9823 GN=SULT2A1	SULT2A1	33.532	0.585	0.688	1.001	0.974	1.063	0.91	0.788	1.033	0.968	1.745	1.227	1.117	1.296	0.161842	1.226	0.2792	1.798	0.046923
I3LQ47	ATP-dependent RNA helicase DHX29 OS=Sus scrofa OX=9823 GN=DHX29	DHX29	154.85		0.936	0.954		0.935	1.104		1.092	1.032		1.035	0.937	1.079	0.47742	1.124	0.059822	1.043	0.50062
A0A287B674	Chromosome 1 open reading frame 122 OS=Sus scrofa OX=9823 GN=C1orf122	C1orf122	11.477			1.04			0.971			1.071			0.927	0.934		1.03		0.891
I3L973	Parvin alpha OS=Sus scrofa OX=9823 GN=PARVA	PARVA	39.563	1.008	0.984	0.965	0.975	1.013	0.972	1.012	0.985	1.057	0.933	0.994	0.994	1.001	0.95926	1.033	0.25494	0.988	0.6371
A0A286ZJI6	Kinesin-like protein OS=Sus scrofa OX=9823 GN=KIF2A	KIF2A	78.052		1.003			1.035			0.956			1.015		1.032		0.953		1.012
Q8HXL4	Cytoskeleton-associated protein 1 OS=Sus scrofa OX=9823 GN=CKAP1	CKAP1	27.517	1.02	1.005	1.01	0.958	1.012	0.948	1.003	1.013	1.005	1.002	0.971	1.017	0.961	0.12778	0.995	0.43348	0.985	0.35106
F1SMN6	V-type proton ATPase subunit F OS=Sus scrofa OX=9823 GN=ATP6V1F	ATP6V1F	13.384	0.966	0.963	0.869	1.149	1.021	1.199	0.926	1.017	1.03	0.986	1.007	0.943	1.204	0.035799	1.063	0.27712	1.049	0.28592
P50828	Hemopexin OS=Sus scrofa OX=9823 GN=HPX	HPX	51.305	1.032	1.032	1.051	1.033	1.096	1.119	1.004	0.99	0.96	0.928	0.955	0.882	1.043	0.170241	0.948	0.021704	0.888	0.0075978
F1SVA6	Small nuclear ribonucleoprotein U5 subunit 40 OS=Sus scrofa OX=9823 GN=SNRNP40	SNRNP40	39.351	0.986	1.035	0.999	0.953	1.007	0.978	1.04	0.983	1.006	0.977	1	0.98	0.973	0.26944	1.003	0.9002	0.979	0.26658
P0C267	Coiled-coil domain-containing protein 127 OS=Sus scrofa OX=9823 GN=CCDC127	CCDC127	30.288	0.985	1.008	1.088	1.041	0.998	1.029	0.988	0.974	0.956	0.998	1.024	0.941	0.996	0.92016	0.947	0.164735	0.962	0.37762
A0A287AIS0	Factor interacting with PAPOLA and CPSF1 OS=Sus scrofa OX=9823 GN=FIP1L1	FIP1L1	61.856			0.921			1.007			1.009			0.992	1.093		1.096		1.077
F1RX39	AhpC/TSA antioxidant enzyme domain containing 1 OS=Sus scrofa OX=9823 GN=AAED1	AAED1	25.191
A0A287AE10	Uncharacterized protein OS=Sus scrofa OX=9823	---	6.1622			0.919			1.009			1.039			1.043	1.098		1.131		1.135
F2Z5J5	Enhancer of rudimentary homolog OS=Sus scrofa OX=9823 GN=ERH	ERH	12.259	1.049	1.006	0.976	0.947	0.983	0.977	1.022	1.026	1.066	0.953	0.964	0.997	0.959	0.157635	1.027	0.33426	0.961	0.191538
A0A287BE52	PC4 and SFRS1-interacting protein OS=Sus scrofa OX=9823 GN=PSIP1	PSIP1	26.25	1.077	1.022	0.972	1.015	0.957	1.043	1.005	1.06	1.025	0.894	1.013	0.974	0.982	0.66566	1.006	0.84878	0.938	0.24546
Q70KH2	Glucosylceramidase OS=Sus scrofa OX=9823 GN=GBA	GBA	59.874	1.045	0.993	0.997	0.999	1.051	0.936	1.042	0.994	1.005	0.904	0.938	1.011	0.984	0.67014	1.002	0.92962	0.94	0.163499
F1SVB3	Uncharacterized protein OS=Sus scrofa OX=9823	---	20.286	1.017	0.975	0.999	0.939	1.002	1.014	0.982	1.03	1.033	1.064	0.999	0.967	0.988	0.66484	1.018	0.4341	1.013	0.70802
F1SIX7	Twinfilin actin binding protein 2 OS=Sus scrofa OX=9823 GN=TWF2	TWF2	39.599	0.976		0.996	1.008		0.991	1.039		1.017	1.019		0.99	1.014	0.41182	1.043	0.105541	1.019	0.40364
A0A287AZT1	Peptidyl arginine deiminase 2 OS=Sus scrofa OX=9823 GN=PADI2	PADI2	71.476	1.068			0.916			1.029			0.964			0.858		0.963		0.903
I3LH38	Bystin OS=Sus scrofa OX=9823 GN=BYSL	BYSL	49.3	1.04	0.897	0.986	0.989	1.006	1.104	1.004	1.062	0.974	0.967	1.043	1.012	1.06	0.34374	1.04	0.46484	1.034	0.51422
A0A287AX76	Synapse-associated protein 1 isoform 2 OS=Sus scrofa OX=9823 GN=SYAP1	SYAP1	40.664	0.956	1	0.988	0.988	0.934	1.02	1.013	1.024	1.02	1.066	1.035	1.018	0.999	0.97006	1.038	0.051942	1.059	0.038658
A0A287A227	Transmembrane and tetratricopeptide repeat containing 3 OS=Sus scrofa OX=9823 GN=TMTC3	TMTC3	98.415	1.029		0.986	0.998		1.029	0.979		0.923	0.944		1.071	1.006	0.83924	0.944	0.2523	1	0.9813
A0A286ZKR5	LSM6 homolog, U6 small nuclear RNA and mRNA degradation associated OS=Sus scrofa OX=9823 GN=LSM6	LSM6	9.1275	0.968	1.015	0.967	0.96	0.938	0.985	1.011	1.092	0.969	1.034	0.964	1.082	0.977	0.34302	1.041	0.36184	1.044	0.31936
F1RGX3	LUC7 like OS=Sus scrofa OX=9823 GN=LUC7L	LUC7L	37.739	1.019	1.033		1.028	0.949		0.981	1.009		0.979	1.008		0.963	0.4476	0.97	0.188103	0.968	0.183097
A0A287ABJ3	SZT2, KICSTOR complex subunit OS=Sus scrofa OX=9823 GN=SZT2	SZT2	317.3	0.963	1.009		1.141	0.974		0.92	0.968		1.003	1.118		1.073	0.50114	0.957	0.33394	1.076	0.34906
F1S086	Solute carrier family 25 (Aspartate/glutamate carrier), member 12 OS=Sus scrofa OX=9823 GN=SLC25A12	SLC25A12	74.768	1.045	0.986	1.02	0.95	1.002	1.027	1.024	0.962	0.988	0.982	1.011	1.006	0.976	0.44516	0.975	0.35892	0.983	0.42408
F1S7V9	Methylenetetrahydrofolate dehydrogenase (NADP+ dependent) 1 like OS=Sus scrofa OX=9823 GN=MTHFD1L	MTHFD1L	101.19	0.816	1.061		1.11	0.968		1.046	0.972		1.06	0.998		1.107	0.54162	1.075	0.61526	1.096	0.53446
A0A287AT45	Small nuclear ribonucleoprotein-associated protein OS=Sus scrofa OX=9823 GN=SNRPN	SNRPN	23.829		1.01	0.99		0.951	1.004		1.024	1.015		1.015	0.965	0.978	0.5084	1.019	0.21868	0.99	0.74058
F1SFI4	Kininogen 1 OS=Sus scrofa OX=9823 GN=KNG1	KNG1	69.853	0.913	0.936	1.045	1.054	0.942	1.047	1.008	0.963	1.014	1.043	1.147	0.91	1.051	0.41076	1.031	0.50714	1.071	0.45004
A0A287BHK2	Protein tyrosine phosphatase, non-receptor type 23 OS=Sus scrofa OX=9823 GN=PTPN23	PTPN23	168.11	0.975			1.018			0.985			1.004			1.044		1.01		1.03
F1SGC7	Mitochondrial ribosomal protein L47 OS=Sus scrofa OX=9823 GN=MRPL47	MRPL47	30.026
F1RKU0	Acyl-CoA synthetase bubblegum family member 1 OS=Sus scrofa OX=9823 GN=ACSBG1	ACSBG1	77.371	0.896	0.91	0.884	0.982	1.021	1.029	1.153	0.984	1.168	0.969	1.082	0.947	1.127	0.0020201	1.229	0.067838	1.114	0.063756
K7GPX4	Solute carrier family 25 member 43 OS=Sus scrofa OX=9823 GN=SLC25A43	SLC25A43	37.635			0.825			1.205			0.988			1.02	1.461		1.198		1.236
F1RW31	Nudix hydrolase 9 OS=Sus scrofa OX=9823 GN=NUDT9	NUDT9	33.974	0.996	1.025		0.95	1.03		1.033	1.033		1.012	0.92		0.98	0.66998	1.022	0.26306	0.956	0.45234
F1SIM4	Engulfment and cell motility 1 OS=Sus scrofa OX=9823 GN=ELMO1	ELMO1	83.833	0.959	1.035	1.078	0.99	1.046	0.999	0.992	0.928	0.973	1.032	1	0.96	0.988	0.78364	0.942	0.20884	0.974	0.55776
A0A287BKZ3	Serine/threonine-protein phosphatase 2A 56 kDa regulatory subunit OS=Sus scrofa OX=9823 GN=PPP2R5C	PPP2R5C	52.528	0.684		0.875	1.141		1.158	1.029		1.132	1.2		0.873	1.475	0.084879	1.386	0.127821	1.33	0.29864
A0A287AHN8	Methyltransferase like 14 OS=Sus scrofa OX=9823 GN=METTL14	METTL14	48.599	0.941	0.97	0.958	0.997	0.943	1.071	1.025	1.055	0.99	1.049	1.031	0.955	1.049	0.28224	1.07	0.029681	1.058	0.139564
I3LRH5	Ependymin related 1 OS=Sus scrofa OX=9823 GN=EPDR1	EPDR1	26.314	0.925	1.009	1.013	1.02	1.006	1.036	1.082	0.982	1.036	0.948	1.04	0.994	1.039	0.27392	1.052	0.28202	1.012	0.77942
F1RYZ1	Tetraspanin OS=Sus scrofa OX=9823 GN=CD151	CD151	27.975	1.046	1.052	0.998	0.948	1.02	1.058	1.006	0.957	0.963	0.997	0.977	0.997	0.977	0.55098	0.945	0.069499	0.96	0.085198
F1RRA0	Uncharacterized protein OS=Sus scrofa OX=9823 GN=GOLGA2	GOLGA2	99.196	1.006	0.983	1.011	1.007	1.019	1.001	1.007	0.976	0.976	1.012	1.022	0.985	1.009	0.42358	0.986	0.36612	1.006	0.67792
A0A287AIZ5	Death inducer-obliterator 1 OS=Sus scrofa OX=9823 GN=DIDO1	DIDO1	140.73
A0A287ASM6	Cyclin-dependent kinase 10 OS=Sus scrofa OX=9823 GN=CDK10	CDK10	36.414		0.958	1.05		0.998	0.941		1.097	0.986		0.953	1.022	0.966	0.59274	1.037	0.6572	0.984	0.80592
Q06AA2	Protein YIPF OS=Sus scrofa OX=9823 GN=YIPF5	YIPF5	27.982	1.053			0.947			1.012			0.982			0.899		0.961		0.933
F1RGS0	Thrombospondin 3 OS=Sus scrofa OX=9823 GN=THBS3	THBS3	104.13	0.996		1.137	1.014		1.029	0.987		0.957	1.012		0.893	0.958	0.60134	0.911	0.3137	0.893	0.34112
A0A287AI01	Aspartate beta-hydroxylase OS=Sus scrofa OX=9823 GN=ASPH	ASPH	85.121	1.057	1.019	0.983	0.995	1.013	0.967	0.994	1.034	0.99	0.965	0.941	1.016	0.973	0.33074	0.987	0.62594	0.955	0.2104
A0A287BGC9	Uncharacterized protein OS=Sus scrofa OX=9823 GN=NDRG3	NDRG3	34.792	0.967	1.042		1.035	0.978		0.998	0.965		1.013	1.016		1.002	0.96554	0.977	0.63642	1.01	0.80334
F1RLE8	Protein geranylgeranyltransferase type I subunit beta OS=Sus scrofa OX=9823 GN=PGGT1B	PGGT1B	16.806
F2Z5T7	Peptidyl-prolyl cis-trans isomerase OS=Sus scrofa OX=9823 GN=PPIL3	PPIL3	18.154	1.077	1	0.958	0.927	0.956	1.012	1.008	1.025	1.03	0.976	1	1.016	0.954	0.33618	1.009	0.78176	0.986	0.73284
Q8MKG1	Corticosteroid 11-beta-dehydrogenase isozyme 2 OS=Sus scrofa OX=9823 GN=HSD11B2	HSD11B2	43.582	0.869	0.798	0.97	0.905	0.983	1.019	1.056	1.046	0.945	1.193	1.174	1.081	1.102	0.20922	1.155	0.093223	1.308	0.0135784
A0A287B447	Contactin associated protein like 2 OS=Sus scrofa OX=9823 GN=CNTNAP2	CNTNAP2	11.003
I3LKS9	Nuclear respiratory factor 1 OS=Sus scrofa OX=9823 GN=NRF1	NRF1	49.972	0.964	1.04		0.832	0.996		1.218	1.024		0.965	0.943		0.912	0.43218	1.119	0.36804	0.952	0.34636
I3L8U8	Secernin 3 OS=Sus scrofa OX=9823 GN=SCRN3	SCRN3	48.375	0.935	1.031	0.979	1.036	0.979	1.017	0.962	0.964	0.96	1.089	1.028	1.053	1.03	0.41708	0.98	0.56252	1.076	0.086703
A0A287B1S1	Ras-related protein Rab-17 OS=Sus scrofa OX=9823 GN=RAB17	RAB17	23.813
A0A287APX2	GRIP and coiled-coil domain containing 1 OS=Sus scrofa OX=9823 GN=GCC1	GCC1	87.384
A0A287BB88	Uncharacterized protein OS=Sus scrofa OX=9823 GN=RASA4B	RASA4B	81.787		0.965	1.238		1.08	1.099		0.994	0.976		0.976	0.719	0.989	0.98158	0.894	0.4923	0.769	0.30966
K9IVW4	Myotrophin OS=Sus scrofa OX=9823 GN=MTPN	MTPN	12.895	0.995	0.997	0.99	0.998	0.996	0.934	1.004	1.041	1.066	1.014	0.949	1.002	0.982	0.48172	1.043	0.138781	0.994	0.79324
A0A286ZMT1	Uncharacterized protein OS=Sus scrofa OX=9823 GN=ERBB3	ERBB3	137.63		1.123	1.112		0.965	0.921		0.962	1.033		0.948	0.934	0.844	0.0191032	0.893	0.086383	0.842	0.0026805
A0A287AGE4	Tyrosyl-DNA phosphodiesterase 1 OS=Sus scrofa OX=9823 GN=TDP1	TDP1	62.956	0.947			1.045			0.998			1.026			1.103		1.054		1.083
I3LP11	KH domain-containing, RNA-binding, signal transduction-associated protein 1 OS=Sus scrofa OX=9823 GN=KHDRBS1	KHDRBS1	48.197	1.004	1.027	0.964	0.985	0.969	1.026	0.998	1.021	1.049	0.989	0.997	0.991	0.995	0.85294	1.024	0.36034	0.994	0.78934
F1S8W1	COX15, cytochrome c oxidase assembly homolog OS=Sus scrofa OX=9823 GN=COX15	COX15	46.062
F1RIE2	Damage specific DNA binding protein 1 OS=Sus scrofa OX=9823 GN=DDB1	DDB1	125.65	1.011	0.979	0.987	0.974	0.965	1.021	1.029	1.029	1.036	0.955	1.016	0.977	0.994	0.78078	1.039	0.0175971	0.99	0.65044
A0A287ALQ1	Nucleoporin 210 OS=Sus scrofa OX=9823 GN=NUP210	NUP210	208.16	0.965	1.009	0.941	1.061	1.018	1.045	0.988	0.996	1.053	1.011	0.943	0.993	1.072	0.042723	1.042	0.22472	1.011	0.72768
F1RHN1	Transport and golgi organization 2 homolog OS=Sus scrofa OX=9823 GN=TANGO2	TANGO2	33.817	0.962	1.004		1.075	1.02		1.005	0.956		0.973	1.027		1.066	0.2018	0.997	0.94352	1.017	0.67026
A0A287AQ01	Mediator of RNA polymerase II transcription subunit 28 OS=Sus scrofa OX=9823 GN=MED28	MED28	12.764
F1RG46	Component of oligomeric golgi complex 2 OS=Sus scrofa OX=9823 GN=COG2	COG2	62.79	0.919	0.976	1.013	1.077	1.051	1.06	0.99	1.017	0.944	1.036	0.972	0.998	1.096	0.033944	1.015	0.69632	1.034	0.37728
F1SG80	Mediator of RNA polymerase II transcription subunit 21 OS=Sus scrofa OX=9823 GN=MED21	MED21	15.567
F2Z5R5	Programmed cell death protein 10 OS=Sus scrofa OX=9823 GN=PDCD10	PDCD10	24.715	0.961	1.033	1.055	1.018	0.989	0.978	1.057	0.987	1.014	0.97	1.013	1.015	0.979	0.53936	1.003	0.92766	0.983	0.63638
A0A287B574	Succinate--CoA ligase [ADP/GDP-forming] subunit alpha, mitochondrial OS=Sus scrofa OX=9823 GN=SUCLG1	SUCLG1	35.534	1.014	1.002	1.007	0.963	0.943	0.974	0.978	1.019	1.021	1.031	1.054	1.017	0.953	0.0085615	0.998	0.90482	1.026	0.079095
A0A287BE34	Adhesion G protein-coupled receptor L2 OS=Sus scrofa OX=9823 GN=ADGRL2	ADGRL2	125.64		0.951			1.114			1.035			0.92		1.171		1.088		0.967
F1SID7	Myosin binding protein C, cardiac OS=Sus scrofa OX=9823 GN=MYBPC3	MYBPC3	157.18	0.895	0.946	1.015	0.961	1.009	1.07	1.027	1.017	0.939	1.133	1.035	0.994	1.064	0.25968	1.044	0.39406	1.107	0.128396
F1SUR6	C2 calcium dependent domain containing 3 OS=Sus scrofa OX=9823 GN=C2CD3	C2CD3	252.35
A0A287BG58	Limbic system-associated membrane protein precursor OS=Sus scrofa OX=9823 GN=LSAMP	LSAMP	33.636
I3LMG2	Interferon induced protein 44 like OS=Sus scrofa OX=9823 GN=IFI44L	IFI44L	35.376	1.047	0.993	1.05	0.962	0.936	1.168	0.787	1.006	0.956	1.16	1.013	0.859	0.992	0.87138	0.89	0.187919	0.981	0.78316
I3LB93	Notch 3 OS=Sus scrofa OX=9823 GN=NOTCH3	NOTCH3	243.38	0.93	0.964	1.06	1.055	0.99	0.983	1.01	0.922	1.055	1.022	1.129	0.912	1.025	0.59782	1.011	0.85192	1.037	0.6657
K7GSF8	Mothers against decapentaplegic homolog OS=Sus scrofa OX=9823 GN=SMAD5	SMAD5	48.832		1.025	0.989		0.936	0.939		0.99	1.037		1.045	1.034	0.931	0.057837	1.006	0.84902	1.032	0.2291
F1S0W7	Laminin subunit gamma 3 OS=Sus scrofa OX=9823 GN=LAMC3	LAMC3	170	0.969	0.957	1.009	1.014	0.975	0.95	1.045	0.968	1.006	1.017	1.06	0.946	1.001	0.96194	1.029	0.36266	1.03	0.48
F1SGG1	Keratin 18 OS=Sus scrofa OX=9823 GN=KRT18	KRT18	47.417	0.745	1.054	0.865	0.938	0.47	1.386	0.752	1.052	1.083	1.632	1.364	0.743	1.049	0.92046	1.084	0.64218	1.404	0.31498
A0A287AH62	Hexosyltransferase OS=Sus scrofa OX=9823 GN=B3GALNT2	B3GALNT2	56.221
A0A286ZRH9	Uncharacterized protein OS=Sus scrofa OX=9823 GN=CXADR	CXADR	37.141	1.017	1.029	1.01	0.906	0.953	0.918	1.041	1.049	1.093	1.031	0.984	0.981	0.909	0.0039793	1.042	0.065402	0.98	0.30292
I3LVD0	Coiled-coil domain-containing protein 91 OS=Sus scrofa OX=9823 GN=CCDC91	CCDC91	46.109	0.972	1.01		1.017	1.02		1.097	0.987		0.915	0.989		1.028	0.2883	1.051	0.47546	0.961	0.44676
F1RU24	Acidic fibroblast growth factor intracellular-binding protein OS=Sus scrofa OX=9823 GN=FIBP	FIBP	41.151
A0A287BK56	Prostaglandin reductase 1 OS=Sus scrofa OX=9823 GN=PTGR1	PTGR1	28.761		0.962			1.106			0.987			0.963		1.15		1.026		1.001
I3L783	Tetratricopeptide repeat domain 7B OS=Sus scrofa OX=9823 GN=TTC7B	TTC7B	89.746	1.031		0.906	1.053		0.953	0.924		1.071	1.045		1.071	1.036	0.7035	1.03	0.7963	1.092	0.3031
P84024	Mothers against decapentaplegic homolog 3 OS=Sus scrofa OX=9823 GN=SMAD3	SMAD3	48.08	0.943	0.995	0.949	1.017	1.097	1.001	1.026	0.98	1.084	1.025	0.945	0.977	1.079	0.0837	1.07	0.116283	1.021	0.52296
F1SCC9	Uncharacterized protein OS=Sus scrofa OX=9823 GN=LOC106504545	LOC106504545	46.391	0.41	1.257	0.944	0.85	0.642	1.327	1.053	1.016	0.91	1.679	1.079	0.865	1.08	0.7552	1.141	0.56546	1.388	0.37236
F1RQZ9	Elongation factor Tu GTP binding domain containing 2 OS=Sus scrofa OX=9823 GN=EFTUD2	EFTUD2	109.48	1.027	1.02	0.999	0.997	1.033	1.002	1.009	0.997	1.012	0.969	0.97	1.015	0.995	0.75346	0.991	0.38752	0.97	0.151137
F1RZ02	AP-2 complex subunit alpha OS=Sus scrofa OX=9823 GN=AP2A2	AP2A2	103.43	0.994	0.983	1.027	1.003	0.996	1.015	1.011	1.043	0.976	1	0.989	0.978	1.003	0.8198	1.009	0.73544	0.988	0.449
F1SPI5	FYVE, RhoGEF and PH domain containing 5 OS=Sus scrofa OX=9823 GN=FGD5	FGD5	163.61
F1SIV3	Uncharacterized protein OS=Sus scrofa OX=9823 GN=ANP32A	ANP32A	28.591	1.044	1.002	1.007	0.946	0.987	1	1	0.985	0.995	0.954	0.984	0.983	0.961	0.130304	0.976	0.153521	0.957	0.055039
F2Z518	Ragulator complex protein LAMTOR2 OS=Sus scrofa OX=9823 GN=LAMTOR2	LAMTOR2	13.507	1.082	1.014	0.976	1.011	0.987	1.123	0.932	0.987	0.916	0.869	1.016	1.01	1.016	0.77606	0.923	0.100879	0.942	0.362
A0A287BSC9	Transmembrane 9 superfamily member OS=Sus scrofa OX=9823 GN=TM9SF4	TM9SF4	74.356	1.028	0.995	0.984	0.982	1	0.982	0.951	1.023	1.023	1.042	0.996	1.046	0.986	0.37956	0.997	0.89878	1.026	0.28586
A0A287B0Q6	Dynamin 1 like OS=Sus scrofa OX=9823 GN=DNM1L	DNM1L	78.084	0.992		0.974	0.995		0.984	0.992		1.05	1.007		1.016	1.007	0.59968	1.039	0.3352	1.029	0.106698
A0A286ZZA8	Rho GTPase activating protein 17 OS=Sus scrofa OX=9823 GN=ARHGAP17	ARHGAP17	94.875			1			0.998			0.967			1.023	0.998		0.967		1.023
P00346	Malate dehydrogenase, mitochondrial OS=Sus scrofa OX=9823 GN=MDH2	MDH2	35.484	0.941	0.962	1.009	1.028	1.024	1.018	0.962	0.984	0.966	1.079	1.046	1.025	1.054	0.124502	1	0.98698	1.082	0.036323
A0A287ALI7	Core histone macro-H2A OS=Sus scrofa OX=9823 GN=H2AFY	H2AFY	39.101	1	1.011	1.003	0.995	0.995	0.965	0.98	0.903	1.017	1.025	1.069	1.011	0.98	0.137377	0.962	0.3766	1.03	0.159755
A0A287B4E8	Fibulin 5 OS=Sus scrofa OX=9823 GN=FBLN5	FBLN5	50.145	1.047	1.084	1.2	0.919	0.994	1.029	1.003	1.031	0.839	0.972	0.914	0.944	0.883	0.079496	0.863	0.12076	0.85	0.022302
A0A287B7N1	DNA polymerase OS=Sus scrofa OX=9823 GN=POLD1	POLD1	128.24		0.975	0.984		0.912	1.089		1.093	0.942		1.016	1.006	1.021	0.86358	1.039	0.68214	1.032	0.042599
F1RXM1	TBC1 domain family member 8B OS=Sus scrofa OX=9823 GN=TBC1D8B	TBC1D8B	122.83	1.031	0.953	1.021	1.02	1.057	0.971	0.961	0.995	0.905	0.995	1.008	1.101	1.014	0.70472	0.952	0.25544	1.033	0.47164
A0A287BH30	Transmembrane and tetratricopeptide repeat containing 3 OS=Sus scrofa OX=9823 GN=TMTC3	TMTC3	104.29		1.044			0.963			0.995			0.998		0.922		0.953		0.956
A0A286ZLG2	Transmembrane protein 132D OS=Sus scrofa OX=9823 GN=TMEM132D	TMEM132D	81.163		1.101			1.057			0.789			1.062		0.96		0.717		0.965
P61288	Translationally-controlled tumor protein OS=Sus scrofa OX=9823 GN=TPT1	TPT1	19.595	0.971	0.992	0.992	0.946	0.94	0.95	1.023	1.042	1.048	1.051	1.033	1.004	0.96	0.006141	1.053	0.0069372	1.045	0.044018
A0A287A896	Myosin IXA OS=Sus scrofa OX=9823 GN=MYO9A	MYO9A	296.17	0.984		0.914	0.95		0.948	1.004		1.074	1.068		1.065	1	0.98828	1.095	0.21112	1.124	0.19398
A0A287A6V9	Carboxymethylenebutenolidase homolog OS=Sus scrofa OX=9823 GN=CMBL	CMBL	28.153	1.003	0.98	0.909	0.973	1.021	1.145	0.955	1	0.942	1.166	1.053	1.024	1.085	0.22868	1.002	0.95098	1.121	0.08248
K7GQV6	NF-kappa-B essential modulator OS=Sus scrofa OX=9823 GN=IKBKG	IKBKG	42.703	0.985	0.971		1.01	1.003		0.958	0.934		1.061	1.101		1.029	0.068822	0.967	0.149402	1.105	0.037185
A0A286ZVN3	Syntaxin 18 OS=Sus scrofa OX=9823 GN=STX18	STX18	38.495	1.011	0.951	1.036	1.007	1.03	0.931	0.978	0.991	1.022	1.028	1.04	1.01	0.99	0.80792	0.998	0.95118	1.027	0.37292
A0A287AMM6	MICOS complex subunit MIC60 OS=Sus scrofa OX=9823 GN=IMMT	IMMT	82.67	1.031	1.008	1.001	0.993	0.954	0.988	0.966	1.02	0.963	1.025	1.014	1.037	0.965	0.084523	0.97	0.21246	1.012	0.34408
A0A287BAZ2	Rho GTPase activating protein 17 OS=Sus scrofa OX=9823 GN=ARHGAP17	ARHGAP17	90.393	0.993			1.027			1.045			0.943			1.034		1.052		0.95
F1SST2	Zinc finger FYVE-type containing 19 OS=Sus scrofa OX=9823 GN=ZFYVE19	ZFYVE19	44.256	0.973	0.983		0.974	1.013		0.995	0.957		1.067	1.054		1.016	0.52358	0.998	0.92212	1.084	0.0095776
A0A287AN44	Semaphorin 6A OS=Sus scrofa OX=9823 GN=SEMA6A	SEMA6A	108.6	1.07	1.023		0.965	1.01		1.017	0.95		0.941	1.023		0.944	0.21136	0.94	0.26578	0.938	0.30836
F1SMH5	F-box protein 4 OS=Sus scrofa OX=9823 GN=FBXO4	FBXO4	43.954
I3LVE8	Family with sequence similarity 118 member A OS=Sus scrofa OX=9823 GN=FAM118A	FAM118A	39.218	1.059			0.919			1.013			1.001			0.868		0.957		0.945
I3L6R1	Cartilage associated protein OS=Sus scrofa OX=9823 GN=CRTAP	CRTAP	41.606	1.043	1.085	1.015	0.943	1.044	0.966	1.055	0.976	0.99	0.936	0.923	1.026	0.94	0.157958	0.961	0.2657	0.918	0.08776
A0A287BMK7	Sorting nexin 2 OS=Sus scrofa OX=9823 GN=SNX2	SNX2	58.619	1.004			0.992			1.009			0.974			0.988		1.005		0.97
F1SL21	Centrosomal protein 97 OS=Sus scrofa OX=9823 GN=CEP97	CEP97	81.383
A0A287BA07	Zinc finger protein 362 OS=Sus scrofa OX=9823 GN=ZNF362	ZNF362	44.142	0.993	0.928	1.069	1.003	1.027	1.115	1.024	1	0.976	0.986	1.054	0.87	1.052	0.38026	1.003	0.91648	0.973	0.70198
F1SML4	Staphylococcal nuclease and tudor domain containing 1 OS=Sus scrofa OX=9823 GN=SND1	SND1	101.9	1.018	0.997	0.997	0.976	0.967	0.983	1.045	1.024	1.04	0.975	1.011	0.986	0.971	0.026324	1.032	0.026703	0.987	0.35218
A0A287A8Y0	Tumor suppressing subtransferable candidate 4 OS=Sus scrofa OX=9823 GN=TSSC4	TSSC4	27.144	1.015	1.061	1.018	0.974	0.916	1.024	0.993	0.99	1.028	0.978	1.027	0.955	0.942	0.159935	0.973	0.22096	0.957	0.158675
F1SJY1	Endoplasmic reticulum-golgi intermediate compartment 1 OS=Sus scrofa OX=9823 GN=ERGIC1	ERGIC1	32.638	1.01	0.974	1.056	0.903	1.012	0.936	1.032	1.053	0.928	1.065	0.973	1.058	0.938	0.188955	0.991	0.83902	1.018	0.65534
I3LG96	Tenascin-X precursor OS=Sus scrofa OX=9823 GN=TNXB	TNXB	180.67			1.07			1.118			0.913			0.927	1.045		0.853		0.866
A0A287A139	Casein kinase 1 gamma 1 OS=Sus scrofa OX=9823 GN=CSNK1G1	CSNK1G1	45.331
A0A287BQY6	Uncharacterized protein OS=Sus scrofa OX=9823 GN=NEDD9	NEDD9	87.954
A0A287BPU2	Nebulin OS=Sus scrofa OX=9823 GN=NEB	NEB	651.46
A0A286ZT67	ALG11, alpha-1,2-mannosyltransferase OS=Sus scrofa OX=9823 GN=ALG11	ALG11	46.664			1.009			0.957			1.004			1.031	0.948		0.995		1.022
I3LDM7	Lactoylglutathione lyase OS=Sus scrofa OX=9823 GN=GLO1	GLO1	20.73	1.034	1.009	1.049	0.976	1.01	0.945	1.015	1.011	1.032	0.96	0.96	0.983	0.948	0.073721	0.989	0.44564	0.939	0.0103558
I3LJW2	Fibrinogen gamma chain precursor OS=Sus scrofa OX=9823 GN=FGG	FGG	49.618	0.916	0.942	0.955	0.935	1.046	1.07	0.951	0.999	0.99	1.205	1.024	0.991	1.085	0.140778	1.045	0.086423	1.145	0.099916
P31950	Protein S100-A11 OS=Sus scrofa OX=9823 GN=S100A11	S100A11	11.18	1.092	1.029	0.992	0.955	1.088	1.036	1.044	0.919	1.005	0.941	0.952	0.958	0.989	0.8175	0.953	0.3622	0.916	0.037617
A0A287B5Q3	Threonyl-tRNA synthetase 2, mitochondrial OS=Sus scrofa OX=9823 GN=TARS2	TARS2	70.472	0.874		1.02	1.107		0.975	1.024		0.994	1.022		1.016	1.099	0.43988	1.065	0.4881	1.076	0.50432
F1SSS8	Regulator of microtubule dynamics 3 OS=Sus scrofa OX=9823 GN=RMDN3	RMDN3	51.78		1.094			0.949			0.892			1.062		0.867		0.815		0.971
I3L8U6	Tudor domain containing 6 OS=Sus scrofa OX=9823 GN=TDRD6	TDRD6	237.03	1.086	1.033	1.028	1.017	0.984	1.007	0.967	0.984	1.057	0.884	1.001	0.921	0.956	0.088738	0.956	0.23184	0.892	0.046239
I3L6U3	Uncharacterized protein OS=Sus scrofa OX=9823	---	10.755
I3LNY0	Receptor expression-enhancing protein OS=Sus scrofa OX=9823 GN=REEP6	REEP6	21.961	0.937	0.964	0.906	1.154	1.119	1.151	0.946	0.875	0.925	1.009	1.061	1.045	1.22	0.00062373	0.978	0.49132	1.11	0.0110584
A0A286ZL66	RNA binding protein fox-1 homolog OS=Sus scrofa OX=9823 GN=RBFOX2	RBFOX2	38.927		1.033	1.056		1.013	0.935		0.981	1.014		1.023	0.994	0.933	0.23126	0.955	0.146061	0.966	0.192057
F1RVP4	Uncharacterized protein OS=Sus scrofa OX=9823 GN=MOCS1	MOCS1	60.784	0.92			1.062			0.831			1.226			1.154		0.903		1.333
A0A287A8E4	Mediator of RNA polymerase II transcription subunit 15 OS=Sus scrofa OX=9823 GN=MED15	MED15	61.014	0.971	0.985	0.877	1.023	0.917	1.077	1.074	1.009	1.019	0.988	1.085	1.064	1.065	0.35882	1.095	0.091105	1.107	0.091701
F1S3P0	Chromosome 1 open reading frame 21 OS=Sus scrofa OX=9823 GN=C1orf21	C1orf21	13.879
A0A286ZUC9	Tonsoku like, DNA repair protein OS=Sus scrofa OX=9823 GN=TONSL	TONSL	137.09	0.915	1.071	1.017	1.066	0.909	1.082	1.029	0.929	1.023	1.008	1.083	0.903	1.018	0.82712	0.993	0.9171	0.997	0.96108
D0G6X8	Beta-hexosaminidase OS=Sus scrofa OX=9823 GN=HEXB	HEXB	62.109	1.078	1.112	1.062	0.889	0.985	0.985	1.035	0.893	0.918	0.977	1.035	1.059	0.879	0.024243	0.875	0.045898	0.944	0.104405
F1RVM0	O-acyl-ADP-ribose deacylase 1 OS=Sus scrofa OX=9823 GN=OARD1	OARD1	16.978	1.031	0.993	0.951	1.021	0.898	1.03	0.984	1.07	1.047	0.98	1.023	0.97	0.991	0.84904	1.042	0.29364	0.999	0.98958
F1SSH7	Transmembrane p24 trafficking protein 4 OS=Sus scrofa OX=9823 GN=TMED4	TMED4	24.957	0.885	1.02	0.97	1.012	0.93	1.003	1.05	1.012	1.044	1.104	1.022	1.016	1.024	0.639	1.08	0.14132	1.093	0.143439
F1RMR5	Isochorismatase domain containing 2 OS=Sus scrofa OX=9823 GN=ISOC2	ISOC2	22.321	0.951	0.972	0.912	0.995	0.952	0.972	0.996	1.053	1.037	1.096	1.023	1.082	1.03	0.26398	1.089	0.027363	1.129	0.0126786
I3L5I7	ASH1 like histone lysine methyltransferase OS=Sus scrofa OX=9823 GN=ASH1L	ASH1L	324.96	0.981			1.013			1.028			0.984			1.033		1.048		1.003
A0A287BHZ9	Calcium/calmodulin-dependent protein kinase type 1 OS=Sus scrofa OX=9823 GN=CAMK1	CAMK1	34.378			0.767			1.314			0.967			1.006	1.713		1.261		1.312
A0A2C9F3H8	Large proline-rich protein BAG6 OS=Sus scrofa OX=9823 GN=BAG6	BAG6	118.54	0.913	0.967	1.025	1.064	0.988	1.008	1.02	0.996	0.991	1.031	1.033	1.018	1.053	0.2595	1.035	0.36192	1.061	0.2159
F1RRF3	Uncharacterized protein OS=Sus scrofa OX=9823 GN=ZNF330	ZNF330	36.07		0.97			1.035			0.953			1.051		1.067		0.982		1.084
F1STK8	Ester hydrolase C11orf54 homolog OS=Sus scrofa OX=9823 GN=C11orf54	C11orf54	35.2	0.741	0.719		1.002	1.287		0.82	0.99		1.286	1.049		1.568	0.072601	1.24	0.157997	1.599	0.04578
A0A286ZLP7	Uncharacterized protein OS=Sus scrofa OX=9823 GN=PSMD9	PSMD9	24.416	1.017	0.963	1.037	0.983	1.04	0.984	0.964	0.979	0.946	1.024	1.018	1.003	0.997	0.91778	0.958	0.151461	1.009	0.69522
I3LKM6	Tudor domain containing 1 OS=Sus scrofa OX=9823 GN=TDRD1	TDRD1	129.85	1.005	0.962	0.947	1.082	0.938	1.069	1.061	1.08	1.051	0.854	1.012	0.98	1.06	0.31302	1.095	0.0093958	0.977	0.66158
F1RLE3	Aminopeptidase OS=Sus scrofa OX=9823 GN=LVRN	LVRN	113.27
A0A286ZWZ5	Aspartyl-tRNA synthetase 2, mitochondrial OS=Sus scrofa OX=9823 GN=DARS2	DARS2	71.051		1.038			1.015			0.975			0.978		0.978		0.939		0.942
A0A287AXJ7	Inositol-3-phosphate synthase 1 OS=Sus scrofa OX=9823 GN=ISYNA1	ISYNA1	60.784	1.039		0.998	1.021		0.985	1		0.994	0.895		1.042	0.985	0.62782	0.979	0.40812	0.951	0.56972
F1SER5	Placenta-specific protein 9 precursor OS=Sus scrofa OX=9823 GN=PLAC9	PLAC9	10.541	1.004	1.084	0.988	1.006	1.05	1.048	1.019	0.952	0.871	0.984	0.918	1.102	1.009	0.77596	0.924	0.20886	0.977	0.69242
A0A287A5Y2	Endoplasmic reticulum metallopeptidase 1 OS=Sus scrofa OX=9823 GN=ERMP1	ERMP1	92.324	1.017	1.016	1.011	1.021	1.004	1.04	1.026	0.995	0.954	0.945	0.973	1.003	1.007	0.54798	0.977	0.38468	0.96	0.138263
A0A286ZPB2	DNA-directed RNA polymerase subunit OS=Sus scrofa OX=9823 GN=POLR3A	POLR3A	155.82	1.028			0.812			1.167			0.968			0.79		1.135		0.942
F1RZN9	Sorbin and SH3 domain-containing protein 2 OS=Sus scrofa OX=9823 GN=SORBS2	SORBS2	80.117			0.972			1.063			0.951			1.028	1.094		0.978		1.058
A0A286ZPR5	Eukaryotic translation initiation factor 2A OS=Sus scrofa OX=9823 GN=EIF2A	EIF2A	60.859	0.963	0.973	1.014	0.985	0.985	0.978	0.977	1.025	1.044	1.004	1.027	0.964	0.999	0.98074	1.033	0.27588	1.015	0.56962
F1RWC5	Kinesin-like protein OS=Sus scrofa OX=9823 GN=KIF5B	KIF5B	109.76	0.994	1.006	0.955	0.968	0.991	1.001	1.054	0.993	1.081	0.979	1.011	0.985	1.002	0.92602	1.059	0.12964	1.007	0.7292
A0A286ZQB6	Cyclin T1 OS=Sus scrofa OX=9823 GN=CCNT1	CCNT1	76.642	0.978	0.767	0.801	0.972	1.193	1.397	0.913	1.023	1.05	1.155	1.049	0.826	1.399	0.062377	1.173	0.131301	1.19	0.24412
A0A287AZG6	Vacuolar protein sorting 13 homolog C OS=Sus scrofa OX=9823 GN=VPS13C	VPS13C	417.88	0.981	0.979	1.072	0.992	1.029	0.997	1.05	1.014	0.949	0.959	0.987	0.971	0.995	0.91	0.994	0.8891	0.962	0.29006
A0A287BE16	Putative monooxygenase p33MONOX OS=Sus scrofa OX=9823 GN=KIAA1191	KIAA1191	31.158	0.98	1.042	0.929	1.007	0.99	1.162	0.979	0.913	0.951	1.046	1.058	0.99	1.07	0.33398	0.963	0.39962	1.048	0.28572
F1SGN2	Interferon regulatory factor 9 OS=Sus scrofa OX=9823 GN=IRF9	IRF9	45.489	0.868	1.099	1.15	1.238	1.007	0.78	0.928	0.797	1.069	1.01	1.1	0.979	0.97	0.8135	0.896	0.42016	0.991	0.9772
I3LSX0	Ring finger protein 17 OS=Sus scrofa OX=9823 GN=RNF17	RNF17	166.31
I3L6W6	DnaJ heat shock protein family (Hsp40) member C1 OS=Sus scrofa OX=9823 GN=DNAJC1	DNAJC1	62.693		0.996	0.991		1.062	1.016		0.941	0.965		1.014	1.036	1.046	0.183676	0.959	0.083184	1.032	0.105681
A0A287AJI4	Serpin family F member 2 OS=Sus scrofa OX=9823 GN=SERPINF2	SERPINF2	53.221	1.031	1.014	1.018	1.014	1.072	1.111	0.966	0.897	0.951	0.96	1.017	0.943	1.044	0.194262	0.919	0.021002	0.953	0.107263
Q9GKE7	H(+)/Cl(-) exchange transporter 5 OS=Sus scrofa OX=9823 GN=CLCN5	CLCN5	83.123
A0A287BC47	Uncharacterized protein OS=Sus scrofa OX=9823	---	14.391
F1RGA9	Coronin OS=Sus scrofa OX=9823 GN=CORO1C	CORO1C	53.234	1.008	1.015	1.04	1.012	0.998	1.021	1.021	1.021	0.971	0.979	0.962	0.972	0.99	0.41712	0.984	0.43558	0.951	0.0095648
A0A286ZT56	Pre-mRNA processing factor 6 OS=Sus scrofa OX=9823 GN=PRPF6	PRPF6	120.23	1.009	1.023	0.981	1.05	1.055	1.036	0.972	0.993	1.024	0.989	0.976	0.98	1.042	0.036403	0.992	0.70032	0.977	0.154417
F1S5Z3	Seryl-tRNA synthetase OS=Sus scrofa OX=9823 GN=SARS	SARS	58.571	1.02	0.946	1	1.013	0.997	0.926	0.984	0.995	1.099	0.933	1.048	0.978	0.99	0.7848	1.038	0.43336	0.998	0.94462
F1SS16	Family with sequence similarity 98 member B OS=Sus scrofa OX=9823 GN=FAM98B	FAM98B	45.407	1.063	1.055	0.947	1.027	1.008	1.001	0.949	1.002	1.036	0.946	0.941	1.049	0.991	0.8403	0.975	0.60918	0.958	0.45112
F1RTH2	Zinc finger protein 280C OS=Sus scrofa OX=9823 GN=ZNF280C	ZNF280C	69.487		1.008			1.003			0.889			1.104		0.995		0.882		1.095
I3LVK3	Leucyl-tRNA synthetase OS=Sus scrofa OX=9823 GN=LARS	LARS	130.83	0.993	0.973	0.963	0.979	0.972	1.003	1.008	1.014	1.002	1.016	1.027	1.007	1.009	0.55204	1.032	0.029464	1.041	0.019042
F2Z5F2	Ras-related protein Rab-10 OS=Sus scrofa OX=9823 GN=RAB10	RAB10	22.541	1.025	0.976	1.022	1.031	1.038	0.964	0.972	1.006	1.005	1.011	1.005	1.003	1.003	0.92108	0.987	0.53516	0.999	0.95246
A0A287AUK0	TP53 induced glycolysis regulatory phosphatase OS=Sus scrofa OX=9823 GN=TIGAR	TIGAR	25.449
F1RZT1	Ral guanine nucleotide dissociation stimulator-like 2 OS=Sus scrofa OX=9823 GN=RGL2	RGL2	78.014	0.969	1.08		1.022	0.833		0.977	1.027		1.007	1.044		0.905	0.46658	0.978	0.75808	1.001	0.97178
I3LLF1	Insulin receptor substrate 1 OS=Sus scrofa OX=9823 GN=IRS1	IRS1	131.07			1.106			1.009			0.904			0.989	0.912		0.817		0.894
I3LNP8	Twinkle mtDNA helicase OS=Sus scrofa OX=9823 GN=TWNK	TWNK	76.45
F1RKS7	Fatty acid desaturase 2 OS=Sus scrofa OX=9823 GN=FADS2	FADS2	52.286
A0A286ZTD8	Adapter molecule crk OS=Sus scrofa OX=9823 GN=CRK	CRK	33.809	1.012	0.988	1.017	0.993	1.009	0.978	0.997	1.01	1.049	0.974	1.004	0.957	0.988	0.38584	1.013	0.51256	0.973	0.171043
A0A287BCV5	Translocase of inner mitochondrial membrane domain containing 1 OS=Sus scrofa OX=9823 GN=TIMMDC1	TIMMDC1	31.673	1.113	0.964		1.028	0.999		0.916	0.983		0.945	1.06		0.976	0.79332	0.914	0.3879	0.965	0.7447
F1RFB9	Sulfhydryl oxidase OS=Sus scrofa OX=9823 GN=GFER	GFER	39.947	1.035	1.026	0.984	1.018	0.981	1.012	0.936	0.992	0.971	1.02	1.002	1.042	0.989	0.59662	0.952	0.09974	1.006	0.75882
A0A286ZN46	Protein tyrosine phosphatase, receptor type F OS=Sus scrofa OX=9823 GN=PTPRF	PTPRF	201.31	1.026		0.996	1.045		0.97	0.995		0.985	0.94		1.052	0.997	0.92872	0.979	0.3141	0.985	0.80438
F1RT87	RAB2A, member RAS oncogene family OS=Sus scrofa OX=9823 GN=RAB2A	RAB2A	23.518	0.993	0.994	1.038	1.035	1.009	0.993	1.006	0.967	0.934	0.955	0.979	1.016	1.004	0.84202	0.961	0.197802	0.975	0.33774
A0A286ZSI7	NOP9 nucleolar protein OS=Sus scrofa OX=9823 GN=NOP9	NOP9	61.827
A0A287B6S8	SPC24, NDC80 kinetochore complex component OS=Sus scrofa OX=9823 GN=SPC24	SPC24	25.277
A0A287AVA0	LSM12 homolog OS=Sus scrofa OX=9823 GN=LSM12	LSM12	21.701	1.013	1.051	0.992	1.028	0.918	0.926	0.921	1.069	1.047	1.054	0.957	1.034	0.94	0.190364	0.994	0.87826	0.996	0.908
F1RJM4	TRAF-type zinc finger domain containing 1 OS=Sus scrofa OX=9823 GN=TRAFD1	TRAFD1	65.133	1.024	0.982	1.037	1.035	1.027	1.008	1.007	1.024	0.992	0.942	0.982	0.975	1.009	0.64614	0.993	0.751	0.953	0.081457
A0A287AIG9	Transcriptional enhancer factor TEF-1 OS=Sus scrofa OX=9823 GN=TEAD1	TEAD1	46.25
A0A287B2D9	Rho GTPase activating protein 27 OS=Sus scrofa OX=9823 GN=ARHGAP27	ARHGAP27	74.76
D7RA22	Cysteine protease OS=Sus scrofa OX=9823 GN=ATG4B	ATG4B	44.326	1.086	0.991		0.863	1.039		1.007	0.914		1.032	1.065		0.916	0.47078	0.925	0.36148	1.01	0.84828
A0A287A4P3	DNA polymerase delta interacting protein 3 OS=Sus scrofa OX=9823 GN=POLDIP3	POLDIP3	42.521	0.995	0.989	0.907	0.994	0.894	1.065	1.02	0.914	1.016	1.036	1.181	1.029	1.021	0.75738	1.02	0.69356	1.123	0.100496
F1SDT0	Uncharacterized protein OS=Sus scrofa OX=9823 GN=JPH2	JPH2	44.032
K7GLU6	Aminopeptidase OS=Sus scrofa OX=9823 GN=ERAP1	ERAP1	107.49	1.048	1.053	1.016	1.054	1.024	1.153	0.935	0.973	0.911	0.958	0.966	0.953	1.037	0.40578	0.904	0.0104996	0.923	0.0025393
F1SCN0	Proto-oncogene vav OS=Sus scrofa OX=9823 GN=VAV1	VAV1	93.999	0.999	1.034		0.999	1.036		0.995	1.026		1.014	0.896		1.001	0.97272	0.994	0.82228	0.939	0.42288
F1SNZ3	LIM domains containing 1 OS=Sus scrofa OX=9823 GN=LIMD1	LIMD1	71.702	1.007	1.022	1.003	0.991	0.948	1.03	0.991	0.983	0.961	0.996	1.031	1.017	0.979	0.43136	0.968	0.03962	1.004	0.75372
F1RK42	Clusterin-associated protein 1 OS=Sus scrofa OX=9823 GN=CLUAP1	CLUAP1	38.982		0.918			1.042			0.868			1.184		1.135		0.946		1.29
A0A287BBF3	3-hydroxyisobutyryl-CoA hydrolase, mitochondrial OS=Sus scrofa OX=9823 GN=HIBCH	HIBCH	40.286		0.958			0.974			0.969			1.079		1.017		1.011		1.126
A0A287A9H6	Uncharacterized protein OS=Sus scrofa OX=9823 GN=VAMP2	VAMP2	12.649	0.851			1.06			0.992			1.129			1.246		1.166		1.327
I3LT08	Eukaryotic translation elongation factor 1 delta OS=Sus scrofa OX=9823 GN=EEF1D	EEF1D	59.336
I3LU42	Hexosyltransferase OS=Sus scrofa OX=9823 GN=B3GALT6	B3GALT6	36.589	1.005		1.036	1.006		1.146	0.93		0.791	1.073		1.052	1.054	0.52582	0.843	0.169441	1.041	0.155581
Q863Z0	Proteasome activator complex subunit 2 OS=Sus scrofa OX=9823 GN=PSME2	PSME2	27.295	1.02	1.001	1.009	0.962	0.967	1.119	0.95	0.987	0.947	1.038	0.992	0.97	1.006	0.951	0.952	0.026118	0.99	0.64366
F1CNZ4	Metalloreductase STEAP4 OS=Sus scrofa OX=9823 GN=STEAP4	STEAP4	53.366
F1SN47	Glutaminase OS=Sus scrofa OX=9823 GN=GLS	GLS	65.538		1.043			1.017			1.023			0.923		0.975		0.981		0.885
A0A286ZLN2	Fibulin-1 OS=Sus scrofa OX=9823 GN=FBLN1	FBLN1	86.775	1.009	0.976	0.972	0.907	0.958	1.231	1.068	1.014	0.946	1.01	1.024	0.896	1.047	0.7338	1.024	0.57448	0.991	0.81818
F1RKC7	Phospholipase B-like OS=Sus scrofa OX=9823 GN=PLBD2	PLBD2	65.836	1.004	0.992	1.09	1.033	0.982	0.915	0.931	1.01	1	1.005	1.017	1.006	0.949	0.31944	0.953	0.28856	0.981	0.60582
I3LMM6	R3H domain containing 1 OS=Sus scrofa OX=9823 GN=R3HDM1	R3HDM1	105.79	1.022		0.97	0.925		0.965	1.032		1.062	1.017		1.008	0.949	0.25906	1.051	0.23408	1.017	0.59154
I3LRX1	Uncharacterized protein OS=Sus scrofa OX=9823 GN=UBALD1	UBALD1	19.021		1.036			1.027			0.958			0.986		0.991		0.925		0.952
F1SNK3	S-methyl-5'-thioadenosine phosphorylase OS=Sus scrofa OX=9823 GN=MTAP	MTAP	31.238	0.997	0.989	1.007	0.981	1.024	0.969	1.005	1.006	1.055	0.963	0.981	0.98	0.994	0.72474	1.024	0.22958	0.977	0.042738
A4L2Z4	Guanine nucleotide-binding protein alpha 14 OS=Sus scrofa OX=9823 GN=GNA14	GNA14	41.513	1.042	1.003	0.926	1.002	0.93	1.078	1.054	1.048	1.068	0.903	1.004	0.933	1.013	0.83238	1.067	0.134217	0.956	0.39202
F2Z5M5	Protein lin-7 homolog OS=Sus scrofa OX=9823 GN=LIN7C	LIN7C	21.834		1.002	1.046		1.028	0.975		0.939	0.971		1.039	1.07	0.978	0.57962	0.933	0.124937	1.03	0.37508
A0A286ZQC0	Zinc finger protein 275 OS=Sus scrofa OX=9823 GN=ZNF275	ZNF275	42.218
A0A287AE97	GPI-anchor transamidase OS=Sus scrofa OX=9823 GN=PIGK	PIGK	45.187		1.028			0.861			1.131			0.968		0.838		1.1		0.942
A0A287AMF1	Saposin-B-Val OS=Sus scrofa OX=9823 GN=PSAP	PSAP	57.143	1.025	0.991	1.007	1.01	0.944	0.982	0.901	1.016	0.956	1.045	1.045	1.021	0.971	0.24914	0.95	0.22232	1.029	0.082177
F1RIU1	Phosphoserine phosphatase OS=Sus scrofa OX=9823 GN=PSPH	PSPH	25.055
A0A287A0W8	Uncharacterized protein OS=Sus scrofa OX=9823	---	155.91	0.964	1.113	1.013	1.006	0.961	0.973	1.107	0.974	1.031	0.924	0.951	0.988	0.951	0.33818	1.007	0.89998	0.927	0.181804
P00355	Glyceraldehyde-3-phosphate dehydrogenase OS=Sus scrofa OX=9823 GN=GAPDH	GAPDH	35.836	0.993	0.988	1.011	1.014	1.033	0.965	0.965	0.967	0.986	1.043	0.991	1.05	1.007	0.78398	0.975	0.062723	1.031	0.199735
D0G777	S-adenosylmethionine synthase OS=Sus scrofa OX=9823 GN=MATA2	MATA2	43.69	0.97	1.022	0.991	1.011	1.023	1.013	1.021	1.014	1.004	1.009	0.977	1.019	1.021	0.24094	1.019	0.30294	1.007	0.7267
I3LN50	Eukaryotic translation initiation factor 2B subunit gamma OS=Sus scrofa OX=9823 GN=EIF2B3	EIF2B3	42.722	1.019	0.961	0.949	0.966	0.979	1.02	1.071	1.036	1.027	0.956	1.005	1	1.012	0.67318	1.07	0.055358	1.011	0.70298
F1RKC0	Huntingtin interacting protein 1 OS=Sus scrofa OX=9823 GN=HIP1	HIP1	110.89	1.026	1.001	1.06	1.003	0.997	0.944	0.989	1.003	1.001	0.963	0.986	1.025	0.954	0.135083	0.97	0.14838	0.963	0.2038
I3LS83	Tumor suppressor candidate 3 OS=Sus scrofa OX=9823 GN=TUSC3	TUSC3	30.997
P24540	Acylphosphatase-1 OS=Sus scrofa OX=9823 GN=ACYP1	ACYP1	11.427	1.033	0.952	0.98	0.998	0.99	1.04	1.047	1.113	1.052	0.938	0.968	0.934	1.021	0.49312	1.083	0.060483	0.958	0.182023
F1SER9	FAT tumor suppressor homolog 1 OS=Sus scrofa OX=9823 GN=FAT1	FAT1	506.24	0.803			1.137			0.952			1.154			1.416		1.186		1.437
Q767L7	Tubulin beta chain OS=Sus scrofa OX=9823 GN=TUBB	TUBB	49.67	1.034	0.997	0.959	1.045	0.98	0.966	0.979	0.98	1.037	0.915	1.037	1.019	1	0.99494	1.002	0.9452	0.994	0.87648
I3LF61	Cytochrome P450, family 4, subfamily F, polypeptide 55 precursor OS=Sus scrofa OX=9823 GN=LOC110255237	LOC110255237	60.496		1.067	1.035		1.031	1.045		0.934	1.069		0.975	0.963	0.988	0.53546	0.953	0.5421	0.922	0.038675
A0A287AK61	Zinc finger CCCH-type containing 6 OS=Sus scrofa OX=9823 GN=ZC3H6	ZC3H6	108.91	0.991	0.955	1.041	0.964	1.006	0.958	1.065	1.015	1.075	0.978	1.031	0.943	0.98	0.54118	1.056	0.147162	0.988	0.75872
F1S1G5	NudC domain containing 1 OS=Sus scrofa OX=9823 GN=NUDCD1	NUDCD1	62.013	1			1.055			1.037			0.913			1.055		1.037		0.913
A0A287B3F6	Cell division cycle protein 16 homolog OS=Sus scrofa OX=9823 GN=CDC16	CDC16	60.278
A0A287AWH5	Nuclear ubiquitous casein and cyclin-dependent kinase substrate 1 OS=Sus scrofa OX=9823 GN=NUCKS1	NUCKS1	23.341	1.038	0.981	0.944	0.949	0.971	1.084	1.064	1.076	1.08	0.944	0.975	0.95	1.014	0.80852	1.087	0.039758	0.968	0.34164
F1SUA4	Coiled-coil-helix-coiled-coil-helix domain containing 5 OS=Sus scrofa OX=9823 GN=CHCHD5	CHCHD5	12.45	0.951	0.961	0.947	0.942	0.918	0.958	1.006	1.094	1.068	1.111	1.023	1.03	0.986	0.32966	1.108	0.0157183	1.107	0.0198374
I3LD98	Ankyrin repeat domain 50 OS=Sus scrofa OX=9823 GN=ANKRD50	ANKRD50	156.22
A0A286ZN56	Translocation protein SEC62 OS=Sus scrofa OX=9823 GN=SEC62	SEC62	45.737	0.981	1.042	1.002	0.948	0.974	1.001	1.043	0.98	0.984	1.013	1	1.024	0.966	0.22114	0.994	0.832	1.004	0.83452
F1SAX5	Lymphocyte function-associated antigen 3 precursor OS=Sus scrofa OX=9823 GN=CD58	CD58	27.195	1.039	0.931	1.007	0.968	1.007	0.997	1.024	1.099	1.028	0.967	0.97	0.978	0.998	0.98352	1.058	0.2241	0.979	0.60426
A0A287A9Q3	Zinc finger protein 414 OS=Sus scrofa OX=9823 GN=ZNF414	ZNF414	31.728			1.027			1.028			0.995			0.965	1.001		0.969		0.94
F1SM72	Neural cell adhesion molecule 1 OS=Sus scrofa OX=9823 GN=NCAM1	NCAM1	120.14	1.098	0.984	0.967	1.007	0.96	1.027	1.008	1.082	1.05	0.887	0.975	1.025	0.982	0.72198	1.03	0.53182	0.947	0.39934
K9IVV5	Tryptophan--tRNA ligase, cytoplasmic isoform a OS=Sus scrofa OX=9823 GN=WARS	WARS	53.69	1.049	1.032	1.005	0.959	0.978	1.089	0.985	1.003	0.96	1.002	0.981	0.995	0.981	0.63808	0.955	0.062119	0.965	0.063661
A0A287BJT1	BEN domain containing 7 OS=Sus scrofa OX=9823 GN=BEND7	BEND7	42.258	0.988			1.102			0.904			1.029			1.115		0.915		1.041
F1SR02	Vesicle transport protein GOT1B OS=Sus scrofa OX=9823 GN=GOLT1B	GOLT1B	15.425	1.006	1.059		0.996	0.897		0.953	0.938		1.056	1.096		0.917	0.27024	0.916	0.082381	1.042	0.3213
F1S0Y7	Torsin OS=Sus scrofa OX=9823 GN=TOR1B	TOR1B	37.028	1.072		0.971	0.964		0.962	1.02		1.085	0.937		0.988	0.943	0.45104	1.03	0.65178	0.942	0.40592
A0A287AUK1	Dephospho-CoA kinase domain containing OS=Sus scrofa OX=9823 GN=DCAKD	DCAKD	26.244	0.937	1.009	0.958	1.053	1.019	0.974	1.023	0.99	0.945	1.09	0.988	1.054	1.049	0.20442	1.019	0.59416	1.079	0.106404
F1SRX1	Sterol 26-hydroxylase, mitochondrial OS=Sus scrofa OX=9823 GN=CYP27A1	CYP27A1	52.909	0.967		1.056	0.986		0.935	0.995		1.073	1.064		0.938	0.95	0.42484	1.022	0.73804	0.99	0.89526
A0A287AE62	Uncharacterized protein OS=Sus scrofa OX=9823 GN=TBCE	TBCE	51.452	0.996	0.977	1.018	0.971	0.971	1.003	1.025	1.054	1.014	1.01	0.972	1.007	0.985	0.38974	1.034	0.112624	0.999	0.97024
F1S485	Uncharacterized protein OS=Sus scrofa OX=9823 GN=EPB41L1	EPB41L1	111.2	0.956	1.071	1.034	0.996	0.962	1.003	1.043	0.938	0.989	1.012	1.028	0.987	0.967	0.42046	0.97	0.54528	0.989	0.78892
A5A8Z3	Lysosomal thioesterase PPT2 precursor OS=Sus scrofa OX=9823 GN=PPT2	PPT2	34.316			0.997			1.105			0.924			0.998	1.108		0.927		1.001
A0A287AKT2	Upstream binding protein 1 OS=Sus scrofa OX=9823 GN=UBP1	UBP1	56.157	1.013	0.965		1.106	0.986		0.972	1.099		0.922	0.953		1.058	0.47294	1.047	0.5709	0.948	0.2111
M3VH65	Mitochondrial mitofusin 1 OS=Sus scrofa OX=9823 GN=MFN1	MFN1	84.176	0.922	1.031	1.09	1.056	0.994	0.849	0.929	0.969	0.956	1.099	1.01	1.086	0.953	0.5712	0.938	0.28982	1.05	0.4174
A0A287ATL1	Protein YIPF OS=Sus scrofa OX=9823 GN=YIPF4	YIPF4	24.45
F1SAT9	Thrombomodulin precursor OS=Sus scrofa OX=9823 GN=THBD	THBD	61.392	0.96	1.034	1.017	1.017	1.077	0.955	1.036	0.961	1.041	0.996	0.941	1.014	1.013	0.78894	1.009	0.8109	0.98	0.56156
F1RY71	Immunoglobulin mu binding protein 2 OS=Sus scrofa OX=9823 GN=IGHMBP2	IGHMBP2	102.19
F1S683	Acyl-CoA binding domain containing 6 OS=Sus scrofa OX=9823 GN=ACBD6	ACBD6	31.066	0.986			1.104			0.87			1.067			1.12		0.882		1.082
A0A287BM03	Ena/VASP-like protein OS=Sus scrofa OX=9823 GN=EVL	EVL	42.009			0.994			0.929			1.04			1.034	0.935		1.046		1.04
F1SQU8	Motile sperm domain-containing protein 2 OS=Sus scrofa OX=9823 GN=MOSPD2	MOSPD2	54.948	0.986	0.973	1.03	0.967	0.959	1.03	1.021	1.064	0.969	1.018	1.005	0.984	0.989	0.71024	1.022	0.5468	1.006	0.7702
A0A287B657	Apoptosis inducing factor, mitochondria associated 2 OS=Sus scrofa OX=9823 GN=AIFM2	AIFM2	40.344
A0A286ZU55	Apolipoprotein R precursor OS=Sus scrofa OX=9823 GN=C4BPA	C4BPA	67.34		0.964	0.989		1.015	1.004		1.004	0.992		1.025	0.998	1.034	0.139037	1.022	0.2625	1.036	0.197259
A0A286ZT93	FYN binding protein 1 OS=Sus scrofa OX=9823 GN=FYB1	FYB1	44.944
A0A286ZWH9	Cell adhesion molecule 2 OS=Sus scrofa OX=9823 GN=CADM2	CADM2	43.639		1.126			0.894			0.989			0.98		0.794		0.878		0.87
A0A287ADH6	Sorbin and SH3 domain-containing protein 2 OS=Sus scrofa OX=9823 GN=SORBS2	SORBS2	77.988	1.025	1.071		1.023	1.034		0.972	0.927		1.036	0.986		0.981	0.49778	0.906	0.092425	0.965	0.38992
K7GL15	Uncharacterized protein OS=Sus scrofa OX=9823	---	34.344	1.002	1.05		1.102	0.975		1.014	0.971		0.892	1.005		1.012	0.88732	0.967	0.40762	0.924	0.3379
I3LD43	Cytosol aminopeptidase OS=Sus scrofa OX=9823 GN=LAP3	LAP3	56.046	1.042	1.018	0.999	1.028	0.94	1.072	0.965	1.043	0.99	0.957	0.973	0.962	0.994	0.86122	0.98	0.4728	0.945	0.0130023
I3LHK5	Actin related protein 10 homolog OS=Sus scrofa OX=9823 GN=ACTR10	ACTR10	46.196	0.948	1.007	0.955	1.049	0.973	1.048	1.019	0.982	1.088	1.013	0.97	0.929	1.055	0.164402	1.062	0.170923	1.001	0.98982
I3LFC3	SPG11, spatacsin vesicle trafficking associated OS=Sus scrofa OX=9823 GN=SPG11	SPG11	281.43	0.991	0.919	1.038	1.218	1.039	1.172	0.748	0.879	0.841	1.089	1.174	0.981	1.163	0.065401	0.837	0.040395	1.1	0.20912
F1SED3	Abhydrolase domain containing 1 OS=Sus scrofa OX=9823 GN=ABHD1	ABHD1	45.133
F1SLT8	Coiled-coil domain containing 80 OS=Sus scrofa OX=9823 GN=CCDC80	CCDC80	108.48
A0A287A278	D-dopachrome decarboxylase OS=Sus scrofa OX=9823 GN=DDT	DDT	12.888	0.973	0.954	0.998	1.002	1.009	0.981	0.969	0.992	1.016	1.051	1.028	1.025	1.023	0.21744	1.018	0.40436	1.061	0.0175437
I3LAH3	NUMB like, endocytic adaptor protein OS=Sus scrofa OX=9823 GN=NUMBL	NUMBL	60.416
F1RQW4	Helicase SKI2W OS=Sus scrofa OX=9823 GN=SKIV2L	SKIV2L	137.64	0.977	0.993	1.034	0.977	1.025	0.942	0.978	0.969	0.962	1.027	0.999	1.053	0.98	0.52822	0.968	0.143038	1.025	0.3375
F1SIC5	Neuroplastin OS=Sus scrofa OX=9823 GN=NPTN	NPTN	31.429	0.984	0.987	1.032	1.027	1.015	1.021	0.998	1.054	0.961	1.002	0.951	0.981	1.02	0.27314	1.003	0.93118	0.977	0.34284
G3FP13	Polyglutamine-binding protein 1 OS=Sus scrofa OX=9823 GN=PQBP1	PQBP1	30.571	1.006	1.088	1.042	0.939	0.966	0.936	1.059	0.999	1.07	0.933	0.947	0.954	0.906	0.0165373	0.997	0.94004	0.904	0.0129193
F1ST95	Oxysterol-binding protein OS=Sus scrofa OX=9823 GN=OSBPL3	OSBPL3	96.906		0.988			1.108			0.92			1.002		1.121		0.931		1.014
A0A287BAX9	Smith-Magenis syndrome chromosome region, candidate 8 OS=Sus scrofa OX=9823 GN=SMCR8	SMCR8	103.78	1.06		1.005	0.935		1.029	0.957		0.916	1.048		1.048	0.951	0.4508	0.907	0.10568	1.015	0.62468
A0A287B0V1	Tripartite motif containing 14 OS=Sus scrofa OX=9823 GN=TRIM14	TRIM14	49.942	1.076			0.987			0.961			0.976			0.917		0.893		0.907
F1SJH8	ILK associated serine/threonine phosphatase OS=Sus scrofa OX=9823 GN=ILKAP	ILKAP	38.896	1.036	1.029	0.946	0.993	0.998	1.028	1.035	0.988	1.084	0.941	1.011	0.977	1.003	0.9188	1.032	0.47106	0.973	0.49012
A0A286ZUK9	Uncharacterized protein OS=Sus scrofa OX=9823 GN=PPP1R16A	PPP1R16A	116.63		0.848	1.038		1.125	1.213		0.971	0.81		1.078	0.976	1.24	0.179178	0.944	0.7187	1.089	0.51144
A0A287BRU6	Tyrosine-protein kinase OS=Sus scrofa OX=9823 GN=CSK	CSK	50.572	1.046		1.006	0.996		1.028	1.006		0.962	0.951		1.018	0.986	0.64054	0.959	0.29372	0.96	0.39934
A0A287B354	Beta-1,4 N-acetylgalactosaminyltransferase OS=Sus scrofa OX=9823 GN=B4GALNT1	B4GALNT1	58.915	1.016	0.956	0.988	1.018	0.991	1.019	1.038	1.067	1.104	0.904	1.044	0.879	1.023	0.3115	1.084	0.032142	0.955	0.43578
A0A287A369	Unc-51 like kinase 3 OS=Sus scrofa OX=9823 GN=ULK3	ULK3	47.893
F1S6F7	Cyclin dependent kinase inhibitor 2C OS=Sus scrofa OX=9823 GN=CDKN2C	CDKN2C	18.307	1.058			0.998			0.958			0.988			0.943		0.905		0.934
A0A287BIS4	Oxidation resistance 1 OS=Sus scrofa OX=9823 GN=OXR1	OXR1	87.628
A0A287BQI0	Beta-catenin-like protein 1 OS=Sus scrofa OX=9823 GN=CTNNBL1	CTNNBL1	65.232			0.983			1.013			1.024			0.991	1.031		1.042		1.008
A0A287AA55	Ribosome-releasing factor 2, mitochondrial OS=Sus scrofa OX=9823 GN=GFM2	GFM2	85.982
A0A287BFQ7	Erythrocyte membrane protein band 4.1 OS=Sus scrofa OX=9823 GN=EPB41	EPB41	90.369		0.962	0.962		0.968	1.028		1.037	1.013		1.036	1.012	1.037	0.35088	1.065	0.032483	1.064	0.03352
F1RHR8	Serine/threonine-protein kinase mTOR OS=Sus scrofa OX=9823 GN=MTOR	MTOR	263.74	0.967	0.99		1.047	1.024		0.998	0.956		0.949	1.02		1.058	0.07276	0.998	0.9511	1.006	0.89746
F1RK14	Retinoblastoma-associated protein OS=Sus scrofa OX=9823 GN=RB1	RB1	93.743			0.978			0.951			1.024			1.047	0.972		1.047		1.071
A0A286ZS41	Leucine rich repeat containing 75A OS=Sus scrofa OX=9823 GN=LRRC75A	LRRC75A	37.67			1.037			0.955			0.974			1.035	0.921		0.939		0.998
F1SGW7	Adhesion molecule with Ig like domain 2 OS=Sus scrofa OX=9823 GN=AMIGO2	AMIGO2	58.301	1.092	1.186		1.07	1.013		0.911	1.233		0.935	0.572		0.914	0.21418	0.941	0.69448	0.662	0.2179
A0A287A9E6	TBC1 domain family member 23 OS=Sus scrofa OX=9823 GN=TBC1D23	TBC1D23	76.538
F1RMW7	Uncharacterized protein OS=Sus scrofa OX=9823 GN=CD177	CD177	46.61
F1SH04	Periphilin 1 OS=Sus scrofa OX=9823 GN=PPHLN1	PPHLN1	40.07	1.035	1.003	1.027	0.969	1.046	0.966	1.034	0.967	1.037	0.957	0.994	0.975	0.973	0.36316	0.991	0.72636	0.955	0.032542
K7GPV1	Uncharacterized protein OS=Sus scrofa OX=9823 GN=SAMD4B	SAMD4B	75.528
A0A287ALC1	Uncharacterized protein OS=Sus scrofa OX=9823	---	65.062	0.906	0.963	1.16	0.943	1.194	0.94	1.003	0.859	0.85	1.165	1.013	1.046	1.016	0.89742	0.895	0.30426	1.064	0.48204
A0A287A814	DNA replication complex GINS protein PSF2 OS=Sus scrofa OX=9823 GN=GINS2	GINS2	21.009
D7RA17	WD repeat domain phosphoinositide-interacting protein 3 OS=Sus scrofa OX=9823 GN=WDR45B	WDR45B	38.107		1.09	1.034		1.059	1.027		0.88	0.954		0.981	0.996	0.982	0.61822	0.863	0.092564	0.931	0.121384
P15468	Ribonuclease 4 OS=Sus scrofa OX=9823 GN=RNASE4	RNASE4	16.863	1.091	1.094	1.014	0.93	0.977	1.004	1.002	0.994	0.958	0.968	0.934	1.026	0.91	0.048062	0.923	0.049541	0.915	0.074584
A0A287AA59	Mov10 RISC complex RNA helicase OS=Sus scrofa OX=9823 GN=MOV10	MOV10	112.11	1.015	0.955	0.993	0.984	1.009	0.975	1.049	1.012	1.066	0.928	1.019	0.964	1.002	0.93088	1.055	0.083582	0.982	0.60654
I3LUI5	Family with sequence similarity 151 member B OS=Sus scrofa OX=9823 GN=FAM151B	FAM151B	31.483	1.013	0.96	0.95	0.966	1.075	0.951	0.94	0.92	0.985	1.074	1.06	1.084	1.024	0.63508	0.973	0.39338	1.101	0.0099386
F1RHE6	Potassium channel tetramerization domain containing 12 OS=Sus scrofa OX=9823 GN=KCTD12	KCTD12	35.353	0.995	0.994	1.027	1.006	0.986	1.027	1.033	1.033	0.977	0.981	0.983	0.988	1.001	0.95426	1.009	0.7063	0.979	0.122636
A0A287BKE1	Uncharacterized protein OS=Sus scrofa OX=9823 GN=EIF4G2	EIF4G2	102.91	0.981	1.023	0.959	1.026	0.99	1.03	1.004	0.986	1.022	1.04	1.025	1.006	1.028	0.28814	1.017	0.48314	1.036	0.16454
A0A287BDH4	Serine/threonine kinase 10 OS=Sus scrofa OX=9823 GN=STK10	STK10	99.722			1.038			1.038			0.916			1.014	1		0.882		0.977
I3LRK6	ER membrane protein complex subunit 7 precursor OS=Sus scrofa OX=9823 GN=EMC7	EMC7	26.381	0.955	0.997	1.166	0.999	1.028	0.964	1.001	1.049	0.782	1.058	0.934	1.084	0.959	0.5796	0.908	0.41036	0.987	0.88324
A0A287AMX6	Atlastin GTPase 2 OS=Sus scrofa OX=9823 GN=ATL2	ATL2	62.522	0.931	0.907	1.004	0.975	1.056	0.939	1.042	1.002	0.994	1.083	1.003	1.066	1.045	0.39616	1.069	0.116599	1.109	0.05378
F1S2T2	YLP motif containing 1 OS=Sus scrofa OX=9823 GN=YLPM1	YLPM1	242.07	1.001	1.033	0.987	0.966	0.955	0.983	1.045	0.982	1.024	0.97	0.99	0.994	0.961	0.068084	1.01	0.6906	0.978	0.22222
B8Y650	Dynein light chain Tctex-type 1 OS=Sus scrofa OX=9823 GN=DYNLT1	DYNLT1	12.482	1.076	1.125	0.884	0.944	0.921	0.972	0.999	0.992	1.14	0.975	0.955	1.011	0.92	0.3572	1.015	0.84508	0.953	0.60366
F1SPA3	Uncharacterized protein OS=Sus scrofa OX=9823	---	40.209
F1RG66	Uncharacterized protein OS=Sus scrofa OX=9823 GN=PITPNB	PITPNB	31.293	1.011	0.988	0.934	0.976	0.909	1.073	1.012	1.099	1.028	1.003	0.948	0.986	1.009	0.90606	1.07	0.121196	1.001	0.9575
A0A287B2Y5	Protein Njmu-R1 OS=Sus scrofa OX=9823 GN=C17orf75	C17orf75	44.545	1.004		1.026	1.005		0.912	1.117		0.963	0.867		1.091	0.944	0.36132	1.025	0.79998	0.965	0.74724
A0A287BCC4	Zinc finger BED-type containing 1 OS=Sus scrofa OX=9823 GN=ZBED1	ZBED1	78.692
F1RTI9	SWI/SNF related, matrix associated, actin dependent regulator of chromatin, subfamily a, member 1 OS=Sus scrofa OX=9823 GN=SMARCA1	SMARCA1	119.81	0.967			1.007			1.039			0.994			1.041		1.074		1.028
A0A287B9L7	CLPTM1 like OS=Sus scrofa OX=9823 GN=CLPTM1L	CLPTM1L	55.802
A0A287A2J4	Ubiquitin like 4A OS=Sus scrofa OX=9823 GN=UBL4A	UBL4A	21.712	1.051	1.037	0.993	0.984	0.936	0.934	1.009	0.925	1.043	0.952	1.062	1.028	0.926	0.033937	0.966	0.42382	0.987	0.73156
F1RMH8	Guanosine-3',5'-bis(diphosphate) 3'-pyrophosphohydrolase MESH1 OS=Sus scrofa OX=9823 GN=HDDC3	HDDC3	20.345	1.014	0.959	1.029	0.89	0.95	0.996	0.984	1.049	0.809	1.102	1.043	1.164	0.945	0.21492	0.947	0.49824	1.102	0.06466
I3LF85	Kelch domain containing 10 OS=Sus scrofa OX=9823 GN=KLHDC10	KLHDC10	45.551	1.034		1.17	0.889		1.07	1.183		0.928	0.869		0.854	0.889	0.39326	0.958	0.75558	0.782	0.059457
A0A287AUH3	Meningioma expressed antigen 5 (hyaluronidase) OS=Sus scrofa OX=9823 GN=MGEA5	MGEA5	99.254			1.055			0.984			0.95			1.015	0.933		0.9		0.962
A0A286ZIB0	Component of oligomeric golgi complex 7 OS=Sus scrofa OX=9823 GN=COG7	COG7	75.791	0.894	0.946		1.125	1.032		1.009	1.009		0.998	1.023		1.172	0.09166	1.097	0.081683	1.098	0.092719
A0A287B2B8	Matrix remodeling associated 7 OS=Sus scrofa OX=9823 GN=MXRA7	MXRA7	20.426	1.191	0.985	1	0.923	1.309	0.996	0.943	0.836	0.822	0.945	0.911	1.18	1.016	0.94804	0.819	0.057119	0.956	0.66022
A0A286ZN11	Trinucleotide repeat containing 6B OS=Sus scrofa OX=9823 GN=TNRC6B	TNRC6B	183.35	1.014	1.015	0.993	1.052	0.994	1.067	0.972	0.894	0.977	0.939	1.1	0.937	1.03	0.2688	0.941	0.105399	0.985	0.76702
Q8WNW3	Junction plakoglobin OS=Sus scrofa OX=9823 GN=Jup	Jup	81.849	0.992	1.033	0.974	0.97	0.981	0.997	1.079	1.009	1.014	0.987	0.98	0.984	0.983	0.42626	1.034	0.29194	0.984	0.46096
K9J6J4	Caspase 7 OS=Sus scrofa OX=9823 GN=CASP7	CASP7	33.904			0.938			0.956			1.055			1	1.019		1.125		1.066
A0A287B5Z6	Mediator of RNA polymerase II transcription subunit 1 OS=Sus scrofa OX=9823 GN=MED1	MED1	62.686	0.945	1.042		1.086	1.107		0.999	0.875		0.988	0.992		1.104	0.182902	0.943	0.54462	0.996	0.9662
P79382	Microsomal glutathione S-transferase 1 OS=Sus scrofa OX=9823 GN=MGST1	MGST1	17.65	1.005	0.93	0.953	0.98	1.021	0.917	0.917	0.988	0.888	1.125	1.066	1.187	1.01	0.81136	0.967	0.43372	1.17	0.0154439
F1RP04	Glutamic--pyruvic transaminase 2 OS=Sus scrofa OX=9823 GN=GPT2	GPT2	58.054	0.909	0.954	0.978	1.053	0.974	0.955	1.034	0.958	1.128	1.009	1.115	0.918	1.05	0.26162	1.098	0.15098	1.071	0.33594
A0A287AH39	Uncharacterized protein OS=Sus scrofa OX=9823	---	40.545
A0A287AE45	Uncharacterized protein OS=Sus scrofa OX=9823 GN=AHNAK2	AHNAK2	382.3	1	1.018	1.075	0.866	1.035	1.159	1.155	1.096	0.845	0.979	0.84	0.958	0.989	0.85254	1.001	0.9425	0.898	0.105482
I3LVP0	Uncharacterized protein OS=Sus scrofa OX=9823	---	11.972	1.022	1.003	0.883	0.961	0.833	1.035	1.099	1.161	1.199	0.909	0.988	0.921	0.973	0.7265	1.189	0.029023	0.969	0.59928
F1SC49	Sorbin and SH3 domain containing 1 OS=Sus scrofa OX=9823 GN=SORBS1	SORBS1	95.566	1.053	0.991	1.057	1.02	1.048	1.089	1.026	1.021	0.925	0.977	0.97	0.961	1.018	0.55902	0.958	0.33786	0.938	0.040757
A0A287AHN6	Zinc finger protein 740 OS=Sus scrofa OX=9823 GN=ZNF740	ZNF740	21.885	1.111	1.037	1.003	0.899	0.845	0.939	1.027	1.012	1.024	0.945	1.092	1.033	0.851	0.020023	0.972	0.46264	0.974	0.63082
A0A286ZL78	Zinc finger protein 276 OS=Sus scrofa OX=9823 GN=ZNF276	ZNF276	57.641	1.026			1.032			0.916			1.039			1.006		0.893		1.013
P07802	cAMP-dependent protein kinase type I-alpha regulatory subunit OS=Sus scrofa OX=9823 GN=PRKAR1A	PRKAR1A	42.921	0.967	1.001	0.987	0.987	0.968	0.981	1.073	0.997	1.049	0.95	1.043	0.998	0.994	0.61018	1.055	0.088422	1.012	0.71028
I3LJJ7	Transmembrane protein 68 OS=Sus scrofa OX=9823 GN=TMEM68	TMEM68	30.151
I3LKY5	N-myc and STAT interactor OS=Sus scrofa OX=9823 GN=NMI	NMI	29.921
F2Z4Y7	Crystallin beta B3 OS=Sus scrofa OX=9823 GN=CRYBB3	CRYBB3	24.256			0.587			0.634			1.835			0.919	1.08		3.126		1.566
A0A287BHS8	Mitogen-activated protein kinase OS=Sus scrofa OX=9823 GN=MAPK14	MAPK14	41.482	0.937	1.006	1.033	1.018	0.979	1.021	1.017	1.025	1.012	1.017	0.984	0.945	1.014	0.67144	1.026	0.45908	0.99	0.80034
A0A287B7S2	Phosphatidylinositol glycan anchor biosynthesis class O OS=Sus scrofa OX=9823 GN=PIGO	PIGO	96.423		1.016			0.941			1.007			1.034		0.926		0.991		1.018
A0A287BNN0	Coiled-coil domain containing 88A OS=Sus scrofa OX=9823 GN=CCDC88A	CCDC88A	209.8			1.001			0.984			0.983			0.996	0.983		0.982		0.995
A0A286ZLK7	Enoyl-CoA delta isomerase 1, mitochondrial OS=Sus scrofa OX=9823 GN=ECI1	ECI1	33.147	0.873	0.897	0.956	0.98	1.001	0.972	0.976	1.038	0.981	1.179	1.067	1.059	1.083	0.046459	1.099	0.047359	1.212	0.0118437
A0A286ZNY9	Peptidyl-prolyl cis-trans isomerase CWC27 homolog OS=Sus scrofa OX=9823 GN=CWC27	CWC27	52.998	1.001	0.923	1.01	1.004	1.123	1.03	1.007	0.968	0.985	0.849	1.006	1.007	1.076	0.175738	1.009	0.77336	0.975	0.69082
A0A287AFE1	Ral GTPase-activating protein subunit alpha-1 OS=Sus scrofa OX=9823 GN=RALGAPA1	RALGAPA1	230.38		0.973			1.032			0.966			1.052		1.061		0.993		1.081
F1S4H4	NEDD4 binding protein 2 OS=Sus scrofa OX=9823 GN=N4BP2	N4BP2	192.73
F1SAH7	VPS11, CORVET/HOPS core subunit OS=Sus scrofa OX=9823 GN=VPS11	VPS11	107.64	0.975	0.985	0.999	0.988	1.028	1.03	1	1.001	1.02	1.026	1.012	0.957	1.029	0.132239	1.021	0.095555	1.012	0.62966
A0A287A8H5	Uncharacterized protein OS=Sus scrofa OX=9823 GN=NAALADL2	NAALADL2	81.411		0.985			1.04			0.927			1.057		1.056		0.941		1.073
A0A287BMD2	Protein YIF1B OS=Sus scrofa OX=9823 GN=YIF1B	YIF1B	32.843		1.024			1.019			0.974			0.989		0.995		0.951		0.966
F1RXC5	WAS/WASL-interacting protein family member 2 OS=Sus scrofa OX=9823 GN=WIPF2	WIPF2	46.34	1.001	0.929	0.966	0.969	1.001	1.024	1.015	1.017	0.972	1.018	1.059	1.048	1.034	0.28046	1.037	0.23116	1.079	0.035898
A0A287ALP5	Protein transport protein Sec24A OS=Sus scrofa OX=9823 GN=SEC24A	SEC24A	116.65	1.004	0.946	0.917	1.014	1.008	1.026	0.997	1.01	0.99	1.027	1.021	1.057	1.063	0.084339	1.045	0.173559	1.083	0.048675
F1RR78	Spectrin alpha, non-erythrocytic 1 OS=Sus scrofa OX=9823 GN=SPTAN1	SPTAN1	272.14
F1RTS8	Opioid growth factor receptor like 1 OS=Sus scrofa OX=9823 GN=OGFRL1	OGFRL1	44.441
F2Z5G8	Uncharacterized protein OS=Sus scrofa OX=9823 GN=RPS25	RPS25	13.742	0.964	0.977	0.908	0.983	0.95	1.014	1.002	0.969	1.047	1.059	1.099	1.017	1.034	0.31154	1.059	0.143921	1.114	0.026981
I3L7J7	Heat shock 70 kDa protein 14 OS=Sus scrofa OX=9823 GN=HSPA14	HSPA14	52.238			0.924			1.037			1.123			0.936	1.122		1.215		1.013
I3L7A6	Dishevelled segment polarity protein 2 OS=Sus scrofa OX=9823 GN=DVL2	DVL2	75.75	0.988	1.065	0.951	1.023	1.068	1.014	1.003	0.935	1.073	0.974	0.944	0.974	1.034	0.41014	1.002	0.97306	0.963	0.34834
F1RW09	Exocyst complex component 7 OS=Sus scrofa OX=9823 GN=EXOC7	EXOC7	71.512	1.013	0.998	0.995	0.96	0.992	1.017	1.052	0.995	0.99	1.017	1.019	1.003	0.988	0.51254	1.01	0.65	1.011	0.21654
I3L5X7	RNA-binding protein 3 OS=Sus scrofa OX=9823 GN=RBM3	RBM3	17.035	1.012	1.088	1.043	0.967	0.86	1.003	1.081	0.989	0.968	0.931	1.033	0.947	0.9	0.104496	0.967	0.43254	0.926	0.114702
K7GQF2	Endoglin OS=Sus scrofa OX=9823 GN=ENG	ENG	67.198	1.063	1.015	1.032	1.027	1.088	1.097	0.977	0.996	0.956	0.934	0.916	0.952	1.033	0.26542	0.942	0.028964	0.901	0.0039966
A0A286ZL45	Dedicator of cytokinesis 2 OS=Sus scrofa OX=9823 GN=DOCK2	DOCK2	176.44
I3L8Q8	Integrin subunit beta 1 binding protein 1 OS=Sus scrofa OX=9823 GN=ITGB1BP1	ITGB1BP1	16.17
I3LR14	Formin like 3 OS=Sus scrofa OX=9823 GN=FMNL3	FMNL3	111.37	0.932	0.944		0.969	0.991		1.056	1.152		1.051	0.919		1.045	0.077203	1.177	0.066404	1.05	0.56036
A0A287BP74	Hexosyltransferase OS=Sus scrofa OX=9823 GN=B3GNT3	B3GNT3	40.25	1.017		1.013	1.064		1.067	0.921		1	1.013		0.94	1.05	0.0024791	0.946	0.30678	0.962	0.40342
A0A287BMU2	Sarcolemma associated protein OS=Sus scrofa OX=9823 GN=SLMAP	SLMAP	77.805			1.111			1.088			0.967			0.86	0.979		0.87		0.774
A1XQV4	Tropomyosin alpha-3 chain OS=Sus scrofa OX=9823 GN=TPM3	TPM3	33.058	1.027	0.98		0.931	0.986		0.99	1.05		1.053	0.988		0.955	0.34004	1.016	0.70942	1.017	0.71596
A5A761	Sideroflexin-1 OS=Sus scrofa OX=9823 GN=SFXN1	SFXN1	35.624	0.951	0.964	1.026	1.041	0.983	0.982	0.88	1.005	0.924	1.143	1.054	1.082	1.022	0.50732	0.955	0.35902	1.115	0.031224
A0A287B8U7	Plexin domain containing 2 OS=Sus scrofa OX=9823 GN=PLXDC2	PLXDC2	59.14		1.132	1.065		0.951	1.01		0.97	1.001		0.943	0.937	0.893	0.117657	0.897	0.087584	0.856	0.036838
A0A287AXK4	MOB kinase activator 1A OS=Sus scrofa OX=9823 GN=MOB1A	MOB1A	25.079	1.079	0.999	1.059	0.991	0.981	1.036	0.969	0.958	0.938	0.969	0.985	0.982	0.959	0.2184	0.913	0.022778	0.936	0.05042
K7GNA9	Platelet endothelial cell adhesion molecule OS=Sus scrofa OX=9823 GN=PECAM1	PECAM1	80.509	1.05	0.967	1.053	1.029	0.982	1.011	0.988	1.019	0.95	0.97	1.003	1.018	0.984	0.65106	0.963	0.34262	0.974	0.46198
A0A287BKE8	Hexose-6-phosphate dehydrogenase/glucose 1-dehydrogenase OS=Sus scrofa OX=9823 GN=H6PD	H6PD	89.585	1.099	0.973	1.02	0.906	0.974	0.971	0.998	1.035	0.924	1.001	1.026	1.113	0.922	0.132019	0.956	0.4129	1.016	0.75998
A0A287BFN4	HBS1 like translational GTPase OS=Sus scrofa OX=9823 GN=HBS1L	HBS1L	70.1	0.963	0.909		1.027	1.06		1.012	0.943		1.003	1.012		1.115	0.080283	1.044	0.44366	1.076	0.1267
A0A287B4B3	Regulatory associated protein of MTOR complex 1 OS=Sus scrofa OX=9823 GN=RPTOR	RPTOR	134.34		0.975			1.056			0.939			1.042		1.083		0.963		1.069
B5APV1	Actin-related protein 2/3 complex subunit 5 OS=Sus scrofa OX=9823 GN=ARPC5L	ARPC5L	16.955	0.995	1.006	0.868	0.994	0.975	0.991	1.021	1.07	1.089	1.015	0.951	1.059	1.032	0.55722	1.108	0.110204	1.054	0.39438
A0A286ZPG8	Nuclear distribution protein nudE-like 1 OS=Sus scrofa OX=9823 GN=NDEL1	NDEL1	35.553	0.939			1.062			0.943			1.081			1.131		1.004		1.151
A0A287ARB3	Pro-apoptotic WT1 regulator OS=Sus scrofa OX=9823 GN=PAWR	PAWR	34.926	1.029	1.054	1.015	1.033	1.02	1.022	0.994	0.988	0.885	0.977	0.994	1.085	0.993	0.5642	0.925	0.115681	0.986	0.69224
A0A287ADG5	Damage specific DNA binding protein 2 OS=Sus scrofa OX=9823 GN=DDB2	DDB2	46.507
K7GPK5	Proteasome subunit beta type-8 OS=Sus scrofa OX=9823 GN=PSMB8	PSMB8	17.909	1.039			0.918			0.957			1.088			0.884		0.921		1.047
I3LMC5	Exocyst complex component 6B OS=Sus scrofa OX=9823 GN=EXOC6B	EXOC6B	46.441
F1S9J3	Peroxidasin OS=Sus scrofa OX=9823 GN=PXDN	PXDN	166.11	1.015	1.03	1.029	1.035	1.033	0.964	0.961	1.003	1.062	1.017	0.951	0.976	0.986	0.58166	0.984	0.60264	0.958	0.096063
A0A287B4X9	Guanylate cyclase OS=Sus scrofa OX=9823 GN=NPR2	NPR2	114.4		0.853			1.107			1			1.061		1.298		1.172		1.244
A0A286ZPD7	Transmembrane emp24 domain-containing protein 7 precursor OS=Sus scrofa OX=9823 GN=TMED7	TMED7	25.35	1.021	1.003	0.95	0.965	0.965	1.034	1.025	1.007	1.013	1.007	1.017	1.009	0.997	0.91874	1.024	0.3417	1.02	0.45532
A0A287B8W9	Protein kinase C delta type OS=Sus scrofa OX=9823 GN=PRKCD	PRKCD	77.272	1.022		1.023	0.957		1.047	1.045		0.985	0.967		0.992	0.98	0.71868	0.993	0.83584	0.958	0.183621
A0A287A215	G protein-coupled receptor kinase OS=Sus scrofa OX=9823 GN=GRK6	GRK6	64.175			1.222			1.121			1.009			0.685	0.917		0.826		0.561
I3LAX0	Beta-catenin-like protein 1 OS=Sus scrofa OX=9823 GN=CTNNBL1	CTNNBL1	61.68	1.002	1.077		1.028	0.956		1.005	1.045		0.981	0.921		0.954	0.45728	0.986	0.77202	0.915	0.20508
K7GR44	Uncharacterized protein OS=Sus scrofa OX=9823 GN=CETN2	CETN2	16.07		1.017			0.978			0.999			0.948		0.962		0.982		0.932
F1RS21	Component of oligomeric golgi complex 6 OS=Sus scrofa OX=9823 GN=COG6	COG6	67.784
F6Q4K6	Zinc transporter 7 OS=Sus scrofa OX=9823 GN=SLC30A7	SLC30A7	33.407
A0A286ZPH3	N-glycanase 1 OS=Sus scrofa OX=9823 GN=NGLY1	NGLY1	63.985	0.931	1.046	1.045	0.933	1.011	0.977	1.073	0.966	0.859	1.067	0.996	1.117	0.967	0.50442	0.959	0.5845	1.052	0.37146
A0A287A982	Polyphosphoinositide phosphatase OS=Sus scrofa OX=9823 GN=FIG4	FIG4	103.76
A0A287AW46	WD repeat domain 81 OS=Sus scrofa OX=9823 GN=WDR81	WDR81	208.81
I3LFH1	Uncharacterized protein OS=Sus scrofa OX=9823	---	10.791	0.961	1.175	1.051	1.13	0.643	1.101	0.823	0.895	1.007	1.11	1.258	0.87	0.902	0.53264	0.855	0.130416	1.016	0.95246
A0A287A9R8	MutS homolog 3 OS=Sus scrofa OX=9823 GN=MSH3	MSH3	126.23	0.971			0.995			1.027			1.015			1.025		1.058		1.045
F1SV63	Protein argonaute-3 OS=Sus scrofa OX=9823 GN=AGO3	AGO3	97.382		1.058			0.977			1.021			0.945		0.923		0.965		0.893
F1S6B5	Fibromodulin OS=Sus scrofa OX=9823 GN=FMOD	FMOD	43.197	1.053	1.104	1.244	0.918	1.073	1.023	1.04	0.84	0.898	0.996	0.998	0.877	0.886	0.150123	0.817	0.063925	0.844	0.061539
A0A287AJ96	Catenin alpha 1 OS=Sus scrofa OX=9823 GN=CTNNA1	CTNNA1	106.96	1.02		1	1.001		0.999	0.996		0.995	0.97		1.004	0.99	0.42458	0.986	0.28324	0.977	0.36438
I3LIL0	Nucleoporin like 2 OS=Sus scrofa OX=9823 GN=NUPL2	NUPL2	44.477	0.992		1.291	0.918		0.76	1.195		1.122	0.877		0.821	0.735	0.20184	1.015	0.8811	0.744	0.168062
A0A287AQV7	Adhesion G protein-coupled receptor V1 OS=Sus scrofa OX=9823 GN=ADGRV1	ADGRV1	653.6	0.76			0.988			1.153			1.123			1.3		1.517		1.478
A0A287A4K8	Transient receptor potential cation channel subfamily M member 4 OS=Sus scrofa OX=9823 GN=TRPM4	TRPM4	114.68		1.053			1.04			1.053			0.863		0.988		1		0.82
A0A287B9L0	Nucleoporin 214 OS=Sus scrofa OX=9823 GN=NUP214	NUP214	194.8		1.038	1.005		0.997	1.024		0.973	1.021		1.013	0.985	0.989	0.65812	0.976	0.48806	0.978	0.40758
A0A287AV47	Serine and arginine repetitive matrix 1 OS=Sus scrofa OX=9823 GN=SRRM1	SRRM1	109.39		1.126			0.965			0.943			0.951		0.857		0.837		0.845
F1RU01	Centrosome and spindle pole associated protein 1 OS=Sus scrofa OX=9823 GN=CSPP1	CSPP1	121.83	1.087	1.122	1.025	0.836	0.954	0.892	1.095	1.041	0.936	0.958	0.88	1.134	0.829	0.0154986	0.95	0.37774	0.919	0.32148
F1SR80	Tubulin alpha chain OS=Sus scrofa OX=9823 GN=LOC100158003	LOC100158003	49.322	0.972	0.925	0.891	1.048	0.983	0.966	0.977	1.058	1.15	1.018	1.07	0.976	1.075	0.110141	1.142	0.069396	1.099	0.061616
A0A287AGN9	Spondin 1 OS=Sus scrofa OX=9823 GN=SPON1	SPON1	84.671		1.031	1.044		0.994	0.965		1.022	0.971		0.967	1.03	0.944	0.069797	0.96	0.26306	0.962	0.3512
F1RK61	Ubiquitin recognition factor in ER associated degradation 1 OS=Sus scrofa OX=9823 GN=UFD1	UFD1	34.454	0.987	0.96		0.994	0.983		0.963	0.976		1.078	1.037		1.015	0.41176	0.996	0.8175	1.086	0.074021
F1RW03	Mitochondrial ribosomal protein L38 OS=Sus scrofa OX=9823 GN=MRPL38	MRPL38	44.585	1.011	0.968	0.934	1.028	1.069	0.985	0.903	0.977	1.062	1.074	0.998	1.026	1.058	0.161943	1.01	0.88208	1.064	0.12066
F1S605	Glutathione S-transferase OS=Sus scrofa OX=9823 GN=GSTM3	GSTM3	26.933	0.97	1.093	1.027	0.917	0.951	1.029	1.042	1.044	1.179	1.074	0.927	0.813	0.938	0.2539	1.057	0.36494	0.911	0.32172
A0A287A6F5	Zinc binding alcohol dehydrogenase domain containing 2 OS=Sus scrofa OX=9823 GN=ZADH2	ZADH2	40.464	0.926	1.016	0.933	1.002	1.016	0.996	0.988	0.964	1.022	1.118	1.053	1.059	1.048	0.18802	1.034	0.37098	1.123	0.029677
I3LKI8	General transcription factor IIH subunit OS=Sus scrofa OX=9823 GN=GTF2H2	GTF2H2	47.926		0.92			1.036			0.954			1.101		1.126		1.037		1.197
Q1G1K7	Isocitrate dehydrogenase [NAD] subunit, mitochondrial OS=Sus scrofa OX=9823 GN=IDH3B	IDH3B	42.359	1.039	0.994	0.931	0.985	0.988	1.015	0.971	1.067	1.046	0.975	0.977	0.96	1.008	0.80048	1.04	0.40506	0.982	0.63266
I3LTY7	Engulfment and cell motility 2 OS=Sus scrofa OX=9823 GN=ELMO2	ELMO2	70.262	1.04		0.991	1.043		1.037	0.946		1.095	0.982		0.927	1.024	0.42544	1.005	0.97676	0.94	0.24044
F1RR16	ATPase family, AAA domain containing 2 OS=Sus scrofa OX=9823 GN=ATAD2	ATAD2	123.91
F1ST46	Myosin IG OS=Sus scrofa OX=9823 GN=MYO1G	MYO1G	104.72			1.032			0.98			0.944			1.047	0.95		0.915		1.015
A0A287AD42	Methionine aminopeptidase 2 OS=Sus scrofa OX=9823 GN=METAP2	METAP2	50.568	1.006	1.107	0.917	0.964	0.922	1.024	1.013	1.008	1.026	0.988	1.036	1.026	0.96	0.57108	1.006	0.89034	1.007	0.87638
F1S4S1	Shootin 1 OS=Sus scrofa OX=9823 GN=SHTN1	SHTN1	71.411	1.054	1.039	1.053	0.974	1.054	0.984	0.984	0.91	1.012	1.017	1.009	0.956	0.957	0.155016	0.924	0.129523	0.948	0.054241
A0A287B1K5	Cation-transporting ATPase OS=Sus scrofa OX=9823 GN=ATP13A1	ATP13A1	132.76	0.977	0.971	1.011	1.01	1.034	0.993	1.002	0.979	1.005	1.043	1.033	1.025	1.026	0.20424	1.009	0.57492	1.048	0.025477
A0A287AKX6	Bloom syndrome protein OS=Sus scrofa OX=9823 GN=BLM	BLM	153.2	1.019			0.96			1.029			0.99			0.942		1.01		0.972
A0A287AA21	Enoyl-CoA hydratase, mitochondrial OS=Sus scrofa OX=9823 GN=ECHS1	ECHS1	31.236	0.984	1.025	1	1	0.935	1.002	0.904	0.993	0.949	1.108	1.014	1.044	0.976	0.39206	0.946	0.129977	1.052	0.153997
I3LNH0	Collagen type XVI alpha 1 chain OS=Sus scrofa OX=9823 GN=COL16A1	COL16A1	157.87	1.055	1.101		0.935	1.063		1.098	0.945		0.908	0.902		0.927	0.36818	0.948	0.54466	0.84	0.0149387
A0A286ZTN5	Ras GTPase-activating protein-binding protein 1 OS=Sus scrofa OX=9823 GN=G3BP1	G3BP1	52.071			0.959			1			1.036			0.998	1.043		1.08		1.041
A0A286ZPT0	Coatomer subunit beta' OS=Sus scrofa OX=9823 GN=COPB2	COPB2	102.34	1.031	1.021	1.002	0.979	0.989	1.007	0.995	1.006	0.977	1.011	0.984	1.032	0.974	0.089602	0.975	0.10266	0.991	0.6067
A0A287A2J9	Cullin 3 OS=Sus scrofa OX=9823 GN=CUL3	CUL3	88.958	0.991	0.985	0.968	1.01	0.981	0.985	1.027	1.007	1.078	0.995	1.013	0.985	1.011	0.40214	1.057	0.061822	1.017	0.20162
F2Z5D8	WD40 repeat-containing protein SMU1 OS=Sus scrofa OX=9823 GN=SMU1	SMU1	57.543	1.005	1.014	0.996	0.953	1.007	1.021	1.046	0.963	1.011	0.957	1.03	0.998	0.989	0.61646	1.002	0.9661	0.99	0.659
I3L7I0	Prolyl 3-hydroxylase 1 OS=Sus scrofa OX=9823 GN=P3H1	P3H1	82.96	1.039	1.014	1.038	1.019	1.05	0.986	1.016	0.987	0.975	0.916	0.995	1.019	0.988	0.5783	0.963	0.062619	0.948	0.17684
A0A287AGJ2	Uncharacterized protein OS=Sus scrofa OX=9823 GN=SP140	SP140	85.011	0.982			0.99			1.083			0.945			1.008		1.103		0.962
F1RG75	Phosphorylase b kinase gamma catalytic chain, liver/testis isoform OS=Sus scrofa OX=9823 GN=PHKG2	PHKG2	46.556
I3LMC8	Uncharacterized protein OS=Sus scrofa OX=9823 GN=NOP16	NOP16	21.167		0.909	0.931		1.014	0.953		0.952	1.054		1.134	1.062	1.069	0.184156	1.09	0.24488	1.193	0.037002
A0A287B1A9	GULP, engulfment adaptor PTB domain containing 1 OS=Sus scrofa OX=9823 GN=GULP1	GULP1	34.406	1.006	1.007	0.956	0.996	1.037	0.973	1.031	0.986	1.044	0.954	0.975	1.005	1.012	0.65164	1.031	0.27932	0.988	0.6331
F1RR64	Endonuclease G OS=Sus scrofa OX=9823 GN=ENDOG	ENDOG	32.665	0.957	1.02	1.036	0.999	1.096	1.117	1.029	0.9	0.873	1.024	0.999	0.997	1.066	0.20736	0.93	0.2538	1.002	0.91772
I3LL82	Ankyrin repeat and sterile alpha motif domain containing 6 OS=Sus scrofa OX=9823 GN=ANKS6	ANKS6	79.815
A0A287A9G1	Collapsin response mediator protein 1 OS=Sus scrofa OX=9823 GN=CRMP1	CRMP1	62.166		0.973			1.003			1.05			0.98		1.031		1.079		1.007
F1RG99	Cardiotrophin 1 OS=Sus scrofa OX=9823 GN=CTF1	CTF1	21.495
F1RWA6	Signal transducing adaptor molecule OS=Sus scrofa OX=9823 GN=STAM	STAM	55.063	1.024	1.022	1.068	0.935	0.997	0.954	1.073	0.978	1.035	0.942	1.002	0.947	0.927	0.032798	0.991	0.7703	0.928	0.038042
F1RTV4	Amidophosphoribosyltransferase OS=Sus scrofa OX=9823 GN=PPAT	PPAT	52.427		0.988			1.06			1.037			0.941		1.073		1.05		0.952
F2Z553	Eukaryotic translation initiation factor 1 OS=Sus scrofa OX=9823 GN=EIF1	EIF1	12.732		0.976			0.953			1.004			0.991		0.976		1.029		1.015
A0A287AJS6	Far upstream element-binding protein 3 OS=Sus scrofa OX=9823 GN=FUBP3	FUBP3	68.275	0.981	1.008	1.004	1.02	0.989	0.973	1.024	0.958	1.061	0.996	1.043	0.948	0.996	0.82614	1.017	0.6393	0.998	0.93006
F1SLW7	Ribosomal modification protein rimK like family member B OS=Sus scrofa OX=9823 GN=RIMKLB	RIMKLB	42.506
K7GRN9	Protein Niban OS=Sus scrofa OX=9823 GN=FAM129A	FAM129A	103.38	1.018	1.015	1.023	0.988	0.986	1.193	1.033	1.056	0.877	0.985	0.929	0.934	1.036	0.6667	0.971	0.62778	0.932	0.0639
P56941	NPC intracellular cholesterol transporter 1 OS=Sus scrofa OX=9823 GN=NPC1	NPC1	141.96			1.016			1			0.949			1.042	0.984		0.934		1.026
F1RM47	CLPTM1, transmembrane protein OS=Sus scrofa OX=9823 GN=CLPTM1	CLPTM1	72.324	0.942	0.951	1.034	1.016	0.995	0.936	0.95	0.959	0.947	1.12	1.07	1.11	1.007	0.86278	0.976	0.51062	1.127	0.021104
A0A287ASF0	SH3 and multiple ankyrin repeat domains 3 OS=Sus scrofa OX=9823 GN=SHANK3	SHANK3	185.47
P35750	Calpain-1 catalytic subunit OS=Sus scrofa OX=9823 GN=CAPN1	CAPN1	81.738	1.016	1.034	0.984	0.962	1.026	1.024	0.98	0.974	1.042	1.018	0.96	0.978	0.993	0.7842	0.987	0.64646	0.974	0.3116
A0A286ZTS7	E3 ubiquitin-protein ligase OS=Sus scrofa OX=9823 GN=NEDD4	NEDD4	104.46		0.917			1.025			1.129			0.938		1.118		1.231		1.023
A0A287BC88	Uncharacterized protein OS=Sus scrofa OX=9823	---	13.06
A0A287B1U2	HECT and RLD domain containing E3 ubiquitin protein ligase 2 OS=Sus scrofa OX=9823 GN=HERC2	HERC2	527.03		0.979	1.001		0.87	1.01		1.09	0.967		1.052	1.031	0.949	0.54474	1.039	0.61044	1.052	0.077463
A0A287AKR9	Nucleolar GTP-binding protein 2 OS=Sus scrofa OX=9823 GN=GNL2	GNL2	83.155
A0A287AME4	Ribosomal protein L37a OS=Sus scrofa OX=9823 GN=RPL37A	RPL37A	10.275	0.958	0.936	0.875	0.848	0.857	0.865	1.106	1.111	1.216	1.081	1.086	1.036	0.928	0.056396	1.24	0.0064245	1.157	0.0092605
I3LRZ7	Sel1 repeat containing 1 OS=Sus scrofa OX=9823 GN=SELRC1	SELRC1	25.733		1.004	0.981		1.011	1.039		0.983	1.017		1.008	0.979	1.033	0.2141	1.008	0.75194	1.001	0.9633
K7GRC7	Interleukin-33 OS=Sus scrofa OX=9823 GN=IL33	IL33	29.393		1.136			0.981			0.925			0.957		0.864		0.814		0.842
A0A287ALR2	Transmembrane channel-like protein OS=Sus scrofa OX=9823 GN=TMC1	TMC1	78.399	1.006			1.102			0.996			0.907			1.095		0.99		0.902
F1S8E6	Deoxyhypusine hydroxylase OS=Sus scrofa OX=9823 GN=DOHH	DOHH	33.036		0.958	0.929		1.134	1.04		0.989	1.1		0.941	0.95	1.152	0.091957	1.107	0.21142	1.002	0.9027
F1S431	Uncharacterized protein OS=Sus scrofa OX=9823 GN=AARS	AARS	105.72	1.005	0.939	0.977	0.974	0.982	0.975	0.998	1.035	1.035	1.01	1.048	0.983	1.003	0.86604	1.05	0.099937	1.041	0.21068
K7GNN0	von Willebrand factor OS=Sus scrofa OX=9823 GN=VWF	VWF	307.94		0.988	1.041		1.066	1.02		1.004	0.976		0.947	0.983	1.028	0.50154	0.976	0.50082	0.951	0.26064
F1SPF9	Coatomer subunit gamma OS=Sus scrofa OX=9823 GN=COPG1	COPG1	96.393	0.999	1.021	1.028	0.984	0.995	1.016	1.032	0.993	0.968	0.967	0.997	1.008	0.983	0.24044	0.982	0.4185	0.975	0.169319
F1RW24	PAGE family member 4 OS=Sus scrofa OX=9823 GN=PAGE4	PAGE4	11.238	1.238			1.088			1.036			0.61			0.879		0.837		0.493
A0A286ZHW0	Splicing factor 3b subunit 1 OS=Sus scrofa OX=9823 GN=SF3B1	SF3B1	129.64	0.997	1.045	0.994	0.933	0.94	1.058	1.065	1.062	1.123	1.002	0.95	0.849	0.965	0.45048	1.07	0.049021	0.923	0.183422
A0A287A3J9	Optineurin OS=Sus scrofa OX=9823 GN=OPTN	OPTN	61.403	0.971	0.949	0.995	0.944	0.966	0.985	1.003	1.025	0.959	1.073	1.062	1.015	0.993	0.7283	1.025	0.36834	1.081	0.023982
A0A287BET5	Uncharacterized protein OS=Sus scrofa OX=9823 GN=ALYREF	ALYREF	26.869	0.975	1.018	0.963	1.006	1.012	1.082	0.996	0.874	0.931	1.077	1.079	1.017	1.049	0.175665	0.948	0.2539	1.073	0.05124
A0A287B207	Ubiquitin conjugating enzyme E2 R2 OS=Sus scrofa OX=9823 GN=UBE2R2	UBE2R2	27.166			1.056			0.943			1.029			0.974	0.893		0.974		0.922
F1RN41	Coagulation factor X precursor OS=Sus scrofa OX=9823 GN=F10	F10	59.287			1.024			1.057			0.931			1.003	1.032		0.909		0.979
A0A287BH45	Phosphorylase b kinase regulatory subunit OS=Sus scrofa OX=9823 GN=PHKB	PHKB	105.26	0.984			0.986			1.016			1.019			1.002		1.033		1.036
A0A287BRQ3	ETS2 repressor factor OS=Sus scrofa OX=9823 GN=ERF	ERF	55.834
F1S5H4	Coiled-coil domain containing 186 OS=Sus scrofa OX=9823 GN=CCDC186	CCDC186	105.04	0.901	0.974	0.972	1.012	1.099	1.159	0.987	0.935	0.865	1.123	1.008	1.032	1.149	0.043024	0.979	0.65642	1.111	0.065498
F1RIW3	Palladin, cytoskeletal associated protein OS=Sus scrofa OX=9823 GN=PALLD	PALLD	142.42	0.96	1.024	1.016	0.993	1.019	1.011	1.059	1.018	0.997	0.991	0.942	0.981	1.008	0.73166	1.025	0.41536	0.971	0.32122
I3LQH7	Biliverdin reductase B OS=Sus scrofa OX=9823 GN=BLVRB	BLVRB	22.213	0.979	0.932	0.995	1.035	1.019	0.96	0.941	1.044	0.971	1.043	1.008	1.068	1.037	0.2951	1.017	0.67486	1.073	0.051902
I3LGD6	Translocon-associated protein subunit gamma OS=Sus scrofa OX=9823 GN=SSR3	SSR3	21.064	0.972	1.032	0.959	1.034	0.968	1.118	1.024	1.018	0.931	0.979	0.982	1.017	1.053	0.34708	1.003	0.94228	1.005	0.84318
A5GFZ6	Adenylyltransferase and sulfurtransferase MOCS3 OS=Sus scrofa OX=9823 GN=MOCS3	MOCS3	48.914	1.049		1.081	0.929		1.021	1.027		0.898	0.988		1.009	0.915	0.2133	0.904	0.27182	0.938	0.072361
F1SA59	Churchill domain containing 1 OS=Sus scrofa OX=9823 GN=CHURC1	CHURC1	16.152	1.043	1.079		1.065	0.959		0.93	1.016		0.973	0.943		0.954	0.47146	0.917	0.20624	0.903	0.047522
Q9TT35	Thyroxine-binding globulin OS=Sus scrofa OX=9823 GN=SERPINA7	SERPINA7	46.214	0.955	0.913	0.958	1.057	1.098	1.022	1.046	0.967	0.963	0.952	1.04	1.066	1.124	0.0107178	1.053	0.17444	1.082	0.107362
I3L826	alpha-1,2-Mannosidase OS=Sus scrofa OX=9823 GN=MAN1C1	MAN1C1	70.409	0.947	0.972		1.048	0.956		0.969	1.076		1.056	0.997		1.044	0.46852	1.066	0.3676	1.07	0.167118
Q7PCJ9	Diamine acetyltransferase 2 OS=Sus scrofa OX=9823 GN=SAT2	SAT2	19.171	1.051	0.971	1.071	0.996	1.02	0.996	0.965	0.983	0.974	0.982	1.02	0.997	0.974	0.4544	0.945	0.140195	0.97	0.40018
A0A286ZPN8	Far upstream element binding protein 1 OS=Sus scrofa OX=9823 GN=FUBP1	FUBP1	69.85	0.95		0.975	0.992		1.011	1.059		1.046	1.005		0.961	1.041	0.131997	1.094	0.024883	1.021	0.50394
A5GHL0	RAB22A, member RAS oncogene family OS=Sus scrofa OX=9823 GN=RAB22A	RAB22A	21.794
A0A287A6I5	COMM domain containing 8 OS=Sus scrofa OX=9823 GN=COMMD8	COMMD8	20.994		0.974	1.008		1.071	1.036		1.107	0.978		0.862	0.992	1.063	0.124578	1.052	0.52634	0.935	0.44018
P80272	Non-histone chromosomal protein HMG-17 OS=Sus scrofa OX=9823 GN=HMGN2	HMGN2	9.3785	0.973	1.088	0.969	0.938	0.954	1.028	0.972	0.908	0.991	1.108	1.061	1.047	0.964	0.4849	0.948	0.31498	1.061	0.2182
A0A287BET7	Uncharacterized protein OS=Sus scrofa OX=9823 GN=CNTRL	CNTRL	235.51	0.951			1.05			1.045			0.965			1.104		1.099		1.015
F1RND0	Unc-119 lipid binding chaperone OS=Sus scrofa OX=9823 GN=UNC119	UNC119	26.868	0.974	1.046		0.971	0.964		1.003	0.967		1.06	1.023		0.958	0.35874	0.975	0.60186	1.031	0.51568
F1SVC3	DNA-directed RNA polymerase subunit OS=Sus scrofa OX=9823 GN=POLR1A	POLR1A	162.12	0.971			1.007			1.048			0.98			1.037		1.079		1.009
A0A287AH85	Adenylate kinase 2, mitochondrial OS=Sus scrofa OX=9823 GN=AK2	AK2	25.64	1.004	0.962	0.987	1.007	1.012	0.994	0.966	1.005	0.945	1.023	1.026	1.074	1.02	0.2088	0.987	0.59046	1.058	0.049523
A0A287AHA0	Uncharacterized protein OS=Sus scrofa OX=9823	---	16.05
A0A287AZF9	Cytochrome c1 OS=Sus scrofa OX=9823 GN=CYC1	CYC1	35.442	0.875	0.999	0.963	1.023	0.965	1.038	1.031	1.04	1.019	1.129	0.972	1.063	1.067	0.22194	1.089	0.161496	1.115	0.137863
Q9GK37	Corticosteroid-binding globulin OS=Sus scrofa OX=9823 GN=Serpina6	Serpina6	45.188	0.95	0.952	1.072	0.998	1.037	0.98	1.077	0.979	0.998	0.98	1.042	0.957	1.014	0.74582	1.027	0.61006	1.002	0.95804
I3L660	Profilin OS=Sus scrofa OX=9823 GN=PFN2	PFN2	15.032	0.987	0.983	1.091	1.069	0.976	0.892	0.923	1.032	1.035	1.049	1	1.065	0.959	0.52944	0.977	0.66532	1.017	0.66882
A0A286ZRC5	Small ArfGAP 1 OS=Sus scrofa OX=9823 GN=SMAP1	SMAP1	37.743	0.945			1.021			0.964			1.104			1.08		1.02		1.168
F1SSV8	RNA polymerase II associated protein 1 OS=Sus scrofa OX=9823 GN=RPAP1	RPAP1	117.15			0.971			1.075			0.95			1.022	1.107		0.978		1.053
F1RIP3	Ferritin OS=Sus scrofa OX=9823 GN=FTL	FTL	19.992	1.167	1.121	1.151	1.091	1.101	1.13	0.957	0.973	0.76	0.818	0.854	0.988	0.966	0.093919	0.782	0.089077	0.773	0.0111816
O46374	DNA topoisomerase 2-alpha OS=Sus scrofa OX=9823 GN=TOP2A	TOP2A	174.31	0.894	0.935	1.019	1.046	0.914	1.046	1.064	1.026	1.055	1.016	1.06	0.9	1.055	0.41686	1.104	0.065502	1.045	0.5272
A0A287BCS5	Cleavage and polyadenylation specific factor 3 OS=Sus scrofa OX=9823 GN=CPSF3	CPSF3	71.527	0.943	0.933	0.872	1.038	0.951	0.915	1.022	1.044	1.054	1.011	1.072	1.151	1.057	0.28988	1.135	0.0081954	1.177	0.022417
A0A287AEH1	Laminin subunit alpha 5 OS=Sus scrofa OX=9823 GN=LAMA5	LAMA5	395.66	1.089	1.112	1.159	1.025	1.059	1.074	0.992	0.961	0.861	0.862	0.916	0.936	0.94	0.054317	0.838	0.0185638	0.808	0.0022387
A0A287B781	Uncharacterized protein OS=Sus scrofa OX=9823 GN=LOC110258364	LOC110258364	8.5328	1.062	1.208	1.059	0.851	0.891	1.179	1.042	1.007	0.919	1.058	0.882	0.881	0.877	0.27626	0.892	0.117202	0.847	0.088597
A0A286ZVS9	Aminoacyl tRNA synthase complex-interacting multifunctional protein 2 isoform 1 OS=Sus scrofa OX=9823 GN=AIMP2	AIMP2	27.804		0.99			1.009			1.011			0.997		1.019		1.021		1.007
I3LJG1	ADP ribosylation factor like GTPase 6 OS=Sus scrofa OX=9823 GN=ARL6	ARL6	21.012	1.024			0.937			1.091			0.938			0.915		1.065		0.916
A0A287A1Q9	Phosphatidylinositol 3-kinase catalytic subunit type 3 OS=Sus scrofa OX=9823 GN=PIK3C3	PIK3C3	97.466	0.977	0.949	1.062	0.995	1.192	0.992	0.959	0.967	0.982	1.084	1.004	0.982	1.064	0.441	0.973	0.49146	1.027	0.57734
A0A287AH69	Methyltransferase like 26 OS=Sus scrofa OX=9823 GN=METTL26	METTL26	22.564	0.999	1.019		1.01	1.015		0.939	0.818		1.066	1.154		1.003	0.76396	0.871	0.180684	1.1	0.146576
A0A287BIC8	Uncharacterized protein OS=Sus scrofa OX=9823 GN=GOSR2	GOSR2	19.532		1.168	1.074		0.909	1.039		0.954	0.932		0.96	0.969	0.869	0.21392	0.841	0.058459	0.86	0.071299
A0A287B9S4	PYM homolog 1, exon junction complex associated factor OS=Sus scrofa OX=9823 GN=PYM1	PYM1	22.736	1.021	1.038	0.988	0.922	0.904	0.899	1.062	0.957	1.031	0.999	1.016	1.03	0.894	0.0024436	1.001	0.9947	0.999	0.97684
F1S2Q4	NIMA related kinase 9 OS=Sus scrofa OX=9823 GN=NEK9	NEK9	118.78	0.98	0.996	0.998	0.997	0.961	1.007	0.991	1.052	1.014	1.01	1.016	1.002	0.997	0.845	1.028	0.21116	1.018	0.062384
I3L9F7	Importin subunit alpha-5 OS=Sus scrofa OX=9823 GN=KPNA1	KPNA1	71.365		0.967	1.027		0.977	1.055		1.021	0.985		1.039	0.951	1.019	0.73984	1.006	0.87406	0.998	0.96654
A5D9J3	Antigen peptide transporter 1 OS=Sus scrofa OX=9823 GN=TAP1	TAP1	80.603	0.983	0.974	1.019	1.093	1.014	1.068	0.919	0.977	0.834	1.035	0.977	1.01	1.067	0.069144	0.917	0.140576	1.015	0.52022
F1S7H6	Histocompatibility minor 13 OS=Sus scrofa OX=9823 GN=HM13	HM13	41.589	1.014	0.985	1.014	0.989	0.907	1.007	0.987	1.05	0.958	1.048	1.013	1.064	0.963	0.32106	0.994	0.82852	1.037	0.105418
F1S814	Phosphoglucomutase-1 OS=Sus scrofa OX=9823 GN=PGM1	PGM1	61.534	1.031	0.974	0.989	0.97	0.995	0.983	0.974	1.028	1.015	1.052	1.025	1.053	0.985	0.45646	1.008	0.7606	1.045	0.080182
F1RJ58	Neurofibromin 1 OS=Sus scrofa OX=9823 GN=NF1	NF1	319.46	0.918	0.998	0.974	0.935	0.958	0.959	1.109	1.066	1.027	1.042	0.979	1.042	0.987	0.65288	1.108	0.03678	1.06	0.145938
K7GMK4	Stathmin OS=Sus scrofa OX=9823 GN=STMN2	STMN2	16.981	1.066	1.041	0.954	0.917	0.892	0.969	1.028	1.047	1.132	0.968	1.022	0.983	0.908	0.081259	1.048	0.35532	0.971	0.49148
A0A287ASQ1	RNA-binding protein EWS OS=Sus scrofa OX=9823 GN=EWSR1	EWSR1	64.168	1			1.017			0.998			0.991			1.017		0.998		0.991
A0A287AJN3	Uncharacterized protein OS=Sus scrofa OX=9823 GN=C17H20orf27	C17H20orf27	19.374		0.975	1.028		1.058	0.785		0.909	1.126		1.07	1.04	0.92	0.59838	1.016	0.93294	1.053	0.2239
A0A286ZXG5	RB transcriptional corepressor like 2 OS=Sus scrofa OX=9823 GN=RBL2	RBL2	123.05			1.067			1.148			0.915			0.901	1.076		0.858		0.844
F1S7A8	FGGY carbohydrate kinase domain containing OS=Sus scrofa OX=9823 GN=FGGY	FGGY	53.01		0.921			1.091			0.97			1.035		1.185		1.053		1.124
A0A287ABQ5	Mitogen-activated protein kinase kinase kinase 1 OS=Sus scrofa OX=9823 GN=MAP3K1	MAP3K1	148.5			1.261			1.324			0.848			0.632	1.05		0.672		0.501
F1SR31	THUMP domain containing 3 OS=Sus scrofa OX=9823 GN=THUMPD3	THUMPD3	56.588	1.031	1.043	0.986	0.971	1.052	1.06	0.973	0.798	0.903	1.029	1.117	1.064	1.008	0.84178	0.874	0.084204	1.049	0.180243
Q29092	Endoplasmin OS=Sus scrofa OX=9823 GN=HSP90B1	HSP90B1	92.47	1.035	1.028	0.95	1.009	0.991	1.005	1.001	1.014	1.002	0.971	0.964	1.034	0.997	0.9482	1.001	0.94772	0.985	0.7037
A0A287BGJ9	ATP-dependent DNA helicase OS=Sus scrofa OX=9823 GN=RECQL	RECQL	73.876
F1SUD5	PHD finger protein 2 OS=Sus scrofa OX=9823 GN=PHF2	PHF2	108.47	0.973	1.016	0.885	1.063	0.97	1.275	0.952	0.837	0.999	1.03	1.178	0.894	1.151	0.20636	0.97	0.66156	1.079	0.46802
I3LC26	WW domain binding protein 2 OS=Sus scrofa OX=9823 GN=WBP2	WBP2	23.324	0.94	1.072	0.995	0.987	0.893	1.001	0.945	0.977	1.007	1.168	1.049	1.006	0.958	0.46104	0.974	0.58338	1.072	0.3048
F1RHK3	Translocase of inner mitochondrial membrane 22 OS=Sus scrofa OX=9823 GN=TIMM22	TIMM22	20.133	0.994			1.022			0.956			1.042			1.028		0.962		1.048
A0A287BRG2	Required for excision 1-B domain containing OS=Sus scrofa OX=9823 GN=REX1BD	REX1BD	21.603
F1RSY4	Sphingomyelin phosphodiesterase 2 OS=Sus scrofa OX=9823 GN=SMPD2	SMPD2	47.572
F1SNF6	MICOS complex subunit OS=Sus scrofa OX=9823 GN=CHCHD3	CHCHD3	26.152	1.081	1.042	1.001	0.928	0.893	0.987	0.992	1.047	0.974	1.025	1.007	1.058	0.899	0.043237	0.964	0.3088	0.989	0.70798
F1SPZ5	Calcium-transporting ATPase OS=Sus scrofa OX=9823 GN=ATP2B1	ATP2B1	133.79	0.979	1.034		1.022	0.965		1.004	1.035		0.954	0.99		0.987	0.7734	1.013	0.71618	0.966	0.40374
Q06AA9	Ubiquitin-conjugating enzyme E2 D2 OS=Sus scrofa OX=9823 GN=UBE2D2	UBE2D2	16.737		1.037			0.955			1.103			0.904		0.921		1.064		0.872
A0A286ZPA1	Uncharacterized protein OS=Sus scrofa OX=9823	---	63.472
G9F6X8	Protein disulfide-isomerase OS=Sus scrofa OX=9823 GN=P4HB	P4HB	56.398	1.029	1.021	1.023	0.989	0.995	0.984	0.997	1.006	0.982	0.985	0.989	1.02	0.966	0.00094188	0.971	0.0172638	0.974	0.081062
A0A287B966	Megakaryoblastic leukemia (translocation) 1 OS=Sus scrofa OX=9823 GN=MKL1	MKL1	112.11
I3LTD7	Poly [ADP-ribose] polymerase OS=Sus scrofa OX=9823 GN=PARP3	PARP3	60.025	1.045	0.96	1.036	0.891	0.995	0.975	0.99	1.037	0.967	1.059	0.988	1.009	0.941	0.22922	0.985	0.6754	1.005	0.88512
A0A286ZQ31	Phosphoglycerate mutase OS=Sus scrofa OX=9823 GN=BPGM	BPGM	29.939	0.954		0.944	1.04		0.983	0.97		1.145	1.054		0.94	1.066	0.157564	1.114	0.33432	1.051	0.49372
A0A287BI08	Alpha-endosulfine OS=Sus scrofa OX=9823 GN=ENSA	ENSA	12.862	0.916	1	1.017	1.053	1.002	0.974	0.954	1.027	0.999	1.086	0.975	1.015	1.033	0.45534	1.016	0.6937	1.049	0.35102
A0A287A7K4	Ribokinase OS=Sus scrofa OX=9823 GN=RBKS	RBKS	34.463			1.001			0.998			0.987			1.031	0.997		0.986		1.03
F1SV89	Histone deacetylase OS=Sus scrofa OX=9823 GN=HDAC1	HDAC1	51.67	1.06	1.028	0.97	0.968	0.995	1.085	1.002	1.004	1.04	0.947	0.99	0.942	0.997	0.93412	0.996	0.91126	0.941	0.120303
A0A286ZSN1	Microtubule associated monooxygenase, calponin and LIM domain containing 3 OS=Sus scrofa OX=9823 GN=MICAL3	MICAL3	228.63	0.799			1.178			1.015			1.05			1.474		1.27		1.314
F1SFW7	CREB regulated transcription coactivator 2 OS=Sus scrofa OX=9823 GN=CRTC2	CRTC2	73.143
I3L5X0	Histone deacetylase 8 OS=Sus scrofa OX=9823 GN=HDAC8	HDAC8	31.841	1.09			1.001			0.948			0.96			0.918		0.87		0.881
F1S1G8	Amine oxidase OS=Sus scrofa OX=9823 GN=LOC110256000	LOC110256000	76.746	1.135	0.991	1.156	0.832	1.017	1.03	0.857	0.84	0.937	1.171	1.159	0.893	0.877	0.189644	0.803	0.020756	0.982	0.82806
A0A287BLZ1	Cyclin G associated kinase OS=Sus scrofa OX=9823 GN=GAK	GAK	118.28	0.977		1.057	1.034		1.021	1.033		0.982	0.963		0.953	1.01	0.80804	0.991	0.86624	0.942	0.27552
I3LU11	PHD and ring finger domains 1 OS=Sus scrofa OX=9823 GN=PHRF1	PHRF1	175.5	0.997	1.023	1.022	0.983	1.024	1.1	1.001	0.947	0.961	1.031	1.014	0.961	1.021	0.58492	0.956	0.073242	0.988	0.61908
A0A287BDJ6	Latent transforming growth factor beta binding protein 2 OS=Sus scrofa OX=9823 GN=LTBP2	LTBP2	186.68	1.037	0.928	1.255	0.979	0.99	1.061	0.921	1.183	0.876	0.965	0.9	0.829	0.941	0.59012	0.925	0.57328	0.837	0.154844
A0A286ZK31	Cordon-bleu WH2 repeat protein like 1 OS=Sus scrofa OX=9823 GN=COBLL1	COBLL1	123.86	0.865	0.878		1.051	1.094		0.857	0.905		1.29	1.129		1.231	0.0104778	1.011	0.74586	1.388	0.03992
A0A286ZSQ1	Beta-enolase OS=Sus scrofa OX=9823 GN=ENO3	ENO3	44.549		1.002			0.976			0.982			1.06		0.974		0.98		1.058
F1RK83	Scavenger receptor class F member 2 OS=Sus scrofa OX=9823 GN=SCARF2	SCARF2	91.627	1.114	1.197	1.027	0.945	0.942	1.043	1.048	0.991	0.954	0.932	0.903	0.99	0.878	0.079735	0.897	0.106582	0.846	0.03302
A0A287AWN6	Golgi to ER traffic protein 4 OS=Sus scrofa OX=9823 GN=GET4	GET4	36.455	0.928		0.985	1.052		1.027	1.006		1.029	1.033		0.973	1.087	0.121483	1.064	0.19028	1.049	0.3778
A0A286ZYQ2	C-C motif chemokine 21 precursor OS=Sus scrofa OX=9823 GN=CCL21	CCL21	13.821	1.027	1.128	1.091	0.946	0.896	0.995	1.014	1.003	0.948	1.012	0.963	0.974	0.874	0.029923	0.913	0.058979	0.909	0.038025
A0A287AZJ9	NEDD8-activating enzyme E1 regulatory subunit OS=Sus scrofa OX=9823 GN=NAE1	NAE1	60.336	0.946	1.007	0.969	0.995	0.992	1.033	1.056	0.984	1.048	1.01	1.033	0.972	1.034	0.21266	1.057	0.128764	1.032	0.28524
O46427	Pro-cathepsin H OS=Sus scrofa OX=9823 GN=CTSH	CTSH	37.454	1.096	1.096	1.074	1.008	0.984	0.99	0.972	0.915	0.929	0.985	0.968	1.019	0.913	0.00077958	0.862	0.00155709	0.91	0.0046204
A0A287B0B1	Uncharacterized protein OS=Sus scrofa OX=9823	---	33.556		0.977			0.891			1.191			0.933		0.912		1.219		0.955
I3LHS5	Vesicle associated membrane protein 8 OS=Sus scrofa OX=9823 GN=VAMP8	VAMP8	11.442		0.893	1.021		1.052	1.071		1.039	0.908		1.03	1.017	1.109	0.25778	1.017	0.87398	1.069	0.41068
A0A287A2H4	Pleckstrin homology like domain family B member 1 OS=Sus scrofa OX=9823 GN=PHLDB1	PHLDB1	162.88	1.007	0.997	0.977	0.979	0.948	1.035	1.002	1.069	0.949	1.017	0.985	1.022	0.994	0.80988	1.013	0.7548	1.014	0.38346
F1SS29	Signal recognition particle 14 OS=Sus scrofa OX=9823 GN=SRP14	SRP14	12.444	1.037		1.014	0.893		0.936	1		1.023	1.065		1.025	0.892	0.047858	0.986	0.48004	1.019	0.48768
A0A286ZZK2	Leukocyte surface antigen CD47 OS=Sus scrofa OX=9823 GN=CD47	CD47	30.398			1.015			1.032			0.948			1.017	1.017		0.934		1.002
Q3HUX0	Fatty acid transport protein 1a OS=Sus scrofa OX=9823 GN=SLC27A1	SLC27A1	71.233	0.972	1.031	1.005	1.03	1.04	0.922	1.021	0.955	1.053	1.004	1.007	0.999	0.995	0.88486	1.007	0.85732	1.001	0.96102
F1S8C6	Mitochondrial antiviral-signaling protein OS=Sus scrofa OX=9823 GN=MAVS	MAVS	55.095	0.928	1.037	1.063	1.019	1.019	0.992	0.963	0.952	1.026	1.033	1.042	0.967	1.001	0.9596	0.971	0.58986	1.005	0.90984
P12309	Glutaredoxin-1 OS=Sus scrofa OX=9823 GN=GLRX	GLRX	11.828	0.961		1.095	1.011		1.01	1.024		0.938	1.013		0.966	0.983	0.8558	0.954	0.6204	0.963	0.65316
A0A287BDR9	SET domain containing 1A OS=Sus scrofa OX=9823 GN=SETD1A	SETD1A	111.03		1.051	1.014		1.018	1.048		1	0.981		0.937	0.974	1	0.98348	0.959	0.178482	0.925	0.098918
I3LCI1	Thyroid hormone receptor interactor 6 OS=Sus scrofa OX=9823 GN=TRIP6	TRIP6	50.643	1.043			1.014			1.042			0.897			0.972		0.999		0.86
A0A287BBB5	VAMP associated protein A OS=Sus scrofa OX=9823 GN=VAPA	VAPA	32.235		1.001	1.014		1.023	0.979		0.96	0.986		1.032	1.008	0.994	0.79768	0.966	0.142902	1.012	0.45664
F1RM03	SUMO1 activating enzyme subunit 1 OS=Sus scrofa OX=9823 GN=SAE1	SAE1	38.312	1.039	0.993	0.986	1.028	1.003	1.031	0.998	1.036	1.037	0.953	0.978	0.975	1.015	0.47404	1.018	0.44488	0.963	0.109339
A0A286ZV86	Uncharacterized protein OS=Sus scrofa OX=9823	---	12.374	0.701	0.875	1.212	1.075	0.98	0.934	0.995	1.224	0.916	1.233	0.954	0.95	1.072	0.59986	1.124	0.49604	1.125	0.49436
I3LSK6	Aldehyde dehydrogenase 1 family member A2 OS=Sus scrofa OX=9823 GN=ALDH1A2	ALDH1A2	46.097	0.996			0.981			1.054			0.988			0.985		1.058		0.992
I3LGX0	Peptidylprolyl isomerase like 4 OS=Sus scrofa OX=9823 GN=PPIL4	PPIL4	57.202	1.084			0.997			0.962			0.957			0.92		0.887		0.883
A0A286ZYE1	HID1 domain containing OS=Sus scrofa OX=9823 GN=HID1	HID1	81.895	1.115			1.019			0.905			0.963			0.914		0.812		0.864
F1SUK6	Calpain 5 OS=Sus scrofa OX=9823 GN=CAPN5	CAPN5	73.233	1.059	1.044	0.94	1.034	1.122	0.975	0.981	0.92	1.054	0.927	0.932	1.036	1.029	0.63714	0.971	0.61624	0.951	0.394
F1RRM9	Serum response factor OS=Sus scrofa OX=9823 GN=SRF	SRF	51.827	1.024	1.088		1.102	1.031		1.1	0.972		0.772	0.917		1.01	0.84792	0.981	0.79336	0.8	0.130884
I3LER5	Cytochrome c oxidase subunit 4 isoform 1, mitochondrial OS=Sus scrofa OX=9823 GN=COX4I1	COX4I1	19.64	0.996	1.018	0.986	1.007	0.954	0.986	0.992	1.035	1.036	1.02	0.983	1.032	0.982	0.38238	1.021	0.29418	1.012	0.54628
F1S8J6	RAB2B, member RAS oncogene family OS=Sus scrofa OX=9823 GN=RAB2B	RAB2B	24.236	1.042	0.968	0.997	0.999	0.99	0.974	1.073	1.061	0.994	0.878	0.986	1.038	0.985	0.56118	1.04	0.28674	0.965	0.5251
P45845	Protein-lysine 6-oxidase OS=Sus scrofa OX=9823 GN=LOX	LOX	28.738
I3L9H8	Staufen double-stranded RNA binding protein 1 OS=Sus scrofa OX=9823 GN=STAU1	STAU1	55.085	0.982	0.995	1.033	1.058	0.994	0.992	0.939	0.976	0.998	1	1.011	0.979	1.011	0.69388	0.968	0.23292	0.993	0.73346
A0A287AGL7	HECT domain E3 ubiquitin protein ligase 3 OS=Sus scrofa OX=9823 GN=HECTD3	HECTD3	95.071	0.988	0.958	1.065	1.026	1.205	0.934	0.973	0.92	0.886	1.026	0.947	1.108	1.051	0.60482	0.923	0.126944	1.023	0.71134
F1S2M9	Protein O-mannosyltransferase 2 OS=Sus scrofa OX=9823 GN=POMT2	POMT2	91.874	1.087	0.968	0.982	0.994	1.096	0.998	0.921	0.847	0.967	1	1.105	1.059	1.017	0.74394	0.901	0.119898	1.042	0.4234
F1RSJ3	Uncharacterized protein OS=Sus scrofa OX=9823 GN=TRAPPC9	TRAPPC9	104.05	1.002			1.03			0.987			0.989			1.028		0.985		0.987
A0A287BRS0	Ecm29 proteasome adaptor and scaffold OS=Sus scrofa OX=9823 GN=ECPAS	ECPAS	200.87	0.988	0.97	0.986	0.982	0.979	0.998	1.03	1.043	1.007	0.989	0.977	0.984	1.005	0.57502	1.046	0.0188188	1.002	0.77774
F1SBP8	Monocarboxylate transporter 1 OS=Sus scrofa OX=9823 GN=SLC16A1	SLC16A1	52.245	1.06	0.929	0.909	0.99	0.898	0.919	1.003	1.153	1.179	0.944	1.015	0.994	0.969	0.61752	1.151	0.114625	1.019	0.71444
F1RQS5	Cell division cycle 5 like OS=Sus scrofa OX=9823 GN=CDC5L	CDC5L	92.221	0.998	1.006	0.988	0.983	1.014	0.991	1.076	0.988	1.031	0.946	1.025	0.969	0.999	0.9021	1.034	0.25694	0.983	0.4989
A0A287BA36	Membrane cofactor protein OS=Sus scrofa OX=9823 GN=CD46	CD46	37.92
F1RMQ4	39S ribosomal protein L17, mitochondrial OS=Sus scrofa OX=9823 GN=MRPL17	MRPL17	19.24	0.974			1.084			0.927			1.037			1.113		0.952		1.065
Q9GL51	Platelet-activating factor acetylhydrolase IB subunit alpha OS=Sus scrofa OX=9823 GN=PAFAH1B1	PAFAH1B1	46.654	1.056	1.003	0.988	1.034	1.011	0.967	0.963	0.994	0.99	0.933	0.986	1.038	0.989	0.70326	0.967	0.21528	0.97	0.45352
F1SUS2	NECAP endocytosis associated 2 OS=Sus scrofa OX=9823 GN=NECAP2	NECAP2	28.626	1.013	1.026	0.999	0.959	0.95	0.96	1.054	0.963	0.998	1.044	1.044	1.047	0.944	0.0024209	0.992	0.77852	1.032	0.055704
A0A287B215	Cyclic nucleotide binding domain containing 1 OS=Sus scrofa OX=9823 GN=CNBD1	CNBD1	47.946	0.96			1.007			1.032			1.009			1.049		1.075		1.051
F1RZA0	Thioredoxin like 4A OS=Sus scrofa OX=9823 GN=TXNL4A	TXNL4A	8.6058		0.845			1.052			1.061			1.056		1.245		1.256		1.25
D2WKD6	Sodium/potassium-transporting ATPase subunit alpha OS=Sus scrofa OX=9823 GN=ATP1A1	ATP1A1	112.75	0.946	0.98	0.949	1.01	1.026	1.026	1.021	1.05	1.053	1.033	0.974	0.994	1.065	0.0071029	1.087	0.0051587	1.044	0.106836
F1S386	THO complex 3 OS=Sus scrofa OX=9823 GN=THOC3	THOC3	38.799	0.998	1.007	0.982	1.012	1.019	0.956	1.015	1.063	1.051	0.98	0.965	1.014	1	0.98772	1.048	0.042216	0.991	0.59004
F1S3N6	Ring finger protein 2 OS=Sus scrofa OX=9823 GN=RNF2	RNF2	37.623
A0A287A701	Serine/threonine-protein kinase TBK1 OS=Sus scrofa OX=9823 GN=TBK1	TBK1	69.909	0.953	0.984		0.93	1.021		1.016	1.07		1.11	0.934		1.007	0.91092	1.077	0.135918	1.055	0.6253
A0A287B1W2	Zinc finger CCHC-type containing 17 OS=Sus scrofa OX=9823 GN=ZCCHC17	ZCCHC17	27.587		1.066			0.909			1.042			0.976		0.853		0.977		0.916
F1S9W1	Uncharacterized protein OS=Sus scrofa OX=9823 GN=MED26	MED26	65.605		0.932	0.999		1.052	0.996		0.972	0.978		1.056	1.034	1.061	0.3132	1.01	0.79372	1.082	0.159198
I3LKV0	SRA stem-loop-interacting RNA-binding protein, mitochondrial OS=Sus scrofa OX=9823 GN=SLIRP	SLIRP	12.598	1.059	1.007	1.006	0.907	1.038	0.949	1.005	0.991	1.03	1.023	1.017	0.993	0.942	0.23014	0.985	0.50418	0.987	0.54918
A0A287BRT7	Signal peptidase complex catalytic subunit SEC11 OS=Sus scrofa OX=9823 GN=SEC11A	SEC11A	20.625	1.097	0.98	1.05	1.072	0.995	0.957	0.933	1.017	0.953	1.004	0.997	1.03	0.967	0.51286	0.928	0.151923	0.969	0.42806
A0A287AY15	Sortilin related VPS10 domain containing receptor 2 OS=Sus scrofa OX=9823 GN=SORCS2	SORCS2	113.67	0.979		1.092	0.929		0.981	0.965		0.936	1.137		0.996	0.922	0.32108	0.918	0.27558	1.03	0.76914
F1S2E4	Zinc finger MIZ-type containing 1 OS=Sus scrofa OX=9823 GN=ZMIZ1	ZMIZ1	113.95	0.919	1.089	0.894	1.083	0.887	1.142	0.984	1.138	1.114	1.037	0.876	0.887	1.072	0.52862	1.115	0.22142	0.965	0.69286
F1SM44	Inositol polyphosphate-5-phosphatase D OS=Sus scrofa OX=9823 GN=INPP5D	INPP5D	125.55	1.043	0.991		0.977	1.048		0.972	0.93		1.01	1.043		0.996	0.9233	0.935	0.185781	1.009	0.783
A0A287A4L1	Calcium-transporting ATPase OS=Sus scrofa OX=9823 GN=ATP2B1	ATP2B1	129.53			1.014			1.012			0.963			0.98	0.998		0.95		0.966
F1SSF8	DNA polymerase delta subunit 2 OS=Sus scrofa OX=9823 GN=POLD2	POLD2	51.482	1.006	0.966	0.935	1.075	1.04	0.973	0.996	0.932	0.95	0.984	1.071	1.141	1.062	0.172418	0.99	0.74788	1.099	0.122543
M3VK03	Charged multivesicular body protein 7 OS=Sus scrofa OX=9823 GN=CHMP7	CHMP7	50.496	1.026	1.083	1.041	1.01	0.937	0.948	0.967	0.997	1.031	1.004	0.979	0.983	0.919	0.040463	0.951	0.108798	0.942	0.028764
A0A287AE22	M-phase phosphoprotein 6 OS=Sus scrofa OX=9823 GN=MPHOSPH6	MPHOSPH6	20.799
K7GNR4	FERM and PDZ domain containing 4 OS=Sus scrofa OX=9823 GN=FRMPD4	FRMPD4	139.73	0.967			0.965			1.095			0.972			0.998		1.132		1.005
D3K5J8	P antigen family, member 2B OS=Sus scrofa OX=9823 GN=PAGE2B	PAGE2B	12.079	1.108	1.018		1.081	0.851		0.989	1.207		0.819	0.911		0.909	0.50612	1.033	0.81794	0.814	0.093437
I3LES7	Endothelial lipase precursor OS=Sus scrofa OX=9823 GN=LIPG	LIPG	46.428
Q95266	Calcium/calmodulin-dependent protein kinase type II subunit delta OS=Sus scrofa OX=9823 GN=CAMK2D	CAMK2D	56.389	1.039	1.031	0.962	1.019	0.996	1.008	0.974	1.031	1.045	1.02	0.963	0.951	0.997	0.9285	1.006	0.86186	0.968	0.37252
F2Z5U6	Cannabinoid receptor interacting protein 1 OS=Sus scrofa OX=9823 GN=CNRIP1	CNRIP1	18.664		1.024			1.021			0.983			1.005		0.997		0.96		0.981
A0A287A5T9	Ectonucleotide pyrophosphatase/phosphodiesterase 1 OS=Sus scrofa OX=9823 GN=ENPP1	ENPP1	98.903
I3LNR4	2-oxoisovalerate dehydrogenase subunit alpha OS=Sus scrofa OX=9823 GN=TMEM91	TMEM91	51.177	0.92	0.924	0.974	0.985	0.945	0.933	0.94	1.011	0.932	1.179	1.105	1.14	1.016	0.55264	1.023	0.51708	1.215	0.00174403
A0A287BHN5	Receptor protein serine/threonine kinase OS=Sus scrofa OX=9823 GN=ACVRL1	ACVRL1	48.668
F1SI90	ADP dependent glucokinase OS=Sus scrofa OX=9823 GN=ADPGK	ADPGK	53.999	1.064	1.005	0.983	0.998	1.009	1.037	0.98	0.996	0.997	0.94	0.983	1.006	0.997	0.93724	0.974	0.3488	0.96	0.25512
F1SUG7	DEAD (Asp-Glu-Ala-Asp) box helicase 21 OS=Sus scrofa OX=9823 GN=DDX21	DDX21	87.193	0.943	0.938	0.974	0.984	1.056	0.933	0.997	0.948	0.994	1.091	1.127	0.995	1.041	0.35608	1.029	0.22462	1.125	0.04042
F1SSJ1	GTPase, IMAP family member 8 OS=Sus scrofa OX=9823 GN=GIMAP8	GIMAP8	77.018			1.116			1.126			0.747			1.032	1.009		0.669		0.925
A0A287AT81	Activated leukocyte cell adhesion molecule OS=Sus scrofa OX=9823 GN=ALCAM	ALCAM	58.127	1.093	1.06	0.931	0.972	1.008	0.913	0.953	0.897	0.936	0.979	1.039	1.151	0.938	0.33552	0.903	0.129936	1.028	0.70918
F1RYL5	DnaJ homolog subfamily C member 10 OS=Sus scrofa OX=9823 GN=DNAJC10	DNAJC10	91.103	1.017		0.969	1.043		1.012	0.996		1.105	0.986		0.921	1.035	0.3515	1.058	0.43662	0.96	0.4312
I3LCH3	RNA polymerase II subunit C OS=Sus scrofa OX=9823 GN=POLR2C	POLR2C	31.402	1	0.994	0.986	0.953	0.958	1.003	0.97	1.002	1.051	0.966	1.046	0.956	0.978	0.24776	1.014	0.59084	0.996	0.8818
A0A287BK87	Organic solute carrier partner 1 OS=Sus scrofa OX=9823 GN=OSCP1	OSCP1	47.701		1.007			1.121			0.768			1.122		1.113		0.763		1.114
A0A287B0S4	Nuclear receptor binding protein 2 OS=Sus scrofa OX=9823 GN=NRBP2	NRBP2	57.033	1.04			1.024			0.983			0.957			0.985		0.945		0.92
A0A287A462	Guanine nucleotide-binding protein subunit gamma OS=Sus scrofa OX=9823 GN=GNG10	GNG10	7.3074	1.143	1.002	0.976	0.741	0.993	0.997	1.194	1.013	1.005	0.873	0.996	1.029	0.875	0.26996	1.029	0.72638	0.929	0.34948
F1S396	NIN1/PSMD8 binding protein 1 homolog OS=Sus scrofa OX=9823 GN=NOB1	NOB1	46.31	1.028	0.961		1.034	0.963		0.922	0.946		1.029	1.132		1.004	0.9431	0.939	0.22634	1.086	0.29386
I3L8J2	Galectin OS=Sus scrofa OX=9823 GN=LGALSL	LGALSL	18.955	0.981	1.007	1.002	0.928	1.029	1.005	1.062	1.013	1.023	1.027	0.956	0.974	0.991	0.76526	1.036	0.098521	0.989	0.64212
A0A287BE25	Mahogunin ring finger 1 OS=Sus scrofa OX=9823 GN=MGRN1	MGRN1	53.362
I3LBB2	Vacuolar protein sorting-associated protein 35 OS=Sus scrofa OX=9823 GN=VPS35	VPS35	91.692	1.004	1.018	1.01	0.934	0.994	1.009	1.032	1.015	1.017	1.044	0.996	0.958	0.969	0.24846	1.011	0.187163	0.989	0.66162
A0A287BD81	RAB27B, member RAS oncogene family OS=Sus scrofa OX=9823 GN=RAB27B	RAB27B	24.592
F1RGU1	TSNAX-DISC1 readthrough (NMD candidate) OS=Sus scrofa OX=9823 GN=TSNAX	TSNAX	32.932	1.016	1.015	0.958	0.992	0.962	1.025	1.001	1.021	0.986	0.95	0.995	0.993	0.997	0.90728	1.006	0.77784	0.983	0.5263
A0A286ZLQ0	Tripartite motif containing 23 OS=Sus scrofa OX=9823 GN=TRIM23	TRIM23	53.658	0.958	0.874	0.956	1.007	0.958	0.988	0.973	1.045	0.981	1.079	1.126	1.08	1.059	0.157922	1.076	0.123816	1.178	0.0078205
A0A287B954	GATA zinc finger domain containing 2B OS=Sus scrofa OX=9823 GN=GATAD2B	GATAD2B	65.26	1.05	1.01	1.044	0.992	1.01	0.998	1.025	1.002	0.975	0.993	0.989	0.991	0.966	0.061899	0.967	0.1505	0.958	0.071582
A0A287BB41	Enoyl-CoA hydratase domain containing 2 OS=Sus scrofa OX=9823 GN=ECHDC2	ECHDC2	31.374	0.998	1.008	1.02	0.972	1.034	0.992	1.032	0.92	1.052	1.018	0.989	0.959	0.991	0.64462	0.993	0.85156	0.98	0.33108
A0A287AKW7	Uncharacterized protein OS=Sus scrofa OX=9823 GN=ELP1	ELP1	159.53	1.052	1.019	1.008	0.976	0.968	0.996	0.943	0.982	0.986	0.976	1.002	0.987	0.955	0.039944	0.945	0.042781	0.963	0.065176
F1RHM9	tRNA methyltransferase 2 homolog A OS=Sus scrofa OX=9823 GN=TRMT2A	TRMT2A	67.785	1.014	1.119	0.957	1.012	1.051	1.003	1.001	0.955	1.063	0.949	0.943	0.944	0.992	0.9077	0.977	0.70912	0.918	0.20852
F1S3U8	SRY-box 13 OS=Sus scrofa OX=9823 GN=SOX13	SOX13	68.196			0.992			1.132			0.955			0.95	1.141		0.963		0.958
F1S418	Thioredoxin-dependent peroxide reductase, mitochondrial OS=Sus scrofa OX=9823 GN=PRDX3	PRDX3	28.471	0.911	0.928	1.047	1.058	1.008	0.952	0.889	1.014	0.945	1.168	1.069	1.074	1.046	0.43886	0.987	0.8361	1.147	0.057015
A0A287B6E0	Importin 11 OS=Sus scrofa OX=9823 GN=IPO11	IPO11	101.33			1.015			0.889			1.068			1.02	0.876		1.052		1.005
F1RS74	TBC1 domain family member 5 OS=Sus scrofa OX=9823 GN=TBC1D5	TBC1D5	90.799	1.017	1.018	0.983	0.943	1.015	0.964	1.09	1.031	1.021	0.999	0.942	1.068	0.968	0.25568	1.041	0.162616	0.997	0.91798
F1SHE8	Ribosome biogenesis protein WDR12 OS=Sus scrofa OX=9823 GN=WDR12	WDR12	47.604	1.041	0.959	0.939	0.969	1.074	1.018	1.033	1.065	1.091	0.953	0.916	0.967	1.042	0.3992	1.085	0.079355	0.965	0.37924
A0A287A8R1	Centrosomal protein 68 OS=Sus scrofa OX=9823 GN=CEP68	CEP68	68.744	1.019			0.918			0.998			1.065			0.901		0.979		1.045
A0A287ACY9	Uncharacterized protein OS=Sus scrofa OX=9823 GN=POM121C	POM121C	94.771	0.99	1.044	0.977	0.984	1.084	1.089	1.072	0.859	0.99	0.953	1.026	0.967	1.048	0.29498	0.97	0.64198	0.978	0.50984
A0A286ZY95	Fibronectin 1 OS=Sus scrofa OX=9823 GN=FN1	FN1	262.32	0.881	1.085		1.101	1.019		1.007	1.048		1.039	0.853		1.078	0.5459	1.045	0.6866	0.962	0.81676
A0A287A9L5	VPS16, CORVET/HOPS core subunit OS=Sus scrofa OX=9823 GN=VPS16	VPS16	89.849	0.997	0.937	0.969	1.012	1.075	1.057	0.948	0.932	0.961	0.995	1.031	0.996	1.083	0.034876	0.979	0.34614	1.041	0.132463
I3LTQ6	Sideroflexin OS=Sus scrofa OX=9823 GN=SFXN3	SFXN3	35.446	0.907	0.932	1.055	1.009	1.051	1	0.833	0.977	0.983	1.307	1.006	0.989	1.057	0.3038	0.965	0.63882	1.141	0.28326
F1RRV9	KH RNA binding domain containing, signal transduction associated 3 OS=Sus scrofa OX=9823 GN=KHDRBS3	KHDRBS3	39.452	1.145			0.958			1.002			0.878			0.837		0.875		0.767
I3LB38	ATP binding cassette subfamily A member 9 OS=Sus scrofa OX=9823 GN=ABCA9	ABCA9	183.68		1.032			1.103			0.737			1.144		1.069		0.714		1.109
A0A287APU4	SH3 binding domain protein 5 like OS=Sus scrofa OX=9823 GN=SH3BP5L	SH3BP5L	36.552			1.095			0.96			0.941			1.005	0.877		0.859		0.918
C9E1C9	CDK9 OS=Sus scrofa OX=9823 GN=CDK9	CDK9	42.761	1.024	0.967	1.005	1.016	1.069	1.169	0.982	0.963	0.921	0.971	1.015	0.938	1.086	0.140962	0.957	0.154938	0.976	0.4356
F1RMW0	Zinc finger protein 428 OS=Sus scrofa OX=9823 GN=ZNF428	ZNF428	20.819	0.982	1.041	1.09	1.041	0.996	0.872	1.014	1.031	1.016	0.968	0.986	1.011	0.934	0.31856	0.983	0.62992	0.952	0.21652
F1RTK5	OTU deubiquitinase 6A OS=Sus scrofa OX=9823 GN=OTUD6A	OTUD6A	33.572			0.901			1.108			1.13			0.891	1.23		1.254		0.989
A0A286ZLV3	Threonine synthase like 1 OS=Sus scrofa OX=9823 GN=THNSL1	THNSL1	85.06
I3L7L5	Uncharacterized protein OS=Sus scrofa OX=9823	---	16.634	0.648	0.866	0.916	0.965	1.056	0.827	1.09	0.791	1.085	1.341	1.244	1.077	1.172	0.27	1.221	0.25644	1.507	0.02896
A0A287BP62	Folate receptor alpha precursor OS=Sus scrofa OX=9823 GN=FOLR1	FOLR1	28.904		1.011	1.031		1.121	1.195		0.892	0.839		0.995	0.971	1.134	0.064242	0.848	0.035679	0.963	0.136162
Q8MJ49	Osteoclast-stimulating factor 1 OS=Sus scrofa OX=9823 GN=OSTF1	OSTF1	23.739	1	0.992	0.976	0.965	1.092	1.084	0.959	0.918	0.949	1.067	1.014	1.011	1.058	0.24684	0.952	0.030498	1.042	0.097762
A0A287B249	Uncharacterized protein OS=Sus scrofa OX=9823	---	11.415	0.962	1.032	0.92	1.059	0.881	1.037	0.873	1.008	1.164	1.148	1.068	0.917	1.022	0.789	1.045	0.69148	1.075	0.40334
A0A287BNJ9	Eukaryotic translation initiation factor 4E type 2 OS=Sus scrofa OX=9823 GN=EIF4E2	EIF4E2	21.855	0.967	0.983	1.028	1.136	1.099	0.969	0.933	0.955	0.922	0.966	0.995	1.081	1.076	0.2412	0.944	0.051124	1.021	0.62162
A0A287AGZ8	Reversion inducing cysteine rich protein with kazal motifs OS=Sus scrofa OX=9823 GN=RECK	RECK	92.633	1.032			1.021			0.998			0.955			0.989		0.967		0.925
A0A287BQ05	Family with sequence similarity 109 member B OS=Sus scrofa OX=9823 GN=FAM109B	FAM109B	28.855
A0A287AV73	Nuclear receptor subfamily 2 group F member 1 OS=Sus scrofa OX=9823 GN=NR2F1	NR2F1	46.098		1.004			1.027			0.977			1		1.023		0.973		0.996
A0A287ACX4	Peptidylprolyl isomerase OS=Sus scrofa OX=9823 GN=FKBP2	FKBP2	15.374	0.994	1.061	0.985	1.012	0.969	0.972	1.009	1.023	0.972	1.009	0.961	1.049	0.971	0.35222	0.988	0.69958	0.993	0.84868
A0A286ZYR0	Sequestosome 1 OS=Sus scrofa OX=9823 GN=SQSTM1	SQSTM1	47.162			1.056			0.983			0.959			0.995	0.931		0.908		0.942
I3LPR4	Sideroflexin 2 OS=Sus scrofa OX=9823 GN=SFXN2	SFXN2	30.592	1.06		1.133	0.987		0.956	0.974		0.924	0.978		0.988	0.886	0.082321	0.865	0.076798	0.896	0.084061
A0A287AF97	Uncharacterized protein OS=Sus scrofa OX=9823 GN=DNAH10	DNAH10	521.82	0.963			0.948			1.004			1.094			0.984		1.043		1.136
A0A287AEA4	AUP1, lipid droplet regulating VLDL assembly factor OS=Sus scrofa OX=9823 GN=AUP1	AUP1	40.671	1.017	1.011	1.037	1.04	1.027	1.042	0.909	0.97	0.92	1.04	0.978	1.008	1.014	0.184242	0.913	0.0130188	0.987	0.5363
I3LGJ5	Tankyrase 1 binding protein 1 OS=Sus scrofa OX=9823 GN=TNKS1BP1	TNKS1BP1	152.28	1.052	0.984	1.011	1.027	1.027	0.965	0.974	0.948	0.993	0.977	0.986	1.014	0.991	0.7603	0.957	0.135237	0.977	0.36266
A0A287A2C5	Uncharacterized protein OS=Sus scrofa OX=9823	---	29.251			1.034			1.009			1.067			0.905	0.976		1.032		0.875
F1SDX3	Ral GTPase activating protein non-catalytic beta subunit OS=Sus scrofa OX=9823 GN=RALGAPB	RALGAPB	166.37	0.993	0.96		0.984	0.995		0.969	0.962		1.053	1.089		1.013	0.5312	0.989	0.58366	1.097	0.060583
F1SPR6	Ring finger protein 123 OS=Sus scrofa OX=9823 GN=RNF123	RNF123	137.17			1.063			0.977			0.998			0.968	0.919		0.939		0.911
F1S5Y5	Syntaxin binding protein 3 OS=Sus scrofa OX=9823 GN=STXBP3	STXBP3	68.039	1.013	1.01	0.994	0.972	0.939	0.961	1.014	1.014	1.002	0.977	0.988	0.996	0.952	0.0136823	1.004	0.57554	0.981	0.082024
A0A287AG18	SON DNA binding protein OS=Sus scrofa OX=9823 GN=SON	SON	226.56	0.994			1.04			1.014			0.96			1.046		1.02		0.966
P09623	Dihydrolipoyl dehydrogenase, mitochondrial OS=Sus scrofa OX=9823 GN=DLD	DLD	54.185	0.98	0.996	1.009	1.018	1	0.982	0.971	1.012	1.013	1.035	1.018	1.011	1.005	0.72896	1.004	0.83804	1.026	0.075139
F1S2E1	Vacuolar ATPase assembly integral membrane protein VMA21 OS=Sus scrofa OX=9823 GN=VMA21	VMA21	23.966
A0A287BSU0	Uncharacterized protein OS=Sus scrofa OX=9823	---	15.887	0.992		0.914	1.03		0.846	0.991		1.107	1.03		1.04	0.984	0.86936	1.101	0.30056	1.086	0.18054
F1SME1	Complement C5a anaphylatoxin OS=Sus scrofa OX=9823 GN=C5	C5	182.16	0.943	1.007	1.142	1.052	0.986	0.93	0.982	0.901	0.98	1.039	1.1	0.947	0.96	0.58894	0.926	0.30166	0.998	0.99312
A0A287B1R6	Uncharacterized protein OS=Sus scrofa OX=9823 GN=ARMC8	ARMC8	66.059	0.999	0.967	0.977	0.981	1.079	1.02	1.004	0.971	1.059	1.021	0.997	0.959	1.047	0.20028	1.031	0.3306	1.012	0.61464
F1S4D5	Kynurenine aminotransferase 3 OS=Sus scrofa OX=9823 GN=KYAT3	KYAT3	47.253	0.953	0.931	0.971	1.045	0.972	0.985	0.946	1.009	1.055	1.08	1.042	1.013	1.051	0.1208	1.054	0.199855	1.098	0.0135761
A0A287BLW5	Protein kinase D3 OS=Sus scrofa OX=9823 GN=PRKD3	PRKD3	89.669		1.018			1.052			0.908			1.032		1.033		0.892		1.014
A0A287BMY7	Long-chain-fatty-acid--CoA ligase 1 OS=Sus scrofa OX=9823 GN=ACSL1	ACSL1	78.032	0.974	0.954	1.019	1.021	1.024	1.036	0.958	0.951	0.933	1.062	1.09	1.024	1.045	0.088062	0.964	0.161877	1.078	0.047978
F1RSW6	Uncharacterized protein OS=Sus scrofa OX=9823 GN=POLR1D	POLR1D	15.153	1.059	1.062	1.078	0.993	0.926	0.933	1.068	1.007	1.023	0.871	1	0.966	0.892	0.007218	0.968	0.153803	0.887	0.100642
A0SEH3	Complement component C8 gamma chain precursor OS=Sus scrofa OX=9823 GN=C8G	C8G	22.283	0.962	0.994	1.108	0.98	0.952	0.988	1.048	1.016	0.975	1.039	1.038	0.933	0.953	0.35252	0.992	0.89342	0.982	0.77278
A0A287AFG6	Striatin OS=Sus scrofa OX=9823 GN=STRN	STRN	78.472	0.957		1.004	1.046		1.012	0.96		0.998	1.001		1.004	1.049	0.23812	0.998	0.96718	1.022	0.44818
A0A287B3H4	DIS3 homolog, exosome endoribonuclease and 3'-5' exoribonuclease OS=Sus scrofa OX=9823 GN=DIS3	DIS3	109.2	1.097	0.94	1.038	0.954	0.985	1.047	1.005	1.016	0.967	0.938	1.047	1.014	0.971	0.62276	0.972	0.60224	0.975	0.68828
A0A287BR17	Clustered mitochondria protein homolog OS=Sus scrofa OX=9823 GN=CLUH	CLUH	147.11		0.922			0.947			0.99			1.064		1.027		1.074		1.154
A0A287AA45	Histamine N-methyltransferase OS=Sus scrofa OX=9823 GN=HNMT	HNMT	33.482	1.097	1.088	1.087	0.931	1.034	1.026	0.984	0.989	0.972	0.963	0.896	0.929	0.914	0.115358	0.9	5.9209e-05	0.852	0.0167212
A0A287A0N3	Phosphatidylinositol glycan anchor biosynthesis class N OS=Sus scrofa OX=9823 GN=PIGN	PIGN	93.899
A0A287B6W4	Nucleus accumbens associated 1 OS=Sus scrofa OX=9823 GN=NACC1	NACC1	53.845	0.981	1.061	0.969	1.055	1.055	1.076	1	0.861	1.015	0.975	1.033	0.962	1.058	0.120983	0.955	0.46866	0.986	0.72788
A0A287BGU4	YME1 like 1 ATPase OS=Sus scrofa OX=9823 GN=YME1L1	YME1L1	74.985		0.981	1.012		0.987	0.989		1.012	1.018		1.024	0.988	0.991	0.64224	1.019	0.36286	1.01	0.72876
F1RYJ7	Palmitoyltransferase OS=Sus scrofa OX=9823 GN=ZDHHC17	ZDHHC17	70.2			0.888			1.006			1.15			0.97	1.133		1.295		1.092
D0G6R5	Phosphatidylinositol glycan anchor biosynthesis class U protein precursor OS=Sus scrofa OX=9823 GN=PIGU	PIGU	49.929		0.907			1.046			1.044			1.016		1.153		1.151		1.12
A0A287AR59	Ubiquitin specific peptidase 8 OS=Sus scrofa OX=9823 GN=USP8	USP8	124.14
I3L8B2	Uncharacterized protein OS=Sus scrofa OX=9823 GN=COL9A2	COL9A2	65.18	1.099	1.114	0.957	0.893	1.083	0.91	1.163	1.002	1.071	0.814	0.837	1.026	0.91	0.28992	1.021	0.76182	0.844	0.120902
A0A287AAG0	UDP-N-acetylglucosamine pyrophosphorylase 1 like 1 OS=Sus scrofa OX=9823 GN=UAP1L1	UAP1L1	55.944	0.929	1.029	0.957	1.03	0.939	1.031	1.026	0.965	0.998	1	1.032	0.95	1.029	0.54422	1.025	0.50556	1.023	0.58392
F1RGU8	Nucleoside-triphosphatase, cancer-related OS=Sus scrofa OX=9823 GN=NTPCR	NTPCR	20.33	0.919	0.961	0.945	1.049	1.114	1.022	0.988	1.009	1.004	1.041	1.017	1.059	1.127	0.0140431	1.062	0.0139394	1.103	0.0049565
A0A287AHG5	Protein kinase C and casein kinase substrate in neurons 1 OS=Sus scrofa OX=9823 GN=PACSIN1	PACSIN1	42.611
A0A287A317	Hyaluronidase OS=Sus scrofa OX=9823 GN=HYAL2	HYAL2	51.15	0.802			1.12			1.15			0.952			1.397		1.434		1.187
A0A287ATT2	Uncharacterized protein OS=Sus scrofa OX=9823	---	36.034	0.978	1.038	0.904	1.095	0.883	1.118	0.922	0.988	1.124	0.996	1.072	0.914	1.06	0.55748	1.039	0.63206	1.021	0.75396
P00258	Adrenodoxin, mitochondrial OS=Sus scrofa OX=9823 GN=FDX1	FDX1	19.931	0.964	0.921	1.028	0.972	0.938	0.918	0.887	1.045	0.887	1.201	1.13	1.086	0.971	0.46718	0.968	0.61134	1.173	0.021001
I3LPW8	FERM, ARH/RhoGEF and pleckstrin domain protein 1 OS=Sus scrofa OX=9823 GN=FARP1	FARP1	113.39	1.001		1.031	0.983		1.015	0.973		0.929	1.046		1.024	0.983	0.5192	0.936	0.137116	1.019	0.41452
A0A287AFF5	Peptidyl-prolyl cis-trans isomerase OS=Sus scrofa OX=9823 GN=PPIL1	PPIL1	18.237	0.957	1.048	1.006	0.983	0.898	0.99	1.064	1.036	1.071	0.976	1.01	0.967	0.954	0.3069	1.053	0.136517	0.981	0.55468
A0A287AQT0	Replication factor C subunit 4 OS=Sus scrofa OX=9823 GN=RFC4	RFC4	32.792	0.943	0.969	0.906	1.061	0.982	0.965	1.014	0.99	1.064	0.999	1.062	1.069	1.067	0.138541	1.089	0.042095	1.111	0.022618
A0A287A995	Glutathione S-transferase OS=Sus scrofa OX=9823 GN=LOC100526118	LOC100526118	25.476	1.06	1.381	1.071	0.869	0.747	1.041	1.048	0.837	0.739	0.98	0.992	1.14	0.757	0.095624	0.747	0.092822	0.886	0.30848
F1SQS3	CTP synthase OS=Sus scrofa OX=9823 GN=CTPS2	CTPS2	65.55	0.975	0.991	0.981	1.045	0.979	0.999	0.977	1.053	0.972	1.003	0.98	1.029	1.026	0.27468	1.019	0.5348	1.022	0.21922
I3LF52	Cytochrome b5 reductase 4 OS=Sus scrofa OX=9823 GN=CYB5R4	CYB5R4	51.91	0.922	0.952		1.08	0.943		0.981	1.078		1.04	1.026		1.08	0.39782	1.099	0.20222	1.102	0.030264
A0A287AZH1	Nucleosome assembly protein 1-like 4 OS=Sus scrofa OX=9823 GN=NAP1L4	NAP1L4	42.602	1.042	0.977	0.983	1.009	0.993	1.006	1.011	1.023	1.006	0.964	1.005	0.995	1.002	0.91506	1.013	0.5721	0.987	0.63156
I3LN61	Non-specific serine/threonine protein kinase OS=Sus scrofa OX=9823 GN=STK38L	STK38L	53.931	1.018	0.964		1.026	1.014		1.026	1.015		0.985	1.014		1.029	0.40488	1.03	0.39708	1.009	0.80228
I3LE05	THO complex 1 OS=Sus scrofa OX=9823 GN=THOC1	THOC1	79.74		1.019	0.969		0.952	1.041		1.073	0.995		0.954	1.009	1.003	0.97478	1.04	0.47988	0.987	0.7675
F1RL05	DNA topoisomerase OS=Sus scrofa OX=9823 GN=TOP3B	TOP3B	96.074	0.999	1.018	1.009	0.964	0.991	0.861	1.039	1.071	1.008	0.999	0.923	1.107	0.931	0.23118	1.03	0.180741	1.001	0.97652
I3LV18	Uncharacterized protein OS=Sus scrofa OX=9823 GN=CTNNA2	CTNNA2	58.31		0.994			1.046			0.989			0.981		1.052		0.995		0.987
B3VN02	1-acyl-sn-glycerol-3-phosphate acyltransferase OS=Sus scrofa OX=9823 GN=AGPAT2	AGPAT2	31.019
A0A287B4Y6	Uncharacterized protein OS=Sus scrofa OX=9823 GN=LOC100625207	LOC100625207	282.74	0.925	0.777		1.064	1.262		1.008	1.013		1.022	0.989		1.367	0.124541	1.187	0.29348	1.182	0.194559
K7GPA5	Ubiquitin like modifier activating enzyme 7 OS=Sus scrofa OX=9823 GN=UBA7	UBA7	107.97	0.962			0.999			0.899			1.164			1.038		0.935		1.21
I3LB23	Thioredoxin-related transmembrane protein 4 precursor OS=Sus scrofa OX=9823 GN=TMX4	TMX4	39.693	1.037	1.016	0.964	1.122	1.07	0.99	0.854	0.974	1.104	1.01	0.953	0.952	1.055	0.28484	0.972	0.68612	0.966	0.30564
F1SSS0	Carbamoyl-phosphate synthase 1 OS=Sus scrofa OX=9823 GN=CPS1	CPS1	154.01
F1S300	Translocated promoter region, nuclear basket protein OS=Sus scrofa OX=9823 GN=TPR	TPR	274.72	1.024	1.02	0.999	1.007	1.006	1.004	1.009	1.007	1.028	0.967	0.986	0.981	0.991	0.38466	1	0.97448	0.964	0.0193614
A0A287AEB9	Cytochrome P450 family 7 subfamily B member 1 OS=Sus scrofa OX=9823 GN=CYP7B1	CYP7B1	50.352	0.935	0.962	0.828	1.134	1.02	1.078	0.939	1.038	1.089	1.022	0.989	1.026	1.186	0.035881	1.125	0.136039	1.114	0.080621
A5GHK7	Activity-dependent neuroprotector homeobox protein OS=Sus scrofa OX=9823 GN=ADNP	ADNP	123.76	0.977	1.019	0.97	1.005	0.987	1.01	1.015	1.008	1.05	0.977	1.004	0.993	1.012	0.5083	1.036	0.148577	1.003	0.87628
F1SUZ5	Ribonucleoside-diphosphate reductase OS=Sus scrofa OX=9823 GN=RRM1	RRM1	89.66	0.99	1.037	0.957	0.984	0.944	1.021	0.999	1.004	1.056	1.043	1.026	0.982	0.988	0.73538	1.025	0.44004	1.022	0.48826
C9K507	CDK-activating kinase assembly factor MAT1 OS=Sus scrofa OX=9823 GN=MAT1	MAT1	35.811
A0A286ZX26	Cathepsin D OS=Sus scrofa OX=9823 GN=CTSD	CTSD	44.123	0.775	0.943	1.41	0.971	1.194	0.804	0.932	0.989	0.882	1.251	0.904	0.884	0.949	0.8812	0.896	0.68208	0.972	0.96376
A0A287BCY9	Sodium/potassium-transporting ATPase subunit alpha OS=Sus scrofa OX=9823 GN=ATP1A2	ATP1A2	103.61	1.015	1.043		0.975	0.959		1.047	1.003		0.975	0.999		0.94	0.059936	0.996	0.8885	0.959	0.149918
F1SU22	UDP-glucuronic acid decarboxylase 1 isoform a OS=Sus scrofa OX=9823 GN=UXS1	UXS1	51.662	0.899			1.074			1.064			0.979			1.195		1.184		1.089
F1RUA3	UPF3B, regulator of nonsense mediated mRNA decay OS=Sus scrofa OX=9823 GN=UPF3B	UPF3B	56.261	0.998	0.986	1.024	0.855	0.971	1.039	0.984	0.93	0.966	1.163	1.114	0.986	0.952	0.42372	0.957	0.094661	1.085	0.193738
F1S6R1	Cold-inducible RNA-binding protein OS=Sus scrofa OX=9823 GN=CIRBP	CIRBP	18.607	1	0.976	1.049	0.952	0.938	0.943	1.08	0.98	1.073	0.996	1.073	0.973	0.937	0.039465	1.036	0.41286	1.006	0.89352
A0A287ASR2	Coiled-coil domain containing 88A OS=Sus scrofa OX=9823 GN=CCDC88A	CCDC88A	183.06	1.062	0.98		0.99	1.052		0.998	1.006		0.947	0.959		1	0.99514	0.981	0.69956	0.933	0.23584
A0A287AXS4	Uncharacterized protein OS=Sus scrofa OX=9823 GN=LOC110258651	LOC110258651	16.691
F1REX8	Huntingtin interacting protein 1 related OS=Sus scrofa OX=9823 GN=HIP1R	HIP1R	119.75	1.071	1.034	0.932	0.951	1.054	1.044	1.01	0.975	0.98	0.956	0.968	0.956	1.004	0.93508	0.976	0.63126	0.948	0.34526
P19133	Ferritin light chain (Fragment) OS=Sus scrofa OX=9823 GN=FTL	FTL	8.7839	1.144	1.028	1.097	1.09	1.088	1.063	0.897	0.884	0.89	0.83	0.991	0.967	0.991	0.8223	0.817	0.023503	0.853	0.0643
A0A287AZZ2	Carboxypeptidase N subunit 1 OS=Sus scrofa OX=9823 GN=CPN1	CPN1	48.76		0.984			1.014			0.999			1.009		1.03		1.015		1.025
I3L8U7	Uncharacterized protein OS=Sus scrofa OX=9823	---	22.866
F1SKK3	NCK interacting protein with SH3 domain OS=Sus scrofa OX=9823 GN=NCKIPSD	NCKIPSD	78.147
A0A287AEL1	FLT3 interacting zinc finger 1 OS=Sus scrofa OX=9823 GN=FIZ1	FIZ1	54.346
F1SIE4	Ubiquitin-like protein 7 OS=Sus scrofa OX=9823 GN=UBL7	UBL7	40.345	0.967	0.935	1.044	1.007	0.966	0.971	1.033	1.032	0.986	1.001	1.069	1.003	0.999	0.9953	1.036	0.37636	1.043	0.3353
F1RGX2	Uncharacterized protein OS=Sus scrofa OX=9823 GN=FAM234A	FAM234A	58.757		1.032			1.062			0.966			0.952		1.029		0.936		0.922
A0A287BEC7	Vesicle associated membrane protein 3 OS=Sus scrofa OX=9823 GN=VAMP3	VAMP3	15.263	0.998	1.019	1.043	0.996	1.054	0.994	0.93	1.01	0.949	1.03	0.966	1.019	0.995	0.82466	0.944	0.106401	0.985	0.5581
F1SGN5	Transmembrane 9 superfamily member OS=Sus scrofa OX=9823 GN=TM9SF1	TM9SF1	69.004	0.964	0.974	1.014	1.04	1.088	1.043	0.999	0.993	0.96	1.011	0.961	0.998	1.074	0.027982	1	0.99674	1.006	0.79268
F1S178	Upstream stimulatory factor 1 OS=Sus scrofa OX=9823 GN=USF1	USF1	27.358			0.991			1.045			0.988			0.991	1.054		0.997		1
A0A287A3B0	Mitogen-activated protein kinase 8 interacting protein 3 OS=Sus scrofa OX=9823 GN=MAPK8IP3	MAPK8IP3	147.41	1.045			0.991			1.038			0.922			0.948		0.993		0.882
P61292	Serine/threonine-protein phosphatase PP1-beta catalytic subunit OS=Sus scrofa OX=9823 GN=PPP1CB	PPP1CB	37.186	0.95	0.958		0.991	0.93		1.123	1.063		0.936	1.046		1.007	0.8624	1.146	0.039457	1.039	0.5795
F1SV35	Aminoadipate-semialdehyde dehydrogenase-phosphopantetheinyl transferase OS=Sus scrofa OX=9823 GN=AASDHPPT	AASDHPPT	35.353	0.934	0.951	0.943	1.028	1.052	0.986	1.024	0.977	1.024	1.028	1.033	0.99	1.084	0.0149415	1.07	0.0152619	1.079	0.0062761
A0A287A718	Hermansky-Pudlak syndrome 3 protein OS=Sus scrofa OX=9823 GN=HPS3	HPS3	103.37			1.005			0.968			1.093			0.942	0.963		1.088		0.937
A0A287BL83	Carbonyl reductase OS=Sus scrofa OX=9823 GN=LOC110256481	LOC110256481	30.568	1.007	0.981	0.995	0.962	0.971	0.952	0.988	0.988	0.98	1.024	1.046	1.049	0.967	0.024363	0.991	0.32316	1.046	0.0141817
F1RNP4	P2X purinoceptor OS=Sus scrofa OX=9823 GN=P2RX7	P2RX7	39.49	0.949			0.92			1.102			1.027			0.969		1.161		1.082
P50447	Alpha-1-antitrypsin OS=Sus scrofa OX=9823 GN=SERPINA1	SERPINA1	47.194	1.142	0.86		0.951	0.945		1.142	1.235		0.733	0.962		0.947	0.80692	1.187	0.34374	0.847	0.48784
I3LAV9	TOX high mobility group box family member 4 OS=Sus scrofa OX=9823 GN=TOX4	TOX4	66.312	0.987	1.002	1.005	0.972	1.021	0.921	1.042	1.024	1.031	1	0.96	1.04	0.973	0.40852	1.034	0.0109794	1.002	0.95274
F1SL35	Uncharacterized protein OS=Sus scrofa OX=9823	---	25.397	0.941	1.105	1.033	0.937	0.845	0.972	0.955	0.916	1.053	1.184	1.118	0.949	0.894	0.150838	0.95	0.45692	1.056	0.55448
A0A287AXV8	Bifunctional apoptosis regulator OS=Sus scrofa OX=9823 GN=BFAR	BFAR	46.876		1.033	1.046		1.01	1.01		0.915	0.934		1.046	1.019	0.972	0.044138	0.889	0.0103589	0.993	0.68418
A0A286ZSN0	Adenomatous polyposis coli protein OS=Sus scrofa OX=9823 GN=APC	APC	295.1
D0G6X5	Glutamine synthetase OS=Sus scrofa OX=9823 GN=GLUL	GLUL	42.042	1.062	0.975	1.029	0.789	1.036	0.999	1.065	0.953	0.956	1.035	1.026	1.014	0.921	0.37516	0.97	0.51958	1.003	0.89758
A0A287B2F5	Uncharacterized protein OS=Sus scrofa OX=9823	---	19.43	0.86	1.105	1.026	1.322	0.826	0.975	0.847	0.95	0.991	1.03	1.102	1.002	1.044	0.86048	0.932	0.48826	1.048	0.55382
F1SJ20	Transmembrane protein 115 OS=Sus scrofa OX=9823 GN=TMEM115	TMEM115	38.323		0.945	1.129		1.135	0.934		1.061	0.899		0.881	1.034	0.998	0.98284	0.945	0.6902	0.923	0.57698
I3LS70	Importin subunit alpha OS=Sus scrofa OX=9823 GN=KPNA2	KPNA2	57.975	0.854	1.054	1.027	1.141	1.014	1.053	1.009	0.91	1.021	1.029	1.027	0.919	1.093	0.28616	1.002	0.9537	1.014	0.83934
A0A287AY64	GLI pathogenesis related 2 OS=Sus scrofa OX=9823 GN=GLIPR2	GLIPR2	17.225	0.987	0.999	1.024	0.964	1.036	1.067	1.021	1.055	0.974	1.077	0.919	0.974	1.019	0.6047	1.013	0.64364	0.987	0.76214
A0A286ZWP0	CCM2 scaffolding protein OS=Sus scrofa OX=9823 GN=CCM2	CCM2	43.058	0.988	1.006	1.012	0.992	1.017	1.035	1.061	1.027	0.95	0.96	0.957	1.014	1.013	0.43176	1.011	0.78964	0.975	0.27274
F1RUU2	Mitochondrial ribosomal protein S10 OS=Sus scrofa OX=9823 GN=MRPS10	MRPS10	23.154		0.915	1.085		1.009	0.98		1.068	0.925		1.016	1.013	0.994	0.98368	0.997	0.98438	1.014	0.86734
A0A287AZ53	RNA cytidine acetyltransferase OS=Sus scrofa OX=9823 GN=NAT10	NAT10	104.48
A0A287AZR8	Stromal antigen 2 OS=Sus scrofa OX=9823 GN=STAG2	STAG2	141.96		1.006	0.997		0.993	1.016		1	1.049		0.974	0.959	1.003	0.83358	1.023	0.45402	0.965	0.058002
I3LJ31	Transmembrane protein 259 OS=Sus scrofa OX=9823 GN=TMEM259	TMEM259	68.06		1.047	1.039		0.971	0.96		0.982	0.972		1.001	1.03	0.926	0.0078181	0.937	0.0094371	0.974	0.21142
F1RKR4	Transmembrane emp24 domain-containing protein 3 precursor OS=Sus scrofa OX=9823 GN=TMED3	TMED3	24.6	0.997	1.166	1.05	0.966	0.867	1.071	1.044	1.006	0.988	0.994	0.946	0.913	0.904	0.25028	0.946	0.3298	0.888	0.088076
I3LKM7	Ral GTPase-activating protein subunit alpha-1 OS=Sus scrofa OX=9823 GN=RALGAPA1	RALGAPA1	192.87	1.023		0.981	1.045		1.019	0.981		1.052	0.96		0.962	1.03	0.34926	1.014	0.76426	0.959	0.186218
A0A287A8K8	Mediator of RNA polymerase II transcription subunit 16 OS=Sus scrofa OX=9823 GN=MED16	MED16	86.269		1.021			0.924			1.015			1.036		0.905		0.994		1.015
A0A287B8R9	Zinc finger CCCH-type containing 14 OS=Sus scrofa OX=9823 GN=ZC3H14	ZC3H14	65.311	1.01	1.024	0.986	0.992	1.003	0.97	1.049	0.961	1.019	0.966	1.017	1.014	0.982	0.28264	1.003	0.93492	0.992	0.71652
A0A287B2L1	PTPRF interacting protein alpha 1 OS=Sus scrofa OX=9823 GN=PPFIA1	PPFIA1	132.53	0.978	1.003	0.985	1.029	1.018	1.058	0.941	1.013	0.968	1.07	0.967	0.954	1.047	0.029043	0.985	0.5368	1.008	0.8566
K7GM45	Tyrosine-protein kinase OS=Sus scrofa OX=9823 GN=SRC	SRC	60.182	1.007	0.996	1.002	0.981	1.002	1.082	0.97	0.973	1.008	1.027	0.993	1.013	1.02	0.5926	0.982	0.22442	1.009	0.42176
I3W8V7	U2 snRNP auxiliary factor large subunit OS=Sus scrofa OX=9823 GN=U2AF2	U2AF2	53.12	1.016	0.999	0.942	0.994	1.02	1.071	1.019	0.952	1.042	0.977	1.021	0.959	1.043	0.25166	1.019	0.6293	1	0.99554
I3LNE5	Uncharacterized protein OS=Sus scrofa OX=9823 GN=SNRNP70	SNRNP70	19.79	1.003	1.04	1.016	0.998	0.948	0.999	0.992	0.992	0.998	0.988	0.966	0.979	0.963	0.133163	0.975	0.0783	0.959	0.028016
A0A287AWQ9	Trafficking protein particle complex subunit OS=Sus scrofa OX=9823 GN=TRAPPC3	TRAPPC3	20.29	1.04	1.008	0.964	0.929	0.969	1.064	1.018	1.028	1	0.947	0.996	0.99	0.983	0.71586	1.011	0.64566	0.974	0.387
A0A287AHM2	Phosphorylase b kinase regulatory subunit OS=Sus scrofa OX=9823 GN=PHKA1	PHKA1	134.07	1.007			0.87			1.119			0.99			0.864		1.111		0.983
A0A287AN72	Uncharacterized protein OS=Sus scrofa OX=9823	---	14.891		1.051			0.926			0.969			1.05		0.881		0.922		0.999
A0A287BMP1	LSM family member 14B OS=Sus scrofa OX=9823 GN=LSM14B	LSM14B	49.88		0.915			1.2			1.015			0.9		1.311		1.109		0.984
F1S0R1	V-type proton ATPase subunit a OS=Sus scrofa OX=9823 GN=ATP6V0A1	ATP6V0A1	88.105	0.991	0.945		1.027	1.058		0.955	1.015		1.032	1.005		1.077	0.117697	1.018	0.69932	1.052	0.20148
F1S4U6	THUMP domain containing 2 OS=Sus scrofa OX=9823 GN=THUMPD2	THUMPD2	64.683	0.987	0.965	0.998	1.076	0.993	0.991	1.031	0.968	1.002	0.914	1.076	0.975	1.037	0.28054	1.017	0.46074	1.005	0.95504
F1RZP1	TRAF3 interacting protein 2 OS=Sus scrofa OX=9823 GN=TRAF3IP2	TRAF3IP2	63.582
Q29175	Zinc transporter SLC39A7 (Fragments) OS=Sus scrofa OX=9823 GN=SLC39A7	SLC39A7	16.84	1.044	0.987	1.01	0.957	0.994	0.949	1.077	0.99	0.994	0.911	1.042	1.033	0.954	0.093661	1.007	0.85856	0.982	0.69074
I3LLD6	THUMP domain-containing protein 1 OS=Sus scrofa OX=9823 GN=THUMPD1	THUMPD1	40.012	1.023	1.022	0.965	0.979	0.948	0.998	1.048	0.989	1.067	0.955	1.013	0.979	0.972	0.30828	1.031	0.36466	0.979	0.45948
F1RUP6	Dehydrogenase E1 and transketolase domain containing 1 OS=Sus scrofa OX=9823 GN=DHTKD1	DHTKD1	90.959		1.01			0.91			0.972			1.125		0.901		0.962		1.114
F1SUX4	Nuclear mitotic apparatus protein 1 OS=Sus scrofa OX=9823 GN=NUMA1	NUMA1	235.24	1.033	1.033	1.015	0.996	1.009	0.981	1.016	0.988	1.017	0.942	0.972	0.976	0.969	0.03526	0.981	0.151597	0.938	0.0071225
A0A287AP81	Suppressor of cytokine signaling 2 OS=Sus scrofa OX=9823 GN=CRADD	CRADD	22.661		1.031	0.983		1.016	0.945		0.913	1.034		1.046	1.038	0.974	0.59654	0.967	0.64762	1.035	0.28984
F1SLQ7	Mitochondrial ribosome recycling factor OS=Sus scrofa OX=9823 GN=MRRF	MRRF	28.889	0.917	0.96	0.961	0.982	0.992	1.026	1.042	1.009	0.987	1.028	1.06	1.038	1.057	0.052421	1.07	0.0367	1.101	0.0056633
F1S274	Exostosin glycosyltransferase 1 OS=Sus scrofa OX=9823 GN=EXT1	EXT1	86.179
A0A287ATW2	Protein phosphatase 1 regulatory subunit 12A OS=Sus scrofa OX=9823 GN=PPP1R12A	PPP1R12A	80.877	1	1.188	1.109	1.035	0.862	1.003	0.915	0.875	1.039	1.066	1.06	0.863	0.88	0.162695	0.858	0.099644	0.907	0.3066
F1S5W4	KIAA0513 OS=Sus scrofa OX=9823 GN=KIAA0513	KIAA0513	45.422		1.004			0.942			1.038			1.014		0.938		1.034		1.01
F1RGM8	Adenosine deaminase, RNA specific OS=Sus scrofa OX=9823 GN=ADAR	ADAR	126.57	0.939	1.039	0.935	0.993	0.984	0.986	1.029	0.969	1.091	1.03	0.986	0.983	1.017	0.65098	1.06	0.2935	1.03	0.46896
A0A287BGN0	Cytochrome c oxidase subunit 6A, mitochondrial OS=Sus scrofa OX=9823 GN=COX6A1	COX6A1	12.462	1.029	0.713	0.821	0.833	1.107	1.098	0.977	1.311	0.956	1.065	0.893	1.143	1.185	0.28964	1.266	0.184377	1.21	0.20356
I3LU51	Heterogeneous nuclear ribonucleoprotein U like 1 OS=Sus scrofa OX=9823 GN=HNRNPUL1	HNRNPUL1	93.031	1.001	1.027	0.994	0.974	0.982	0.991	1.032	0.992	1.013	0.975	0.994	1.005	0.975	0.087182	1.005	0.76134	0.984	0.29564
F1RG87	Crystallin beta B2 OS=Sus scrofa OX=9823 GN=CRYBB2	CRYBB2	23.337	0.619		0.589	0.678		0.588	0.727		1.889	2.051		0.903	1.048	0.61368	2.166	0.2998	2.445	0.186597
F1RW76	Serine/threonine-protein kinase RIO1 OS=Sus scrofa OX=9823 GN=RIOK1	RIOK1	60.036		0.878			1.107			0.987			1.048		1.261		1.124		1.194
I3L638	Vitronectin OS=Sus scrofa OX=9823 GN=VTN	VTN	52.425	0.95	0.925	1.036	1.019	0.97	0.956	1.06	1.064	1.071	0.981	1.054	0.976	1.012	0.76774	1.098	0.111057	1.034	0.46216
F1SSX8	Uncharacterized protein OS=Sus scrofa OX=9823 GN=GABPB2	GABPB2	44.664	0.982			0.99			1.076			0.951			1.008		1.096		0.968
A0A287BEY2	Uncharacterized protein OS=Sus scrofa OX=9823 GN=VPS33B	VPS33B	66.414		1.025	1.07		0.999	0.901		0.987	1.032		0.993	0.991	0.907	0.21928	0.964	0.35484	0.947	0.127897
A0A287AU24	Ribonucleoprotein, PTB binding 1 OS=Sus scrofa OX=9823 GN=RAVER1	RAVER1	73.436	1.003			1.004			0.999			0.969			1.001		0.996		0.966
A0A287BNZ2	POC5 centriolar protein OS=Sus scrofa OX=9823 GN=POC5	POC5	53.901	0.907			0.906			1.096			1.095			0.999		1.208		1.207
A0A287BKW1	Signal transducer and activator of transcription OS=Sus scrofa OX=9823 GN=STAT1	STAT1	87.678	0.994	1.097	0.989	0.941	0.984	1.106	0.956	0.966	0.916	1.121	0.95	1.005	0.984	0.7841	0.921	0.096758	0.999	0.96796
F1RJR8	Scavenger receptor class A member 5 OS=Sus scrofa OX=9823 GN=SCARA5	SCARA5	52.26	0.799	0.859	1.087	1.024	0.894	1.106	1.101	1.162	0.906	1.1	1.081	0.926	1.102	0.41414	1.154	0.28738	1.132	0.29522
K9IVQ3	Non-POU domain containing octamer binding OS=Sus scrofa OX=9823 GN=NONO	NONO	54.103	0.985	1.02	1.011	1.003	0.968	0.981	1.021	0.988	1.023	0.984	1.012	0.993	0.979	0.21922	1.005	0.74934	0.991	0.53912
A0A286ZMY3	TRPM8 channel associated factor 1 OS=Sus scrofa OX=9823 GN=TCAF1	TCAF1	96.203	0.973	1.033	0.872	1.028	0.959	1.095	1.028	1.064	1.104	0.989	0.982	0.956	1.071	0.3299	1.11	0.117623	1.017	0.7238
F1SV59	ADP-ribosylhydrolase like 2 OS=Sus scrofa OX=9823 GN=ADPRHL2	ADPRHL2	39.253	1.032	0.979	0.964	1.002	1.017	0.935	1.014	1.014	1.075	0.946	0.99	1.026	0.993	0.83586	1.043	0.21138	0.996	0.89248
F1SQI5	Protein phosphatase 1 regulatory subunit 21 OS=Sus scrofa OX=9823 GN=PPP1R21	PPP1R21	88.337	0.981			0.969			1.02			1.035			0.988		1.04		1.055
F1RSR1	Spartin OS=Sus scrofa OX=9823 GN=SPART	SPART	65.154	0.985	0.959	1.031	0.998	1.038	0.963	0.961	1.035	1.008	1.065	0.97	1.006	1.008	0.80424	1.01	0.76534	1.022	0.56368
I3L7V7	Target of myb1 like 1 membrane trafficking protein OS=Sus scrofa OX=9823 GN=TOM1L1	TOM1L1	44.08
I3LE25	Acetyl-coenzyme A transporter 1 OS=Sus scrofa OX=9823 GN=SLC33A1	SLC33A1	61.012	0.999	0.923		1.006	1.056		1.024	1.015		0.975	1.018		1.073	0.26662	1.061	0.27152	1.037	0.4997
F2Z4Y0	Small nuclear ribonucleoprotein Sm D3 OS=Sus scrofa OX=9823 GN=SNRPD3	SNRPD3	13.916	1.026	1.078	0.978	0.983	1.015	1.008	0.979	0.957	0.983	1.038	0.981	1.014	0.975	0.46024	0.947	0.141399	0.984	0.65852
F1RK90	Periplakin OS=Sus scrofa OX=9823 GN=PPL	PPL	203.74			1.04			0.984			1.044			0.942	0.946		1.004		0.906
A0A286ZMU8	Cullin 5 OS=Sus scrofa OX=9823 GN=CUL5	CUL5	77.078		0.988			0.977			1.049			0.987		0.989		1.062		0.999
F1SHI1	Exostosin glycosyltransferase 2 OS=Sus scrofa OX=9823 GN=EXT2	EXT2	78.759	1.005			1.087			0.984			0.934			1.082		0.979		0.929
I3L7P6	Zinc finger protein 398 OS=Sus scrofa OX=9823 GN=ZNF398	ZNF398	69.641
F1RNM6	Stromal antigen 3 OS=Sus scrofa OX=9823 GN=STAG3	STAG3	135.42
F1RPC8	Crystallin mu OS=Sus scrofa OX=9823 GN=CRYM	CRYM	33.508	0.951	0.964	1.048	0.96	1.033	0.941	1.146	0.939	1.135	0.971	1.066	0.876	0.99	0.8266	1.087	0.32654	0.983	0.7791
F1RQJ0	Sin3A associated protein 130 OS=Sus scrofa OX=9823 GN=SAP130	SAP130	101.33	0.981	0.99	1.041	1.008	0.981	1.106	0.976	1.058	0.981	1.047	0.974	0.899	1.028	0.55514	1.001	0.9847	0.969	0.53194
A0A287ANM9	Phosphodiesterase OS=Sus scrofa OX=9823 GN=PDE7A	PDE7A	55.586
A0A287BKU6	Cyclin-dependent kinase 7 OS=Sus scrofa OX=9823 GN=CDK7	CDK7	36.345	1.029			1.001			1.066			0.899			0.973		1.036		0.874
A0A287A2A2	Uncharacterized protein OS=Sus scrofa OX=9823 GN=TIMM10B	TIMM10B	11.602			1.03			1.006			0.964			1.009	0.977		0.936		0.98
B8Y648	Ubiquitin-conjugating enzyme E2 L3 OS=Sus scrofa OX=9823 GN=UBE2L3	UBE2L3	17.861	1.003	0.996	1.045	0.941	0.972	0.94	1.026	1.059	1.05	1.011	0.997	0.995	0.937	0.025281	1.03	0.170117	0.987	0.44528
A5GFQ9	Serine/threonine-protein phosphatase 2A 56 kDa regulatory subunit OS=Sus scrofa OX=9823 GN=PPP2R5D	PPP2R5D	69.981	1.019	0.974	1.029	0.97	0.997	0.982	1.02	1.01	0.995	1.001	1.015	0.981	0.976	0.26454	1.001	0.9501	0.992	0.6999
A0A287BB21	Hexosyltransferase OS=Sus scrofa OX=9823 GN=CHSY1	CHSY1	89.113			1.04			0.942			0.927			1.087	0.906		0.891		1.045
F1RGI7	Uncharacterized protein OS=Sus scrofa OX=9823 GN=MATR3	MATR3	94.732	1.015	1.006	0.959	0.995	0.979	1.013	1.019	1.008	1.032	0.98	1.01	0.992	1.002	0.90532	1.027	0.23434	1.001	0.9656
F1S6Q1	NADH dehydrogenase OS=Sus scrofa OX=9823 GN=NDUFA13	NDUFA13	18.494	0.969	0.946	0.966	1.024	0.975	0.932	0.929	1.049	1.046	1.088	1.043	1.051	1.017	0.58952	1.05	0.3135	1.104	0.0027208
A0A286ZLB6	Spindlin-1 OS=Sus scrofa OX=9823 GN=SPIN1	SPIN1	27.09	1.066	1.042	1.035	0.999	1.021	0.979	1.016	0.991	0.987	0.913	0.953	1.005	0.954	0.03558	0.953	0.0187828	0.913	0.035282
A0A287B030	NmrA like redox sensor 1 OS=Sus scrofa OX=9823 GN=NMRAL1	NMRAL1	33.097	1.012	0.996	1.021	0.983	1.058	0.939	1.019	0.997	0.976	0.988	0.989	1.043	0.984	0.64846	0.988	0.43814	0.997	0.87466
F1SUV1	PCTP-like protein OS=Sus scrofa OX=9823 GN=STARD10	STARD10	33.008	0.993	1.019	1.03	1.021	1.063	1.007	1.03	0.938	0.931	1.012	0.992	1.039	1.016	0.46306	0.953	0.22526	1	0.98842
F1RVS8	Mitochondrial carrier homolog 1 isoform 1 OS=Sus scrofa OX=9823 GN=MTCH1	MTCH1	41.558	0.98	0.992	1.039	0.975	1.034	0.985	1.067	0.988	0.945	1.001	0.98	1.037	0.994	0.83426	0.996	0.91322	1.002	0.92696
F1RMT5	Uncharacterized protein OS=Sus scrofa OX=9823	---	88.068	1.003	0.965	1.006	1.021	1.093	1.052	1.025	1.018	1.014	0.99	0.959	0.966	1.065	0.0591	1.028	0.114545	0.98	0.2931
F2Z5P9	LSM8 homolog, U6 small nuclear RNA associated OS=Sus scrofa OX=9823 GN=LSM8	LSM8	10.403	1.04	1.019	0.862	1.01	1.013	1.067	0.962	0.989	1.088	0.993	0.957	0.848	1.058	0.3929	1.04	0.5847	0.958	0.61256
F1SG66	Interferon-induced GTP-binding protein Mx2 OS=Sus scrofa OX=9823 GN=MX2	MX2	75.737			0.977			1.068			0.938			0.996	1.093		0.96		1.019
F1RN67	Golgi SNAP receptor complex member 1 OS=Sus scrofa OX=9823 GN=GOSR1	GOSR1	27.41		0.951	0.899		1.033	1.141		0.975	0.995		1.051	0.995	1.175	0.1067	1.065	0.16884	1.106	0.124157
A0A286ZRV9	Uncharacterized protein OS=Sus scrofa OX=9823	---	20.793	0.899	0.989	0.981	0.733	0.958	0.793	1.015	1.048	1.179	1.359	0.973	1.027	0.866	0.153658	1.13	0.091862	1.171	0.24342
I3LJK4	Transmembrane protein 126A OS=Sus scrofa OX=9823 GN=TMEM126A	TMEM126A	21.571	1.009	1.04	1.053	1.014	0.968	0.962	0.926	0.966	0.992	1.066	1.027	0.996	0.949	0.066217	0.93	0.036842	0.996	0.85904
A0A287AVH9	RNA binding motif protein 15 OS=Sus scrofa OX=9823 GN=RBM15	RBM15	99.912		0.991	0.999		0.98	0.946		0.932	0.969		1.064	1.109	0.968	0.21142	0.955	0.147036	1.092	0.053218
F1S1P6	Rab proteins geranylgeranyltransferase component A OS=Sus scrofa OX=9823 GN=CHM	CHM	62.442
F1S4I0	N(alpha)-acetyltransferase 35, NatC auxiliary subunit OS=Sus scrofa OX=9823 GN=NAA35	NAA35	83.535			0.91			0.973			1.17			0.956	1.069		1.286		1.051
F1SN05	Eukaryotic translation initiation factor 3 subunit J OS=Sus scrofa OX=9823 GN=EIF3J	EIF3J	27.746		0.964	0.976		1.013	0.967		1.028	1.086		0.988	1.012	1.021	0.49008	1.09	0.093278	1.031	0.153121
F1S187	TATA-binding protein-associated factor 2N OS=Sus scrofa OX=9823 GN=TAF15	TAF15	62.474	0.956	0.957	0.95	1.009	0.979	1.109	0.985	0.996	1.028	0.97	1.042	0.948	1.082	0.176818	1.051	0.0188985	1.034	0.37306
P10173	Fumarate hydratase, mitochondrial OS=Sus scrofa OX=9823 GN=FH	FH	50.009	1.108	1.032	0.946	0.946	0.955	1.066	0.924	0.994	0.914	1.018	1.018	1.093	0.961	0.55158	0.918	0.184439	1.014	0.78038
A0A287AJL6	cAMP responsive element binding protein 1 OS=Sus scrofa OX=9823 GN=CREB1	CREB1	30.151	0.911	1.014	0.848	0.846	1.051	1.185	1.005	1.003	0.879	1.249	0.968	1.119	1.111	0.4254	1.041	0.58002	1.203	0.113737
I3LH72	Ectonucleoside triphosphate diphosphohydrolase 6 (putative) OS=Sus scrofa OX=9823 GN=ENTPD6	ENTPD6	49.939	1.002	0.994		1.091	0.993		0.931	0.991		0.994	1.026		1.044	0.46728	0.963	0.34828	1.012	0.5442
F1RU39	Phosphofurin acidic cluster sorting protein 1 OS=Sus scrofa OX=9823 GN=PACS1	PACS1	100.58	0.939	1.046	1.032	0.932	1.075	1.001	1.062	0.846	0.95	1.072	1.046	1.024	0.997	0.95024	0.947	0.48142	1.041	0.31768
K7GR19	Nibrin OS=Sus scrofa OX=9823 GN=NBN	NBN	82.361	1.024	1.003	0.977	0.986	0.92	1.049	1.072	1.03	1.019	0.911	1.043	0.979	0.984	0.683	1.039	0.137101	0.976	0.5746
F1RR45	Carnitine O-acetyltransferase OS=Sus scrofa OX=9823 GN=CRAT	CRAT	70.902	0.991	1	1.033	0.942	0.934	0.976	0.964	1.001	0.971	1.098	1.052	1.032	0.943	0.033659	0.971	0.159277	1.052	0.084581
F1S7C6	F-box only protein 9 OS=Sus scrofa OX=9823 GN=FBXO9	FBXO9	50.986
A0A287B8F6	Dynamin binding protein OS=Sus scrofa OX=9823 GN=DNMBP	DNMBP	175.41
A0A287BRV8	Tyrosyl-DNA phosphodiesterase 2 OS=Sus scrofa OX=9823 GN=TDP2	TDP2	34.575
I3LTB8	Complement C3 OS=Sus scrofa OX=9823 GN=C3	C3	185.27	0.966		1.004	1.023		0.982	1.069		1.087	0.956		0.929	1.018	0.59548	1.094	0.050077	0.957	0.2084
I3L9J4	Uncharacterized protein OS=Sus scrofa OX=9823 GN=CCT6A	CCT6A	57.97	0.998	0.98	0.987	1.034	0.981	0.996	1.012	1.051	1.038	0.985	0.987	0.985	1.016	0.40992	1.046	0.022122	0.997	0.66612
A0A287AK91	PDS5 cohesin associated factor B OS=Sus scrofa OX=9823 GN=PDS5B	PDS5B	160.9	1.002	1.034	0.965	0.988	0.955	0.998	1.052	0.952	1.033	1.01	1	1.007	0.98	0.45206	1.012	0.7714	1.005	0.80392
A0A286ZYC0	Phosphorylase b kinase regulatory subunit OS=Sus scrofa OX=9823 GN=PHKA1	PHKA1	118.77		1.003	1.111		1.092	0.996		0.956	0.975		0.964	0.928	0.988	0.8763	0.913	0.22854	0.895	0.181759
Q767L0	ATP-binding cassette sub-family F member 1 OS=Sus scrofa OX=9823 GN=ABCF1	ABCF1	91.636	1.049	1.018	0.964	0.948	1.022	1.072	0.998	0.975	0.986	1.002	0.967	0.976	1.004	0.94904	0.976	0.41154	0.972	0.35276
A0A287BKS5	Pre-mRNA processing factor 39 OS=Sus scrofa OX=9823 GN=PRPF39	PRPF39	59.623	0.975			1.034			1.014			0.987			1.061		1.04		1.012
A5PF04	Zinc finger and BTB domain containing 12 OS=Sus scrofa OX=9823 GN=ZBTB12	ZBTB12	49.179
Q06AA7	TRA2B OS=Sus scrofa OX=9823 GN=TRA2B	TRA2B	33.665	1.043	1.008	1.008	0.985	0.999	0.981	0.993	0.977	1.006	0.953	0.99	0.986	0.969	0.069605	0.973	0.12496	0.958	0.05892
A0A287BNL3	Ubiquitin like domain containing CTD phosphatase 1 OS=Sus scrofa OX=9823 GN=UBLCP1	UBLCP1	36.804	0.988	0.993	1.032	0.956	0.976	1.042	1.037	1.029	0.973	1.024	1.021	0.969	0.987	0.66938	1.009	0.74784	1	0.99328
F1RV70	NADPH:adrenodoxin oxidoreductase, mitochondrial OS=Sus scrofa OX=9823 GN=FDXR	FDXR	54.193	1.033	0.966	1.02	0.999	0.966	0.983	0.94	1.012	0.94	1.022	1.05	1.064	0.976	0.36034	0.958	0.2495	1.039	0.181939
A0A287A0S3	Family with sequence similarity 111 member A OS=Sus scrofa OX=9823 GN=FAM111A	FAM111A	66.67	1.176			0.896			0.96			0.948			0.762		0.816		0.806
A0A287BB96	ArfGAP with coiled-coil, ankyrin repeat and PH domains 2 OS=Sus scrofa OX=9823 GN=ACAP2	ACAP2	77.744		1.012	0.984		0.992	0.935		0.994	1.017		0.998	1.062	0.965	0.3914	1.008	0.71814	1.032	0.45706
A1XQU3	60S ribosomal protein L14 OS=Sus scrofa OX=9823 GN=RPL14	RPL14	23.33	0.851			0.973			0.859			1.352			1.143		1.009		1.589
I3LS88	Limb and CNS expressed 1 like OS=Sus scrofa OX=9823 GN=LIX1L	LIX1L	36.568
A0A287B778	Ubiquitin conjugating enzyme E2 O OS=Sus scrofa OX=9823 GN=UBE2O	UBE2O	140.96		0.976			0.961			1.016			1.062		0.985		1.041		1.088
A0A287ANP1	KIAA0408 OS=Sus scrofa OX=9823 GN=KIAA0408	KIAA0408	78.151		1.049	0.993		1.003	0.881		1.027	1.119		0.926	1.001	0.923	0.36312	1.051	0.43638	0.944	0.34528
A0A287AJV7	BSD domain containing 1 OS=Sus scrofa OX=9823 GN=BSDC1	BSDC1	47.172	0.996			1.037			0.993			0.984			1.041		0.997		0.988
A0A287BCZ8	Centrosomal protein 95 OS=Sus scrofa OX=9823 GN=CEP95	CEP95	90.464			1.075			1.033			1.053			0.858	0.961		0.98		0.798
A0A287B3Z0	Patatin like phospholipase domain containing 7 OS=Sus scrofa OX=9823 GN=PNPLA7	PNPLA7	144.09		0.912	0.963		1.04	0.99		1.025	0.894		1.022	1.138	1.083	0.162685	1.023	0.8001	1.152	0.145063
A0A287AC69	Proliferation and apoptosis adaptor protein 15 OS=Sus scrofa OX=9823 GN=PEA15	PEA15	15.04	1.013	0.948	1	0.978	1.016	0.986	1.023	1.049	1.082	0.942	1	0.955	1.006	0.7895	1.065	0.071505	0.978	0.46798
A0A286ZQL6	Zinc finger CCCH-type containing 7A OS=Sus scrofa OX=9823 GN=ZC3H7A	ZC3H7A	103.67	1.036			1.016			0.998			0.952			0.981		0.963		0.919
A0A287B541	Uncharacterized protein OS=Sus scrofa OX=9823	---	17.031			0.841			1.407			0.608			1.199	1.673		0.723		1.426
F1RXD5	Copine 3 OS=Sus scrofa OX=9823 GN=CPNE3	CPNE3	59.643	1.037	0.989	1.022	1.009	1.014	0.955	1.016	0.998	1.04	1	0.982	0.972	0.977	0.38074	1.002	0.91792	0.969	0.127984
A0A286ZS52	Metastasis associated 1 OS=Sus scrofa OX=9823 GN=MTA1	MTA1	80.859	0.914	1.018	0.968	1.011	0.986	0.997	1.034	0.992	1.055	1.019	0.993	0.998	1.032	0.3626	1.062	0.164662	1.038	0.30082
A0A287B410	Oxoglutarate dehydrogenase OS=Sus scrofa OX=9823 GN=OGDH	OGDH	115.22	0.911	0.939	1.043	1.019	0.97	0.962	0.928	1.019	0.981	1.19	1.084	1.04	1.02	0.66014	1.012	0.80476	1.146	0.076142
F1SHN8	Solute carrier family 2 member 13 OS=Sus scrofa OX=9823 GN=SLC2A13	SLC2A13	70.401	0.992			1.088			0.942			0.996			1.097		0.95		1.004
A0A286ZWZ7	Gem nuclear organelle associated protein 5 OS=Sus scrofa OX=9823 GN=GEMIN5	GEMIN5	169.01	0.988	0.973		1.016	0.987		0.969	1.028		1.039	0.922		1.021	0.32624	1.018	0.6191	1	0.97942
K9IVK7	YY1 transcription factor OS=Sus scrofa OX=9823 GN=YY1	YY1	44.361	1.008	1.047	0.968	0.97	0.936	0.957	1.062	1.003	1.058	0.964	1.022	1.013	0.947	0.096298	1.033	0.3255	0.992	0.80188
A0A286ZSZ5	Oxysterol-binding protein OS=Sus scrofa OX=9823 GN=OSBPL9	OSBPL9	81.694	1.019	1.031	0.98	1.046	0.996	1.044	1.017	1.012	1.047	0.922	0.978	0.972	1.018	0.4558	1.015	0.46106	0.948	0.090801
F1SN89	Peptidylprolyl isomerase OS=Sus scrofa OX=9823 GN=FKBP15	FKBP15	131.28	0.984			0.982			1.047			0.972			0.998		1.064		0.988
I3LE42	Uncharacterized protein OS=Sus scrofa OX=9823 GN=ARL13B	ARL13B	46.504
F1SGE7	Integrin beta OS=Sus scrofa OX=9823 GN=ITGB7	ITGB7	87.476
F1RRN0	Protein tyrosine kinase 7 (inactive) OS=Sus scrofa OX=9823 GN=PTK7	PTK7	118.13	1.036	1.018	1.002	1.003	1.02	1.002	1.025	1.049	0.962	0.906	0.952	1	0.99	0.41798	0.993	0.80878	0.935	0.087583
A0A287BEK4	NADH:ubiquinone oxidoreductase subunit V3 OS=Sus scrofa OX=9823 GN=NDUFV3	NDUFV3	43.166	0.997		0.985	1.017		0.983	1.017		1.018	0.993		1.024	1.009	0.67026	1.027	0.049056	1.018	0.40258
F1RX00	Amine oxidase OS=Sus scrofa OX=9823 GN=MAOA	MAOA	59.802	1.037	1.052	1.028	1.003	1.098	1.034	0.974	0.999	0.912	0.99	0.907	0.991	1.006	0.8617	0.926	0.049336	0.927	0.062616
F1RX38	Pleiotropic regulator 1 OS=Sus scrofa OX=9823 GN=PLRG1	PLRG1	56.43	0.937	1	0.986	1.1	0.964	0.981	1.006	1.022	1.069	0.996	1.014	0.989	1.042	0.4372	1.06	0.097499	1.026	0.28562
A0A286ZTF3	Serine/threonine-protein phosphatase 2A activator OS=Sus scrofa OX=9823 GN=PTPA	PTPA	36.834	1.037		0.993	0.973		0.997	1.03		0.986	0.943		0.964	0.97	0.353	0.993	0.84284	0.939	0.124404
F1S8W9	Pyridine nucleotide-disulphide oxidoreductase domain 2 OS=Sus scrofa OX=9823 GN=PYROXD2	PYROXD2	63.249	0.933	0.826	0.998	1.207	0.984	0.957	0.991	1.125	1.014	1.02	1.072	1.033	1.142	0.2289	1.135	0.13088	1.133	0.089163
A0A287AL15	Plexin B3 OS=Sus scrofa OX=9823 GN=PLXNB3	PLXNB3	202.92
A0A287A164	Exocyst complex component 3 OS=Sus scrofa OX=9823 GN=EXOC3	EXOC3	86.214	1.045	1.032	1.036	0.969	0.981	1.014	0.98	0.988	0.942	1.007	0.985	1.045	0.952	0.024824	0.935	0.0112036	0.976	0.22942
A0A287A9U1	Uncharacterized protein OS=Sus scrofa OX=9823 GN=WIPF3	WIPF3	28.146
I3LMP0	Guanylate cyclase 1 soluble subunit alpha 2 OS=Sus scrofa OX=9823 GN=GUCY1A2	GUCY1A2	76.902
A0A287BRL8	Myristoylated alanine rich protein kinase C substrate OS=Sus scrofa OX=9823 GN=MARCKS	MARCKS	31.583	1.024	0.997	0.944	0.927	0.953	1.02	1.092	1.04	1.033	0.961	1.029	1.004	0.978	0.5789	1.067	0.091599	1.01	0.76668
I3LC25	Lamin B2 OS=Sus scrofa OX=9823 GN=LMNB2	LMNB2	70.471	1.038	1.027	1.012	1.03	1.02	0.987	0.984	0.982	1.013	0.944	0.982	1	0.987	0.42436	0.968	0.05974	0.951	0.05256
F1SJB5	Annexin OS=Sus scrofa OX=9823 GN=ANXA1	ANXA1	38.744	1.094	1.058	1.06	0.952	1.059	1.025	0.982	0.952	0.979	0.965	0.944	0.954	0.945	0.161098	0.907	0.002641	0.891	0.0007975
D0G7F3	Endophilin-B1 OS=Sus scrofa OX=9823 GN=SH3GLB1	SH3GLB1	40.683	0.971	0.961	0.951	1.046	1.021	0.991	0.97	1.013	0.947	0.969	1.033	1.024	1.061	0.024701	1.016	0.48562	1.05	0.083062
A0A287BCT2	Acyl-CoA thioesterase 4 OS=Sus scrofa OX=9823 GN=ACOT4	ACOT4	55.152	0.923	1.041	0.98	0.961	0.826	1.253	0.936	1.146	1.056	1.202	0.971	0.766	1.033	0.89238	1.066	0.41806	0.998	0.90404
A0A287BNS2	U4/U6 small nuclear ribonucleoprotein Prp3 OS=Sus scrofa OX=9823 GN=PRPF3	PRPF3	66.873			0.989			1.064			0.995			1.012	1.076		1.006		1.023
A0A287A8G9	Hemochromatosis OS=Sus scrofa OX=9823 GN=HFE	HFE	36.45		0.934			1.054			0.936			1.089		1.128		1.002		1.166
F1SQN7	SH3 domain containing kinase binding protein 1 OS=Sus scrofa OX=9823 GN=SH3KBP1	SH3KBP1	66.171		0.979	1.085		1.076	0.839		1.022	1.035		0.937	1.026	0.928	0.60712	0.997	0.97138	0.951	0.54254
F1S4Z2	Charged multivesicular body protein 4B OS=Sus scrofa OX=9823 GN=CHMP4B	CHMP4B	24.979	1.06	1.029	1.021	1.005	0.986	0.975	0.97	1.007	1.04	0.971	1.002	1.011	0.954	0.030543	0.97	0.25624	0.959	0.068822
A0A288CFW7	Z-DNA-binding protein 1 OS=Sus scrofa OX=9823 GN=ZBP1	ZBP1	46.5	0.916	1.147	1.01	1.003	1.052	1.017	1.01	0.805	0.951	1.089	1.003	1.031	1	0.95806	0.9	0.3246	1.016	0.78964
A0A286ZN78	YEATS domain containing 2 OS=Sus scrofa OX=9823 GN=YEATS2	YEATS2	140.83	0.804			0.832			1.192			1.176			1.035		1.483		1.463
F1SQ09	Lumican precursor OS=Sus scrofa OX=9823 GN=LUM	LUM	38.779	1.109	1.054	1.146	0.976	1.043	1.041	0.998	0.96	0.898	0.897	0.935	0.927	0.925	0.075217	0.863	0.0198364	0.834	0.0027171
A0A287A8K3	Uncharacterized protein OS=Sus scrofa OX=9823 GN=LOC100524391	LOC100524391	44.399		0.919			1.047			1.026			1.02		1.139		1.116		1.11
A0A287ALM2	Dehydrogenase E1 and transketolase domain containing 1 OS=Sus scrofa OX=9823 GN=DHTKD1	DHTKD1	96.341	0.969		1.01	0.981		0.947	0.942		0.972	1.107		1.069	0.974	0.43942	0.967	0.32842	1.1	0.072677
F1S550	Dihydropyrimidine dehydrogenase [NADP(+)] OS=Sus scrofa OX=9823 GN=DPYD	DPYD	111.47	1.042			0.969			1.019			0.972			0.93		0.978		0.933
A0A287BNQ8	Non-specific serine/threonine protein kinase OS=Sus scrofa OX=9823 GN=SGK3	SGK3	49.048	0.958	0.956		1.153	0.981		1.015	0.981		0.892	1.086		1.115	0.41588	1.043	0.133982	1.033	0.82316
I3LHZ9	MutS homolog 6 OS=Sus scrofa OX=9823 GN=MSH6	MSH6	149.39	1.017	0.99	0.976	1.01	1.023	1.007	1.029	1.021	1.096	0.959	0.964	0.966	1.019	0.21662	1.055	0.106756	0.968	0.060002
A0A287B285	Obscurin like 1 OS=Sus scrofa OX=9823 GN=OBSL1	OBSL1	196.91		1.01			1.014			0.98			0.987		1.004		0.97		0.977
A0A287B315	Neprilysin OS=Sus scrofa OX=9823 GN=MME	MME	74.161	1.046	0.97	1.031	1.045	1.035	0.831	1.027	0.965	1.093	0.896	1.039	1.029	0.955	0.55356	1.012	0.79898	0.973	0.61016
A0A287AE81	Neutral sphingomyelinase activation associated factor OS=Sus scrofa OX=9823 GN=NSMAF	NSMAF	89.147
F2Z4Z1	Uncharacterized protein OS=Sus scrofa OX=9823 GN=YWHAG	YWHAG	28.302	1.01	1.025	0.998	1.038	1.009	1.03	0.925	0.996	1.014	0.998	0.99	1.015	1.015	0.2772	0.968	0.31372	0.99	0.40404
A0A287AHG1	THO complex subunit 6 homolog OS=Sus scrofa OX=9823 GN=THOC6	THOC6	37.503	0.911			1.222			0.914			0.992			1.341		1.003		1.089
F1SFM5	Contactin 3 OS=Sus scrofa OX=9823 GN=CNTN3	CNTN3	112.87	1.039	0.981	1.02	1.02	1.025	0.961	1.03	0.983	1.006	0.95	1.02	0.979	0.989	0.69234	0.993	0.76818	0.97	0.31612
F1STX8	Lysine-specific histone demethylase 1A OS=Sus scrofa OX=9823 GN=KDM1A	KDM1A	88.249	0.971	1.003	1.007	0.993	1.018	1.092	1.032	0.987	0.958	1.008	0.99	0.942	1.041	0.2684	0.999	0.94866	0.986	0.5771
A0A286ZSR2	Phosphorylated adaptor for RNA export OS=Sus scrofa OX=9823 GN=PHAX	PHAX	44.354
A0A287B3B0	KIAA1211 OS=Sus scrofa OX=9823 GN=KIAA1211	KIAA1211	124.57
A0A287BII6	Oxysterol-binding protein OS=Sus scrofa OX=9823 GN=OSBPL2	OSBPL2	50.345	1.007			0.948			1.033			1.011			0.941		1.026		1.004
F1SSG1	Synaptobrevin homolog YKT6 OS=Sus scrofa OX=9823 GN=YKT6	YKT6	22.35			1.055			0.997			0.988			0.969	0.945		0.936		0.918
I3LL27	Vacuolar protein sorting-associated protein 4A OS=Sus scrofa OX=9823 GN=VPS4A	VPS4A	49.059	0.995	0.912	0.989	1.089	0.991	0.969	0.979	1.046	0.971	0.949	1.056	1.083	1.053	0.32506	1.035	0.40394	1.066	0.26784
A0A286ZS88	Armadillo repeat-containing protein 6 isoform 1 OS=Sus scrofa OX=9823 GN=ARMC6	ARMC6	35.536
A0A287AWY5	Protocadherin gamma subfamily C, 4 OS=Sus scrofa OX=9823 GN=PCDHGC4	PCDHGC4	100.97	0.907			0.996			1.051			1.059			1.098		1.159		1.168
A0A287A949	OCIA domain containing 1 OS=Sus scrofa OX=9823 GN=OCIAD1	OCIAD1	21.682
F1SQM5	Ubiquitin specific peptidase 34 OS=Sus scrofa OX=9823 GN=USP34	USP34	353.69
A0A287B7J9	40S ribosomal protein S24 OS=Sus scrofa OX=9823 GN=RPS24	RPS24	13.704	0.978	0.98	0.946	0.917	0.865	1.006	1.014	1.003	1.083	1.097	1.142	0.977	0.96	0.40172	1.067	0.071056	1.107	0.106401
A0A287BKB4	Complement C1r subcomponent like OS=Sus scrofa OX=9823 GN=C1RL	C1RL	54.931
Q06A94	Heterogeneous nuclear ribonucleoprotein A1 OS=Sus scrofa OX=9823 GN=HNRNPA1	HNRNPA1	34.196	0.993	1	0.985	0.976	0.997	0.996	1.043	0.983	1.04	0.987	1.005	0.975	0.997	0.72816	1.03	0.21938	0.996	0.7215
A0A286ZWM5	Leucine rich repeat containing 8 VRAC subunit D OS=Sus scrofa OX=9823 GN=LRRC8D	LRRC8D	97.748
I3L9W8	Zinc phosphodiesterase ELAC protein 2 OS=Sus scrofa OX=9823 GN=ELAC2	ELAC2	90.082	1.041	0.999	0.959	1.008	1.017	0.992	0.962	1.033	0.999	0.983	0.994	1.09	1.006	0.80626	0.998	0.96342	1.023	0.61668
A0A287BLD2	Collagen type I alpha 1 chain OS=Sus scrofa OX=9823 GN=COL1A1	COL1A1	138.05	1.068	1.059	1.194	0.903	1.186	1.17	1.058	0.813	0.732	0.949	0.964	0.891	0.981	0.8092	0.784	0.093782	0.844	0.020921
I3LSG7	Non-specific serine/threonine protein kinase OS=Sus scrofa OX=9823 GN=PAK4	PAK4	64.147	0.986	1.07	0.933	0.99	1.018	1.13	0.954	0.879	0.987	0.978	1.038	0.998	1.05	0.43898	0.943	0.33362	1.008	0.8358
F1RIC1	Coiled-coil domain containing 86 OS=Sus scrofa OX=9823 GN=CCDC86	CCDC86	41.078	1.013	1.081	1.098	0.984	1.168	0.991	1.061	0.859	0.93	0.973	0.914	0.987	0.985	0.7826	0.893	0.153822	0.9	0.037201
A0A287B7K7	AP complex subunit sigma OS=Sus scrofa OX=9823 GN=AP1S2	AP1S2	18.865	0.997			1.115			0.946			0.96			1.118		0.949		0.963
A0A287BIA9	Uncharacterized protein OS=Sus scrofa OX=9823 GN=LOC100522152	LOC100522152	54.769
A0A287ANK6	Regulatory factor X3 OS=Sus scrofa OX=9823 GN=RFX3	RFX3	83.599
F1S3H7	Uncharacterized protein OS=Sus scrofa OX=9823 GN=PTGR2	PTGR2	38.371	0.998	0.939	0.975	1.022	1.061	1.033	0.964	1.015	0.978	1.001	1.034	1.048	1.07	0.031675	1.015	0.54726	1.059	0.062895
C8C419	Mitochondrial thiamine pyrophosphate carrier OS=Sus scrofa OX=9823 GN=SLC25A19	SLC25A19	35.216		0.971			0.982			1.019			1.031		1.011		1.049		1.062
A0A287BJE4	Platelet-activating factor acetylhydrolase OS=Sus scrofa OX=9823 GN=PLA2G7	PLA2G7	42.306
I3LPA3	Ring finger protein 213 OS=Sus scrofa OX=9823 GN=RNF213	RNF213	94.775			0.959			1.038			1.073			0.947	1.082		1.119		0.987
A0A287BS37	Apolipoprotein D OS=Sus scrofa OX=9823 GN=APOD	APOD	20.365		0.938			1.057			0.951			1.068		1.127		1.014		1.139
F1SAA5	Ubiquitin carboxyl-terminal hydrolase OS=Sus scrofa OX=9823 GN=UCHL5	UCHL5	37.505		0.973	1.021		0.945	0.97		0.991	1.025		1.031	0.956	0.96	0.2797	1.011	0.7416	0.996	0.93792
F1SMD1	DAB2 interacting protein OS=Sus scrofa OX=9823 GN=DAB2IP	DAB2IP	127.49	0.999	1.002	1.102	0.996	0.985	1.002	1.048	1.02	1.017	0.957	1.012	0.892	0.961	0.35994	0.994	0.892	0.922	0.169619
A0A286ZZY4	Uncharacterized protein OS=Sus scrofa OX=9823	---	9.4605	0.99	0.932	0.994	0.992	1.037	0.994	1.059	0.989	1.045	0.993	0.987	0.989	1.037	0.226	1.061	0.116724	1.018	0.47078
I3LR60	Mediator of RNA polymerase II transcription subunit 18 OS=Sus scrofa OX=9823 GN=PHACTR4	PHACTR4	23.688	1.027			0.819			1.008			1.139			0.797		0.981		1.109
A0A287ASA4	Solute carrier family 38 member 10 OS=Sus scrofa OX=9823 GN=SLC38A10	SLC38A10	107	0.944	1.017	1	1.032	1.037	1.048	1.052	0.963	0.952	1.018	0.965	1.016	1.053	0.087343	1.002	0.97054	1.013	0.67354
A0A286ZU52	Protocadherin gamma subfamily C, 4 OS=Sus scrofa OX=9823 GN=PCDHGC4	PCDHGC4	89.811
O02772	Fatty acid-binding protein, heart OS=Sus scrofa OX=9823 GN=FABP3	FABP3	14.749	0.98	0.943	0.991	1.077	1.069	0.913	0.994	1.004	1.064	0.937	1.031	1.028	1.05	0.45754	1.051	0.130778	1.028	0.48122
A0A287AVJ5	Zinc finger protein 574 OS=Sus scrofa OX=9823 GN=ZNF574	ZNF574	97.441	1.047	1.061	0.688	1.011	0.953	1.153	1.01	1.004	1.177	0.932	0.98	1.018	1.115	0.46084	1.141	0.38212	1.048	0.67456
A0A286ZPL6	Galactose-3-O-sulfotransferase 2 OS=Sus scrofa OX=9823 GN=D2HGDH	D2HGDH	50.443	0.938	0.945	1.052	1.086	1.064	1.052	0.949	0.978	0.991	1.062	1.026	0.945	1.091	0.081763	0.994	0.91258	1.033	0.5502
F1SD96	RAD23 homolog A, nucleotide excision repair protein OS=Sus scrofa OX=9823 GN=RAD23A	RAD23A	39.591	0.988	0.993	0.984	0.992	0.999	0.991	0.989	1.05	1.026	1.022	0.996	1.007	1.006	0.192399	1.034	0.20312	1.02	0.065056
F1S4Z9	Uncharacterized protein OS=Sus scrofa OX=9823 GN=CDK5RAP1	CDK5RAP1	53.843		0.989	1.002		1.074	1.026		0.895	0.936		1.055	1.046	1.055	0.155317	0.92	0.069205	1.055	0.020437
F1S9V7	Uncharacterized protein OS=Sus scrofa OX=9823 GN=ATP5MPL	ATP5MPL	6.8561	0.984	1.063	0.989	1.025	1.004	1.062	1.012	0.934	0.981	0.976	1.038	0.95	1.018	0.57272	0.964	0.34576	0.976	0.54238
F1RFB8	2-aminoethanethiol (Cysteamine) dioxygenase OS=Sus scrofa OX=9823 GN=ADO	ADO	29.693	1.061	1.002	0.972	1.035	1.01	1.001	0.958	0.994	1.027	0.952	0.987	0.977	1.004	0.88676	0.982	0.60336	0.961	0.22944
F2Z5R6	Cullin associated and neddylation dissociated 1 OS=Sus scrofa OX=9823 GN=CAND1	CAND1	125.74	1.011	1	0.979	0.966	0.975	1.019	1.03	1.044	1.047	0.968	0.983	0.974	0.99	0.61744	1.044	0.0159803	0.978	0.103938
I3L804	Tyrosine--tRNA ligase OS=Sus scrofa OX=9823 GN=YARS	YARS	59.055	1.024	1.014	0.999	0.986	0.99	1.003	1.007	1.011	1.001	1.013	0.993	1.003	0.981	0.095037	0.994	0.48852	0.991	0.37218
F1SIG5	Proline rich 15 OS=Sus scrofa OX=9823 GN=PRR15	PRR15	13.198
A0A287BPF4	Collagen type VI alpha 3 chain OS=Sus scrofa OX=9823 GN=COL6A3	COL6A3	223.87	1.155	1.029	1.242	1.001	1.102	1.257	0.949	0.967	0.714	0.885	0.918	0.833	0.981	0.81988	0.768	0.073624	0.769	0.0135351
A0A287AKQ6	Regulatory factor X5 OS=Sus scrofa OX=9823 GN=RFX5	RFX5	54.185
A0A287AMG0	PHD finger protein 14 OS=Sus scrofa OX=9823 GN=PHF14	PHF14	68.633			0.968			0.99			1.076			0.976	1.023		1.112		1.008
A0A286ZQV5	DnaJ heat shock protein family (Hsp40) member C13 OS=Sus scrofa OX=9823 GN=DNAJC13	DNAJC13	254.55	1.023	1.009	0.994	1.019	0.968	0.975	0.997	0.993	1.031	0.996	1	1.005	0.979	0.29862	0.998	0.91102	0.992	0.39762
F1S959	Myosin IXB OS=Sus scrofa OX=9823 GN=MYO9B	MYO9B	228.81	0.969	0.999	1.029	1.019	1.017	1.066	0.992	0.969	0.998	1	1.058	0.961	1.035	0.21078	0.987	0.5559	1.007	0.84534
I3LK09	Uncharacterized protein OS=Sus scrofa OX=9823 GN=MRPS27	MRPS27	45.704			1.11			1.019			0.983			0.903	0.918		0.886		0.814
F1SH07	PAX3 and PAX7 binding protein 1 OS=Sus scrofa OX=9823 GN=PAXBP1	PAXBP1	104.83
F1SBB5	NPC intracellular cholesterol transporter 1 OS=Sus scrofa OX=9823 GN=NPC1	NPC1	141.96	1.012	0.99		1.029	0.979		0.968	1.127		1	0.895		1.003	0.92894	1.046	0.63514	0.947	0.4236
I3L9Z5	Tyrosine-protein phosphatase non-receptor type OS=Sus scrofa OX=9823 GN=PTPN2	PTPN2	42.662		0.981			1.041			0.98			1.009		1.061		0.999		1.029
F1SFL6	Cereblon OS=Sus scrofa OX=9823 GN=CRBN	CRBN	43.629	0.957	0.9	0.904	1.049	0.984	0.984	0.972	0.988	1.045	0.951	1.133	0.96	1.093	0.038138	1.088	0.0457	1.102	0.190901
F1RJI2	Uncharacterized protein OS=Sus scrofa OX=9823 GN=RABGEF1	RABGEF1	56.946	0.981	0.893		0.997	0.984		1.002	1.021		1.029	1.108		1.057	0.3552	1.08	0.24696	1.14	0.158462
A0A287APJ6	3-ketodihydrosphingosine reductase OS=Sus scrofa OX=9823 GN=KDSR	KDSR	25.935
A0A286ZYY2	Heterogeneous nuclear ribonucleoprotein A2/B1 OS=Sus scrofa OX=9823 GN=HNRNPA2B1	HNRNPA2B1	37.429	1.023	0.998		1.004	1.012		1	1.008		0.972	0.994		0.998	0.87002	0.994	0.67186	0.973	0.2401
I3LNA4	Uncharacterized protein OS=Sus scrofa OX=9823 GN=TARDBP	TARDBP	44.578	1.042	1.004	0.992	0.974	0.962	1.046	1.04	1.008	0.978	0.964	1.005	1.003	0.982	0.55942	0.996	0.86928	0.978	0.3361
F1S8P9	Adducin 1 OS=Sus scrofa OX=9823 GN=ADD1	ADD1	81.119	0.975	1.11	1.067	1.082	0.952	0.956	1.048	0.96	0.931	0.936	0.974	1.046	0.949	0.40348	0.932	0.25272	0.938	0.27336
I3LDH3	Poly [ADP-ribose] polymerase OS=Sus scrofa OX=9823 GN=PARP1	PARP1	111.52	0.988	1.028	0.954	0.944	0.918	1.021	1.039	0.996	1.052	1.021	1.057	1	0.971	0.47502	1.039	0.22656	1.036	0.25364
A0A287A361	Coiled-coil domain containing 115 OS=Sus scrofa OX=9823 GN=CCDC115	CCDC115	19.825	0.936	1.03	1.044	1.018	1.003	0.956	1.014	1.015	0.84	1.048	0.957	1.153	0.989	0.80756	0.953	0.51864	1.049	0.50866
A0A287A8Y2	RAB GTPase activating protein 1 like OS=Sus scrofa OX=9823 GN=RABGAP1L	RABGAP1L	28.921	1.019			0.889			1.154			0.918			0.872		1.132		0.901
F1SGD5	Oxysterol-binding protein OS=Sus scrofa OX=9823 GN=OSBPL8	OSBPL8	94.688	1.027	0.986		1.261	1.065		0.938	0.967		0.796	1.029		1.155	0.24572	0.946	0.162817	0.907	0.50024
I3LTP4	Forkhead box M1 OS=Sus scrofa OX=9823 GN=FOXM1	FOXM1	82.224
F1S5K0	Protein phosphatase, Mg2+/Mn2+ dependent 1B OS=Sus scrofa OX=9823 GN=PPM1B	PPM1B	52.387	1.018	1.004	1.015	0.991	0.982	1.004	1.02	0.969	0.951	0.977	1.047	0.962	0.98	0.060082	0.968	0.198422	0.983	0.54102
A0A287B2T0	Huntingtin OS=Sus scrofa OX=9823 GN=HTT	HTT	331.93	0.974	1.002		1.074	1.111		0.965	0.885		0.988	1.025		1.106	0.045041	0.936	0.28042	1.019	0.50936
A0A286ZM87	NUFIP2, FMR1 interacting protein 2 OS=Sus scrofa OX=9823 GN=NUFIP2	NUFIP2	75.258		0.979			1.049			0.976			1.021		1.072		0.997		1.043
D3K5L7	Pachytene checkpoint protein 2 homolog OS=Sus scrofa OX=9823 GN=TRIP13	TRIP13	48.461	1.059		1.029	0.985		0.977	1.046		0.997	0.901		1.003	0.94	0.053197	0.978	0.51432	0.912	0.23388
A0A287ARR0	Spliceosome RNA helicase DDX39B OS=Sus scrofa OX=9823 GN=DDX39B	DDX39B	45.955	1.007	0.996	0.996	0.925	0.957	1.024	1.053	1.035	1.052	0.985	1.017	0.965	0.969	0.3946	1.047	0.002357	0.989	0.5241
F6Q7E6	Interleukin-1 receptor-associated kinase 4 OS=Sus scrofa OX=9823 GN=IRAK4	IRAK4	51.287
Q764N1	CD74 antigen OS=Sus scrofa OX=9823 GN=cd74	cd74	24.118	0.953	1.218	1.059	0.952	1.022	1.115	1.058	0.968	0.981	1.02	0.849	0.923	0.956	0.64782	0.931	0.42772	0.864	0.180976
A0A287ATZ5	Regulatory factor X1 OS=Sus scrofa OX=9823 GN=RFX1	RFX1	89.291	1.005	1.018		1.059	1.069		0.993	0.929		0.952	0.996		1.052	0.023861	0.95	0.26668	0.963	0.24698
A0A286ZJ25	Mitochondrial ribosomal protein S7 OS=Sus scrofa OX=9823 GN=MRPS7	MRPS7	28.098	0.914	0.954		1.036	1.017		0.974	0.983		1.099	1.054		1.099	0.055761	1.048	0.166325	1.153	0.04166
F1SE85	BAG family molecular chaperone regulator 1 OS=Sus scrofa OX=9823 GN=BAG1	BAG1	28.141	0.995	1.007	1.038	0.977	0.952	0.975	1.019	1.006	1.044	1.015	1.034	0.951	0.955	0.038898	1.01	0.59718	0.987	0.6533
A0A286ZVZ8	A-kinase anchor protein 2 OS=Sus scrofa OX=9823 GN=AKAP2	AKAP2	132.3	0.994		1.027	1.006		0.989	1.045		1.013	0.94		0.993	0.987	0.55756	1.018	0.50526	0.956	0.29588
F1SGN1	Uncharacterized protein OS=Sus scrofa OX=9823	---	119.68	0.944	1.019	0.996	1.019	1.095	1.049	1.051	0.954	1.008	0.964	0.99	0.984	1.069	0.096298	1.018	0.64716	0.993	0.79506
A0A287B5P3	DNA ligase OS=Sus scrofa OX=9823 GN=LIG3	LIG3	95.099		1.007			0.979			1.009			1.019		0.972		1.002		1.012
P32394	Heme oxygenase 1 OS=Sus scrofa OX=9823 GN=HMOX1	HMOX1	33.073	0.841	0.999	1.042	1.048	0.959	0.756	1.105	0.969	1.104	1.032	1.086	1.218	0.959	0.70828	1.103	0.27252	1.158	0.14466
A0A287AS45	COP9 signalosome subunit 7B OS=Sus scrofa OX=9823 GN=COPS7B	COPS7B	29.623	1.043	1.031	0.965	0.966	1.002	0.974	1.041	0.92	1.097	0.944	1.051	0.972	0.968	0.296	1.006	0.94626	0.976	0.5759
F1SQP0	Phosphorylase b kinase regulatory subunit OS=Sus scrofa OX=9823 GN=PHKA2	PHKA2	134.69
F1RSV5	Forkhead box O4 OS=Sus scrofa OX=9823 GN=FOXO4	FOXO4	54.275
K7GLP8	Interferon-induced guanylate-binding protein 1 OS=Sus scrofa OX=9823 GN=LOC100523668	LOC100523668	67.789
I3LPF1	Golgi resident protein GCP60 OS=Sus scrofa OX=9823 GN=ACBD3	ACBD3	20.953	0.96	0.951	0.819	1.185	1.031	1.235	0.941	1.013	0.771	0.942	1.005	1.207	1.264	0.03556	0.998	0.95536	1.155	0.192581
F1RP42	Serine/threonine kinase 24 OS=Sus scrofa OX=9823 GN=STK24	STK24	47.383	0.97	1.079	1.028	0.972	1.012	0.951	1.015	0.982	1.02	1.04	0.932	0.932	0.954	0.26226	0.981	0.59784	0.944	0.28966
F1RMB6	Receptor expression-enhancing protein OS=Sus scrofa OX=9823 GN=REEP4	REEP4	29.621	0.906	0.908		1.407	0.999		0.844	0.996		0.9	1.104		1.326	0.36212	1.014	0.91738	1.105	0.5251
F1SJY7	BCL2 interacting protein 1 OS=Sus scrofa OX=9823 GN=BNIP1	BNIP1	26.133	0.941	1.009	0.982	1.019	1.068	1.057	1.038	0.974	0.964	1.016	0.968	1.028	1.072	0.047699	1.015	0.6564	1.027	0.3804
F1SJE6	Phosphoglucomutase 5 OS=Sus scrofa OX=9823 GN=PGM5	PGM5	62.132	1.049	1.047	1.046	1.02	1.062	1.105	1.009	1.006	0.904	0.927	0.866	0.959	1.014	0.61388	0.929	0.174044	0.876	0.047023
A0A287AZW1	Uncharacterized protein OS=Sus scrofa OX=9823 GN=WASHC3	WASHC3	21.444	1.035			0.962			1.013			0.988			0.929		0.979		0.955
F1SE91	Nucleolar protein 6 OS=Sus scrofa OX=9823 GN=NOL6	NOL6	127.69			1.006			1.033			0.998			0.977	1.027		0.992		0.971
I3LTH4	Cytosolic Fe-S cluster assembly factor NUBP1 OS=Sus scrofa OX=9823 GN=NUBP1	NUBP1	29.363	1.025	0.989	1.024	1.108	1.057	0.763	0.949	0.981	1.057	0.932	0.984	1.126	0.964	0.71296	0.983	0.62772	1.001	0.97724
D0G6S1	Dynactin 6 OS=Sus scrofa OX=9823 GN=DCTN6	DCTN6	20.681	0.981		0.981	0.946		0.949	1.021		1.039	1.057		1.032	0.966	0.0020647	1.05	0.030717	1.065	0.034605
A0A286ZZM7	Thioredoxin domain containing 17 OS=Sus scrofa OX=9823 GN=TXNDC17	TXNDC17	14.078	1.027	0.994	1.019	0.878	0.966	0.962	1.016	1.063	1.024	1.032	0.947	0.969	0.923	0.068444	1.021	0.29794	0.97	0.31886
F1S026	CLPTM1 like OS=Sus scrofa OX=9823 GN=CLPTM1L	CLPTM1L	61.861		1.021			0.933			0.978			1.065		0.914		0.958		1.043
F1SA62	Uncharacterized protein OS=Sus scrofa OX=9823 GN=NDUFA7	NDUFA7	12.628	1.013	0.985	0.944	0.963	0.92	0.969	1.03	1.094	0.991	1.016	0.997	1.097	0.969	0.30392	1.059	0.183643	1.057	0.197701
A0A287AXC8	Uncharacterized protein OS=Sus scrofa OX=9823	---	12.938	1.262	1.336	1.026	1.403	0.854	1.094	0.567	0.609	0.872	0.804	1.179	1.027	0.925	0.60346	0.565	0.0199753	0.831	0.23644
I3LS60	ATP-dependent (S)-NAD(P)H-hydrate dehydratase OS=Sus scrofa OX=9823 GN=CARKD	CARKD	36.393	1.02	1.01	0.996	1.006	0.985	0.985	1.01	0.976	1.015	0.974	0.99	1.034	0.983	0.166197	0.992	0.58406	0.991	0.64326
B0LUW3	Chemerin OS=Sus scrofa OX=9823 GN=RARRES2	RARRES2	18.697			1.016			0.968			0.927			1.088	0.953		0.912		1.071
F1S4A8	COX16, cytochrome c oxidase assembly homolog OS=Sus scrofa OX=9823 GN=COX16	COX16	12.43
F1SB54	DnaJ heat shock protein family (Hsp40) member C2 OS=Sus scrofa OX=9823 GN=DNAJC2	DNAJC2	63.579	1.01	0.947	0.997	0.904	0.952	0.963	1.056	0.953	1.014	1.02	1.107	1.028	0.954	0.166099	1.023	0.56172	1.068	0.115318
F1SES5	N-acylsphingosine amidohydrolase 1 OS=Sus scrofa OX=9823 GN=ASAH1	ASAH1	44.511	0.998	0.919	0.975	0.991	1.009	1.015	0.991	1.017	0.998	1.035	1.046	1.014	1.043	0.174315	1.039	0.20234	1.07	0.059381
A0A287A4B8	Regulation of nuclear pre-mRNA domain containing 2 OS=Sus scrofa OX=9823 GN=RPRD2	RPRD2	155.83	1.029			0.987			0.997			0.978			0.959		0.969		0.95
K7GLE0	Neutrophil cytosolic factor 4 OS=Sus scrofa OX=9823 GN=NCF4	NCF4	38.864	1.09		1.151	0.957		1.041	0.965		0.791	0.984		1.027	0.892	0.148065	0.784	0.1375	0.897	0.089016
A0A287ALH0	Strawberry notch homolog 1 OS=Sus scrofa OX=9823 GN=SBNO1	SBNO1	150.58		0.983	0.945		0.995	0.976		1.013	1.113		1.013	0.954	1.022	0.41808	1.103	0.19816	1.02	0.63712
F1SGC6	Uncharacterized protein OS=Sus scrofa OX=9823 GN=NDUFB5	NDUFB5	21.554	0.95	1.019	1.025	1.04	0.998	0.913	0.998	0.982	0.989	1.033	0.99	1.055	0.986	0.7531	0.992	0.76888	1.028	0.41538
F1RII5	Uncharacterized protein OS=Sus scrofa OX=9823 GN=LOC100515788	LOC100515788	15.635	0.881	0.93	0.996	0.953	1.042	0.922	1.145	1.002	1.109	1.026	0.984	0.928	1.039	0.4934	1.16	0.050859	1.047	0.3728
I3LJX8	Endothelial cell adhesion molecule OS=Sus scrofa OX=9823 GN=ESAM	ESAM	36.805	1.026			1.065			0.925			0.999			1.038		0.902		0.974
I3LCH6	Epsin 3 OS=Sus scrofa OX=9823 GN=EPN3	EPN3	65.636
F1RRD4	Uncharacterized protein OS=Sus scrofa OX=9823 GN=TRANK1	TRANK1	333.27	0.901	0.989		0.994	0.998		1.084	1.029		1.064	0.989		1.054	0.369	1.118	0.170115	1.086	0.29546
F1STV0	Prolylcarboxypeptidase OS=Sus scrofa OX=9823 GN=PRCP	PRCP	56.012	1.132	0.949	1.001	1.094	0.877	1.036	0.907	1.273	1.038	0.87	0.894	0.942	0.976	0.7719	1.044	0.7621	0.878	0.088958
F1SRI1	Ras-related protein Rab-9A OS=Sus scrofa OX=9823 GN=RAB9A	RAB9A	22.764	1.002		1.036	0.98		0.961	1.048		0.964	1.02		1.04	0.952	0.128257	0.987	0.79134	1.011	0.63128
F1SI09	Protein phosphatase 1 regulatory subunit 7 OS=Sus scrofa OX=9823 GN=PPP1R7	PPP1R7	41.395	0.972	0.945	0.987	1.012	1.073	1.012	0.984	0.963	1.008	1.033	0.978	1.003	1.066	0.051257	1.018	0.39642	1.038	0.141716
A0A287AJV2	Uncharacterized protein OS=Sus scrofa OX=9823	---	52.74
A0A287AWD8	Carbonic anhydrase 13 OS=Sus scrofa OX=9823 GN=CA13	CA13	29.581	1			0.917			1.088			0.987			0.917		1.088		0.987
F1S3J0	Uncharacterized protein OS=Sus scrofa OX=9823 GN=ACOT6	ACOT6	46.579	1.055	0.991	1.041	1.011	0.933	0.959	0.953	0.988	0.928	0.985	1.035	1.07	0.94	0.111477	0.929	0.04964	1.001	0.98154
F1S066	Mitogen-activated protein kinase kinase kinase 20 OS=Sus scrofa OX=9823 GN=MAP3K20	MAP3K20	91.589
A0A287AQK8	COX19, cytochrome c oxidase assembly factor OS=Sus scrofa OX=9823 GN=COX19	COX19	10.363	0.906			1.035			1.067			1.007			1.142		1.178		1.111
A0A287AHE4	Integrin subunit alpha 7 OS=Sus scrofa OX=9823 GN=ITGA7	ITGA7	120.64	1.085	1.062	1.012	1.036	1.029	0.99	0.983	0.951	0.981	0.926	0.962	1.023	0.967	0.25404	0.923	0.026063	0.921	0.082085
F1SLM7	Glutathione peroxidase OS=Sus scrofa OX=9823 GN=GPX8	GPX8	24.132	0.976	0.957		0.976	1.017		0.984	0.949		1.079	1.084		1.031	0.31398	1	0.99604	1.119	0.0079624
A0A287BJ10	CREB binding protein OS=Sus scrofa OX=9823 GN=CREBBP	CREBBP	257.91	1.002			0.954			0.945			1.109			0.952		0.943		1.107
Q2XVP5	Microtubule-associated protein RP/EB family member 1 OS=Sus scrofa OX=9823 GN=MAPRE1	MAPRE1	29.977		0.983			0.956			1.029			1.027		0.973		1.047		1.045
A0A287BKT7	Lipase maturation factor OS=Sus scrofa OX=9823 GN=LMF1	LMF1	40.228	1.045	1.008	0.913	0.93	1.122	1.028	0.976	0.828	1.036	1.048	1.06	0.987	1.038	0.61884	0.958	0.58648	1.043	0.39626
F1SAB6	Acyl carrier protein OS=Sus scrofa OX=9823 GN=NDUFAB1	NDUFAB1	17.289	1.002	0.912	0.96	1.006	0.98	0.985	0.984	1.062	1.096	1.081	1.036	0.996	1.034	0.29838	1.093	0.101797	1.083	0.090499
I3LK59	Enolase 1 OS=Sus scrofa OX=9823 GN=ENO1	ENO1	47.287	1.05	1.021	1.015	0.975	0.993	0.917	1.025	1.003	1.052	0.952	0.987	1.008	0.935	0.061104	0.998	0.91242	0.955	0.078639
I3LVM1	Elongator acetyltransferase complex subunit 5 OS=Sus scrofa OX=9823 GN=ELP5	ELP5	32.964	0.919	1.054		1.061	1.013		1.023	0.934		1.015	1.004		1.051	0.54684	0.992	0.94138	1.023	0.74742
F1SGS7	RNA cytidine acetyltransferase OS=Sus scrofa OX=9823 GN=NAT10	NAT10	115.92	0.996		0.924	0.989		1.052	1.001		1.035	1.02		1.006	1.063	0.33406	1.06	0.286	1.055	0.28984
I3LG94	Regulation of nuclear pre-mRNA domain containing 2 OS=Sus scrofa OX=9823 GN=RPRD2	RPRD2	152.69		0.957	1.092		1.043	0.911		0.964	0.92		1.016	1.069	0.954	0.66458	0.919	0.36182	1.018	0.8108
E5F1H4	Signal transducer and activator of transcription OS=Sus scrofa OX=9823 GN=STAT6	STAT6	94.319	1.024	1.012	1.023	0.97	1.014	1.002	0.958	1.006	0.911	0.991	1.012	1.078	0.976	0.152516	0.94	0.161563	1.007	0.82212
F1RWI3	Telomeric repeat-binding factor OS=Sus scrofa OX=9823 GN=TERF1	TERF1	46.669
F1SP04	Ankycorbin OS=Sus scrofa OX=9823 GN=RAI14	RAI14	107.84	1.027	0.998	1.018	0.992	1.001	0.986	0.999	0.97	1.028	0.999	1.008	0.976	0.979	0.090337	0.985	0.45722	0.98	0.194742
A0A286ZPZ6	Non-homologous end joining factor 1 OS=Sus scrofa OX=9823 GN=NHEJ1	NHEJ1	17.764			1.015			1.008			0.968			1.018	0.993		0.954		1.003
I3LUR1	Uncharacterized protein OS=Sus scrofa OX=9823 GN=HNRNPUL2	HNRNPUL2	82.763	1.014	1.023		0.995	0.997		1.017	1.018		0.982	0.979		0.978	0.038796	0.999	0.8471	0.963	0.0147964
F1SI25	Leucine-rich repeat-containing protein 57 OS=Sus scrofa OX=9823 GN=LRRC57	LRRC57	26.905	1.059	1.039	1.033	0.869	1.052	0.986	1.003	1.048	0.961	1.06	0.872	1.025	0.928	0.30546	0.962	0.20672	0.944	0.42296
F1RHU2	AKT1 substrate 1 OS=Sus scrofa OX=9823 GN=AKT1S1	AKT1S1	27.318	0.932	0.988	0.99	0.934	0.931	1.016	1.027	0.954	0.996	1.091	1.021	1.032	0.99	0.77878	1.023	0.47958	1.08	0.053581
I3LNP9	Basic leucine zipper and W2 domain-containing protein 2 OS=Sus scrofa OX=9823 GN=BZW2	BZW2	45.33		0.983	1.15		1.005	0.923		1.004	0.976		1.013	0.95	0.904	0.38332	0.928	0.46464	0.92	0.44254
F1SUA2	DNA-directed RNA polymerase subunit beta OS=Sus scrofa OX=9823 GN=POLR1B	POLR1B	121.92
A0A286ZZ07	PBX homeobox 3 OS=Sus scrofa OX=9823 GN=PBX3	PBX3	38.766	1.016		1.092	0.872		1.016	1.089		1.067	1.011		0.843	0.896	0.3146	1.023	0.60032	0.88	0.30982
F1RZT2	Prefoldin subunit 6 OS=Sus scrofa OX=9823 GN=PFDN6	PFDN6	14.597	1.05	0.982	0.98	1.016	0.973	1.034	1.01	1.018	1.056	0.996	0.993	1.001	1.004	0.90106	1.024	0.41712	0.993	0.79298
A0A287A8G0	DNA (cytosine-5)-methyltransferase OS=Sus scrofa OX=9823 GN=DNMT1	DNMT1	181.95		1.037	0.945		1.053	1.042		0.941	1.032		0.986	0.998	1.057	0.35024	0.995	0.95106	1.001	0.96878
K7GLP9	Uncharacterized protein OS=Sus scrofa OX=9823 GN=SMS	SMS	41.239	1.063	0.956	0.996	0.929	1.067	1.039	0.979	0.985	0.958	1.074	0.988	1.014	1.007	0.91746	0.969	0.39554	1.02	0.63336
I3LQY9	UBX domain protein 7 OS=Sus scrofa OX=9823 GN=UBXN7	UBXN7	57.69	0.985	0.932	1.05	0.989	0.934	0.943	1.039	0.977	0.975	0.992	1.069	1.013	0.966	0.43248	1.008	0.8376	1.036	0.42824
Q7SIB7	Phosphoglycerate kinase 1 OS=Sus scrofa OX=9823 GN=PGK1	PGK1	44.558		1.034			0.996			0.98			0.997		0.963		0.948		0.964
I3LCN1	Enolase 2 OS=Sus scrofa OX=9823 GN=ENO2	ENO2	47.196	0.887	0.973		1.088	1.047		1.108	1.027		0.934	0.915		1.148	0.109357	1.148	0.147143	0.994	0.92688
A0A286ZJD3	Spen family transcriptional repressor OS=Sus scrofa OX=9823 GN=SPEN	SPEN	345.82
I3LQ98	ZFP2 zinc finger protein OS=Sus scrofa OX=9823 GN=ZFP2	ZFP2	53.13		0.99			1.046			0.966			1.008		1.057		0.976		1.018
F1SMR3	PC4 and SFRS1-interacting protein OS=Sus scrofa OX=9823 GN=PSIP1	PSIP1	37.777	1.041	0.993	0.973	1.017	0.938	1.043	1.03	1.034	1.01	0.898	1.016	0.969	0.997	0.92838	1.022	0.35232	0.959	0.35508
A0A287AA98	Nuclear receptor subfamily 2 group C member 2 OS=Sus scrofa OX=9823 GN=NR2C2	NR2C2	65.368	1.014	1.06	0.993	0.987	0.972	1.093	1.042	0.97	0.987	0.957	0.999	0.951	0.995	0.89392	0.978	0.4795	0.948	0.09644
A0A287A1A4	ArfGAP with RhoGAP domain, ankyrin repeat and PH domain 3 OS=Sus scrofa OX=9823 GN=ARAP3	ARAP3	143.52
A0A287AMV5	Polyribonucleotide nucleotidyltransferase 1, mitochondrial OS=Sus scrofa OX=9823 GN=PNPT1	PNPT1	86.01	0.945	0.963	0.932	1.046	0.968	1.014	0.99	1.026	1.048	1.049	1.048	1.006	1.066	0.05964	1.079	0.0166844	1.093	0.0061554
F1RS82	Biotinidase OS=Sus scrofa OX=9823 GN=BTD	BTD	57.034		0.974	1.151		0.976	1.122		0.938	0.742		1.115	1.006	0.987	0.92394	0.791	0.23948	0.998	0.99802
A0A287B163	Collagen type VI alpha 3 chain OS=Sus scrofa OX=9823 GN=COL6A3	COL6A3	254.3
F6QA08	Protein disulfide-isomerase OS=Sus scrofa OX=9823 GN=PDIA3	PDIA3	56.729	1.067	1.036	0.995	0.99	0.966	0.983	0.991	1.033	0.997	0.932	0.957	1.021	0.949	0.071862	0.975	0.35824	0.939	0.136284
F1SN46	Chromosome 15 open reading frame 48 OS=Sus scrofa OX=9823 GN=C15orf48	C15orf48	9.6311
A0A287B3M2	Uncharacterized protein OS=Sus scrofa OX=9823 GN=DNAJC7	DNAJC7	54.75	0.981	0.956	0.989	1.005	1.001	1.044	1.042	1.046	1.018	1.017	1.018	0.979	1.042	0.069935	1.062	0.0108602	1.03	0.146335
A0A287AYW6	Translin OS=Sus scrofa OX=9823 GN=TSN	TSN	23.675	1.058	1.074	0.965	0.957	0.988	0.96	1.082	1.028	1.014	0.906	0.976	1.018	0.938	0.14588	1.009	0.8208	0.936	0.24044
A0A287AJE3	Uncharacterized protein OS=Sus scrofa OX=9823 GN=LOC106504547	LOC106504547	43.582	1.287	1.164	1.075	0.944	1.052	1.133	0.704	0.863	0.846	1.126	0.915	0.941	0.887	0.182959	0.684	0.0101976	0.846	0.112098
A0A287ALJ0	PWP1 homolog, endonuclein OS=Sus scrofa OX=9823 GN=PWP1	PWP1	54.842		1.031	0.999		0.9	0.957		1.031	1.083		1.031	0.966	0.915	0.122258	1.041	0.30122	0.984	0.68808
F1S2F6	Voltage-dependent anion-selective channel protein 2 OS=Sus scrofa OX=9823 GN=VDAC2	VDAC2	31.604	0.958	0.971	0.961	0.967	0.984	0.946	1.025	1.056	1.058	1.049	1.018	1.025	1.002	0.85814	1.086	0.00170494	1.07	0.0024615
A0A286ZYR3	Zinc finger protein 451 OS=Sus scrofa OX=9823 GN=ZNF451	ZNF451	116.61
Q8MIZ3	m7GpppX diphosphatase OS=Sus scrofa OX=9823 GN=DCPS	DCPS	38.58	1.046	0.918	0.988	1.023	1.106	0.923	0.973	0.977	1.073	0.972	0.999	1.031	1.034	0.64618	1.024	0.65092	1.017	0.68758
A0A287BIX5	Enhancer of polycomb homolog OS=Sus scrofa OX=9823 GN=EPC1	EPC1	86.076
A0A287AV25	Thimet oligopeptidase OS=Sus scrofa OX=9823 GN=THOP1	THOP1	65.875
A7WLI1	Tetraspanin OS=Sus scrofa OX=9823 GN=CD81	CD81	25.752	1.022	1.022	1.076	1.119	0.958	0.927	0.974	1.021	0.955	0.955	0.994	1.038	0.963	0.53518	0.946	0.099042	0.957	0.21212
F1RLJ4	Secretory carrier-associated membrane protein OS=Sus scrofa OX=9823 GN=SCAMP3	SCAMP3	38.248	0.968	0.971	0.986	1.066	1.027	0.999	1	0.991	0.964	1	0.991	1.017	1.057	0.048361	1.01	0.46084	1.028	0.042124
F1SDG0	Uncharacterized protein OS=Sus scrofa OX=9823 GN=SF3B4	SF3B4	44.385	0.996	0.985	0.95	1.028	1.025	0.958	0.963	0.995	1.055	1.026	1.028	1.039	1.027	0.38182	1.028	0.42152	1.055	0.021823
P06867	Plasminogen OS=Sus scrofa OX=9823 GN=PLG	PLG	90.614	1.059	0.965		0.964	1.105		0.964	1.142		1.013	0.807		1.022	0.82512	1.041	0.73728	0.899	0.45938
A0A287B9G4	NYN domain and retroviral integrase containing OS=Sus scrofa OX=9823 GN=NYNRIN	NYNRIN	178.66
A0A286ZUW6	Chromodomain helicase DNA binding protein 3 OS=Sus scrofa OX=9823 GN=CHD3	CHD3	193.74		1.062			1.012			0.966			1.008		0.953		0.91		0.949
A0A287AMK2	Cadherin like and PC-esterase domain containing 1 OS=Sus scrofa OX=9823 GN=CPED1	CPED1	98.137	1.08	1.088		1.04	1.168		1.016	0.922		0.859	0.845		1.018	0.80208	0.894	0.145362	0.786	0.00139773
I3LTP9	Zinc finger and BTB domain containing 47 OS=Sus scrofa OX=9823 GN=ZBTB47	ZBTB47	85.6		0.996	1.073		0.989	1.086		0.981	0.838		1.037	1.021	1.003	0.9705	0.879	0.27112	0.995	0.91354
A0A287BIG0	Protein argonaute-3 OS=Sus scrofa OX=9823 GN=AGO3	AGO3	80.025	1.067			0.938			1.026			0.96			0.879		0.962		0.9
A0A286ZXJ1	Component of oligomeric golgi complex 5 OS=Sus scrofa OX=9823 GN=COG5	COG5	91.562	0.97	0.926	0.951	1.115	0.953	1.096	0.962	0.988	0.949	1.003	1.135	1.025	1.111	0.115303	1.018	0.36842	1.111	0.061823
F1SV06	Polyadenylate-binding protein OS=Sus scrofa OX=9823 GN=PABPC4	PABPC4	69.534	0.993	1.009	1.018	1.006	1.016	0.986	1.023	0.983	1.021	0.988	1.045	0.967	0.996	0.74366	1.002	0.8896	0.993	0.78332
F1SQK1	Reticulon OS=Sus scrofa OX=9823 GN=RTN4	RTN4	123.96	0.95		0.994	0.913		1.07	0.97		1	1.194		0.94	1.02	0.85602	1.013	0.67136	1.098	0.55152
F1RI50	Forkhead box K1 OS=Sus scrofa OX=9823 GN=FOXK1	FOXK1	75.807	0.997	0.993	0.994	1.019	1.059	1.104	1.039	0.97	0.972	0.949	0.987	1.02	1.066	0.110682	0.999	0.95258	0.991	0.6834
A0A287APF7	Kinesin-like protein OS=Sus scrofa OX=9823 GN=KIFC1	KIFC1	60.384
I3LTC6	Inositol-1-monophosphatase OS=Sus scrofa OX=9823 GN=IMPA1	IMPA1	30.204		1.005	1.013		1.006	0.961		0.974	1.006		1.031	0.975	0.975	0.38148	0.981	0.3692	0.994	0.84286
A0A287A1M3	Meningioma expressed antigen 5 (hyaluronidase) OS=Sus scrofa OX=9823 GN=MGEA5	MGEA5	99.89	0.954	0.923		1.035	0.977		1.014	1.032		1	1.047		1.072	0.172825	1.09	0.043939	1.091	0.092236
A0A286ZR65	Zinc finger and SCAN domain containing 2 OS=Sus scrofa OX=9823 GN=ZSCAN2	ZSCAN2	69.165
F2Z5K4	Ras homolog family member C OS=Sus scrofa OX=9823 GN=RHOC	RHOC	22.006	1.125	1.037	1.038	0.95	0.972	0.913	1.045	1.006	1.011	0.861	0.987	1.045	0.886	0.0208	0.957	0.2146	0.904	0.178744
A0A287BKJ2	Fibrinogen like 1 OS=Sus scrofa OX=9823 GN=FGL1	FGL1	36.74
Q8WNW5	Cadherin-5 OS=Sus scrofa OX=9823 GN=CDH5	CDH5	87.535	0.98	0.962	1.005	1.073	1.077	1.027	1.007	0.99	0.96	0.952	0.985	0.966	1.078	0.0193597	1.003	0.86762	0.985	0.40382
A0A287BJP3	Androgen receptor OS=Sus scrofa OX=9823 GN=AR	AR	86.74	0.951	0.895	0.978	0.982	1.058	0.985	1.063	1.003	1.067	1.01	1.057	0.978	1.071	0.126481	1.109	0.0342	1.078	0.094057
A0A286ZL37	AT-rich interaction domain 1B OS=Sus scrofa OX=9823 GN=ARID1B	ARID1B	195.92			0.998			1.007			1.005			1	1.009		1.007		1.002
F1S5H7	NHL repeat-containing protein 2 OS=Sus scrofa OX=9823 GN=NHLRC2	NHLRC2	79.135	1.006	0.984	0.984	1.029	1.02	1.071	1.044	0.969	1.048	0.986	1.062	0.92	1.049	0.046162	1.029	0.34746	0.998	0.93448
I3LAJ9	Histone H2B OS=Sus scrofa OX=9823 GN=LOC110261669	LOC110261669	13.906
A0A286ZK05	2'-5'-oligoadenylate synthase 2 OS=Sus scrofa OX=9823 GN=OAS2	OAS2	78.006	0.62	1.219	0.977	1.069	0.808	0.999	0.938	0.892	1.017	1.365	1.034	0.992	1.021	0.82192	1.011	0.82696	1.204	0.39266
A0A287A384	Ribosome assembly factor mrt4 OS=Sus scrofa OX=9823 GN=MRTO4	MRTO4	27.885	0.951	1.007	0.985	0.959	1.024	1	1.057	0.977	1.096	1.039	0.999	0.932	1.014	0.62544	1.064	0.183325	1.009	0.82628
A0A287B897	Tripartite motif containing 3 OS=Sus scrofa OX=9823 GN=TRIM3	TRIM3	67.318
F1S263	Testis expressed 14, intercellular bridge forming factor OS=Sus scrofa OX=9823 GN=TEX14	TEX14	159.5	1.101	0.965		1.1	0.825		0.995	1.194		0.801	1.001		0.932	0.66774	1.06	0.66876	0.872	0.3906
I3LUB8	Kinesin-like protein OS=Sus scrofa OX=9823 GN=KIF5C	KIF5C	109.33	0.955	1.011		1.034	1.067		0.943	0.984		1.089	0.95		1.069	0.176877	0.98	0.63274	1.037	0.68656
A0A287A5R8	General transcription factor IIH subunit 1 OS=Sus scrofa OX=9823 GN=GTF2H1	GTF2H1	58.353		0.908			1.087			1.005			1.017		1.197		1.107		1.12
A0A287A1C6	NUMB, endocytic adaptor protein OS=Sus scrofa OX=9823 GN=NUMB	NUMB	61.858	0.994	1.018	0.974	0.982	0.965	0.896	1.02	0.998	1.137	0.996	1.019	0.99	0.952	0.182623	1.057	0.27406	1.006	0.69966
A0A287AW94	Uncharacterized protein OS=Sus scrofa OX=9823	---	20.645	0.995	1.011	0.984	0.982	0.949	1.058	1.029	1.043	0.978	0.981	1.025	0.948	1	0.9703	1.02	0.40676	0.988	0.6273
A0A287B5V1	60S ribosomal protein L3 OS=Sus scrofa OX=9823 GN=RPL3	RPL3	46.122	0.881	0.878	0.879	0.938	0.871	0.986	1.021	1.01	1.151	1.161	1.203	0.987	1.06	0.25736	1.206	0.047282	1.27	0.060836
A0A287B0R3	CAP-Gly domain containing linker protein 1 OS=Sus scrofa OX=9823 GN=CLIP1	CLIP1	156.09	0.946	0.962	1.021	1.008	1.016	0.987	0.982	0.999	0.959	1.067	1.03	1.027	1.028	0.3193	1.004	0.881	1.067	0.068617
A0A286ZS04	FMR1 autosomal homolog 1 OS=Sus scrofa OX=9823 GN=FXR1	FXR1	68.126	0.997			0.961			1.029			1.035			0.964		1.032		1.038
A0A287BLC6	Retinol dehydrogenase 16 (all-trans) precursor OS=Sus scrofa OX=9823 GN=LOC100512656	LOC100512656	35.437		0.951	0.817		0.953	0.986		1.334	1.084		0.763	1.053	1.097	0.34634	1.368	0.137019	1.027	0.93362
I3LHY5	Coiled-coil domain containing 102A OS=Sus scrofa OX=9823 GN=CCDC102A	CCDC102A	62.795	0.976	1.037		1.047	0.996		1.092	0.978		0.887	0.993		1.015	0.74022	1.028	0.71096	0.934	0.39144
F1S962	Nuclear receptor subfamily 2 group F member 6 OS=Sus scrofa OX=9823 GN=NR2F6	NR2F6	43.694
A0A287AQU0	Inhibitor of nuclear factor kappa-B kinase-interacting protein OS=Sus scrofa OX=9823 GN=IKBIP	IKBIP	42.71	1.08	1.09	1.063	1	0.95	1.012	1.037	0.967	0.971	0.91	0.946	0.983	0.916	0.0132805	0.92	0.024575	0.878	0.0051199
F1S936	Tyrosine-protein kinase OS=Sus scrofa OX=9823 GN=JAK3	JAK3	116.15
A0A286ZQ76	Scaffold attachment factor B2 OS=Sus scrofa OX=9823 GN=SAFB2	SAFB2	102.49	0.993	1.002	0.942	1.026	1.05	1.063	0.975	0.995	0.989	0.996	0.964	0.983	1.069	0.037942	1.007	0.71888	1.002	0.91916
A0A287BQG4	NLR family member X1 OS=Sus scrofa OX=9823 GN=NLRX1	NLRX1	98.866	1.086	1.141	1.135	0.999	1.153	0.956	0.943	0.82	0.919	0.972	0.905	0.954	0.924	0.23702	0.798	0.0076032	0.842	0.0029005
F1SNG6	Exocyst complex component 4 tv1 OS=Sus scrofa OX=9823 GN=EXOC4	EXOC4	110.56	1.019	1.005	1.081	1.017	0.969	0.959	1.018	1.005	0.947	0.96	1.003	1.014	0.948	0.140644	0.957	0.23176	0.959	0.20802
F1SMG8	3-hydroxy-3-methylglutaryl coenzyme A synthase OS=Sus scrofa OX=9823 GN=HMGCS1	HMGCS1	57.615	0.864	0.823	1.055	0.995	1.115	1.1	0.902	0.903	0.901	1.282	1.173	0.952	1.171	0.125823	0.987	0.93198	1.243	0.137943
F2Z5S6	Uncharacterized protein OS=Sus scrofa OX=9823 GN=BRK1	BRK1	8.7308	1.037	1	0.963	0.882	1.002	0.955	1.111	0.953	1.035	0.983	1.001	0.989	0.946	0.2612	1.033	0.56336	0.991	0.71574
I3LV41	OMA1 zinc metallopeptidase OS=Sus scrofa OX=9823 GN=OMA1	OMA1	59.669			0.948			0.925			1.068			1.056	0.976		1.127		1.114
A0A287AIW3	Dynein cytoplasmic 1 light intermediate chain 1 OS=Sus scrofa OX=9823 GN=DYNC1LI1	DYNC1LI1	56.652	0.969	0.991	1.004	1.028	0.968	0.991	1.015	1.029	0.984	0.989	1.008	0.994	1.008	0.72996	1.022	0.2738	1.009	0.4825
F1SUD8	Caspase recruitment domain-containing protein 19 isoform 2 OS=Sus scrofa OX=9823 GN=CARD19	CARD19	18.51	0.994		1.116	0.985		1.074	1.049		0.905	0.974		0.925	0.976	0.77382	0.926	0.49388	0.9	0.24244
O19073	Interleukin-18 OS=Sus scrofa OX=9823 GN=IL18	IL18	22.026	1.002	1.006	1.004	0.929	0.945	0.991	1.057	1.002	1.064	1.008	1.042	0.974	0.951	0.121277	1.037	0.2006	1.004	0.87074
F1S5S1	Putative transferase CAF17, mitochondrial OS=Sus scrofa OX=9823 GN=IBA57	IBA57	38.244	1.018	0.952	1.01	0.992	0.983	0.965	1.014	1.074	1.042	0.978	0.991	1.009	0.987	0.59316	1.05	0.140798	0.999	0.98994
F1RST5	Arachidonate 5-lipoxygenase-activating protein OS=Sus scrofa OX=9823 GN=ALOX5AP	ALOX5AP	18.178	1.039	0.623	1.162	0.908	1.038	1.042	1.009	1.161	0.821	1.04	1.196	0.987	1.058	0.67536	1.059	0.7245	1.141	0.46056
F1SN14	General transcription factor IIIC subunit 3 OS=Sus scrofa OX=9823 GN=GTF3C3	GTF3C3	100.92	0.872	1.004	1.032	1.098	1.005	1.045	1.045	0.997	1.032	0.995	0.98	0.91	1.083	0.23434	1.057	0.3436	0.992	0.9237
A0A287B3P7	Zinc finger protein 219 OS=Sus scrofa OX=9823 GN=ZNF219	ZNF219	75.618
A0A287AW61	Anthrax toxin receptor 1 OS=Sus scrofa OX=9823 GN=ANTXR1	ANTXR1	60.182		0.894	0.991		1.011	1.057		1.055	0.968		1.048	1	1.097	0.23674	1.073	0.40072	1.086	0.27604
A0A287BF54	Tetratricopeptide repeat domain 26 OS=Sus scrofa OX=9823 GN=TTC26	TTC26	57.061
A0A287BQ09	GTP binding protein 1 OS=Sus scrofa OX=9823 GN=GTPBP1	GTPBP1	72.132	1.023		0.945	1.002		1.046	0.983		0.996	1.022		1.021	1.041	0.4649	1.006	0.88918	1.038	0.51202
F1RKM0	Lamin B1 OS=Sus scrofa OX=9823 GN=LMNB1	LMNB1	66.485	1.02	1.05	1.01	0.994	0.983	0.95	1.038	1.016	1.045	0.927	0.957	0.982	0.95	0.046643	1.006	0.68868	0.931	0.023859
F1RFU7	Cadherin-11 preproprotein OS=Sus scrofa OX=9823 GN=CDH11	CDH11	88.006	1.061	1.052	0.975	0.971	0.909	1.055	1.025	0.997	0.99	0.961	1.035	0.967	0.95	0.36404	0.975	0.44728	0.96	0.31496
F1SJG1	Doublesex- and mab-3-related transcription factor 1 OS=Sus scrofa OX=9823 GN=DMRT1	DMRT1	39.201	0.976	0.872	0.931	1.072	1.009	0.981	1.024	1.053	1.124	0.938	1.075	0.974	1.102	0.080625	1.152	0.029596	1.075	0.24182
K7GKA5	Magnesium transporter 1 OS=Sus scrofa OX=9823 GN=MAGT1	MAGT1	42.33	0.989	1.04	1.012	0.958	1.006	1.031	1.03	0.987	0.989	1.008	1.004	0.988	0.985	0.58358	0.988	0.5961	0.987	0.44338
A0A287BRY0	Tropomyosin alpha-1 chain OS=Sus scrofa OX=9823 GN=TPM1	TPM1	28.717	0.991	1.085	1.017	1	0.825	0.995	1.045	1.038	1.016	0.967	1.034	0.981	0.912	0.23706	1.002	0.9312	0.964	0.34378
I3LP37	Uncharacterized protein OS=Sus scrofa OX=9823 GN=GART	GART	106.3	0.986	0.99	0.972	1.036	0.976	1.006	1.028	1.082	1.075	0.947	0.956	0.967	1.024	0.26914	1.08	0.010598	0.974	0.030939
F1RSM7	Heat shock factor protein 1 OS=Sus scrofa OX=9823 GN=HSF1	HSF1	56.623		0.951			1.106			0.987			0.974		1.163		1.038		1.024
F1RMJ4	IQ motif containing GTPase activating protein 1 OS=Sus scrofa OX=9823 GN=IQGAP1	IQGAP1	189.25	1.011	1.001	1.009	0.957	0.992	1.013	0.991	1	0.961	1.001	0.996	1.035	0.98	0.30192	0.977	0.134578	1.004	0.7924
Q29095	Prostaglandin-H2 D-isomerase OS=Sus scrofa OX=9823 GN=PTGDS	PTGDS	20.568	1.1	1.069	1.093	0.934	0.967	0.956	1.035	1.015	1.033	0.916	0.949	0.924	0.876	0.00058222	0.945	0.0061196	0.855	0.000338
I3LF91	Conserved oligomeric Golgi complex subunit 4 OS=Sus scrofa OX=9823 GN=COG4	COG4	89.449	0.944			1.05			0.971			1.054			1.112		1.029		1.117
A0A287A5V9	DEAD-box helicase 6 OS=Sus scrofa OX=9823 GN=DDX6	DDX6	52.985	0.999			1.03			0.989			0.945			1.031		0.99		0.946
F1SMV2	Phosphodiesterase 6D OS=Sus scrofa OX=9823 GN=PDE6D	PDE6D	17.362	1.014	1.044	1.089	1.07	1.062	1.041	0.988	1.008	0.944	0.936	0.897	0.941	1.008	0.7194	0.934	0.074756	0.881	0.0079992
I3LIP2	Transforming growth factor beta receptor associated protein 1 OS=Sus scrofa OX=9823 GN=TGFBRAP1	TGFBRAP1	96.795	0.922	1.016	1.016	1.007	1.097	0.892	1.052	0.989	1.011	1.03	0.914	1.072	1.014	0.87342	1.033	0.41918	1.021	0.75232
A0A287BTC2	DNA-(apurinic or apyrimidinic site) lyase OS=Sus scrofa OX=9823 GN=APEX1	APEX1	35.398	1.009	1.014	1.019	0.94	0.964	0.998	1.003	0.992	0.996	1.029	1.016	0.988	0.954	0.054341	0.983	0.0170603	0.997	0.81412
A0A286ZIL9	Collagen type XVIII alpha 1 chain OS=Sus scrofa OX=9823 GN=COL18A1	COL18A1	129.88	0.994	0.979	0.978	0.969	0.999	0.953	1.061	1.004	1.058	0.982	0.973	1.038	0.99	0.52078	1.058	0.039436	1.014	0.54596
A0A287A2V6	Chromosome 16 open reading frame 70 OS=Sus scrofa OX=9823 GN=C16orf70	C16orf70	42.875		1.039			0.962			0.974			1.023		0.926		0.937		0.985
F1RY22	Midasin OS=Sus scrofa OX=9823 GN=MDN1	MDN1	630.04	1.019	1.005	0.97	1.026	1.019	1.024	0.972	0.936	0.972	0.991	1.026	0.977	1.025	0.23418	0.962	0.115401	1	0.9999
A0A286ZT73	TAR (HIV-1) RNA binding protein 1 OS=Sus scrofa OX=9823 GN=TARBP1	TARBP1	151.32
F1S478	Kinetochore-associated protein DSN1 homolog OS=Sus scrofa OX=9823 GN=DSN1	DSN1	40.234	1.008	1.06	1.007	1.025	0.924	1.029	0.99	1.016	0.934	0.984	0.994	1.04	0.968	0.44632	0.956	0.20738	0.981	0.47924
P60982	Destrin OS=Sus scrofa OX=9823 GN=DSTN	DSTN	18.506	0.997	0.983	0.983	0.936	1.005	0.988	1.027	0.983	1.019	1.049	1.011	0.993	0.989	0.61436	1.022	0.20046	1.03	0.152418
A0A287A8Y9	Uncharacterized protein OS=Sus scrofa OX=9823	---	13.097	1.055	0.943	1.1	1.098	1.047	1.058	0.865	0.993	0.886	1	1.028	0.971	1.034	0.50548	0.886	0.125477	0.968	0.56424
I3LLQ7	Uncharacterized protein OS=Sus scrofa OX=9823 GN=C6H1orf50	C6H1orf50	62.611	0.985	1.036	0.833	0.983	0.827	1.123	1.042	1.143	0.956	0.993	0.979	1.111	1.028	0.83992	1.101	0.30914	1.08	0.359
A0A287BNN2	Zinc finger C3HC-type containing 1 OS=Sus scrofa OX=9823 GN=ZC3HC1	ZC3HC1	43.032			0.971			1.018			0.987			1.035	1.048		1.016		1.066
A0A287BDU4	Disco interacting protein 2 homolog C OS=Sus scrofa OX=9823 GN=DIP2C	DIP2C	170.61	0.917	1.126	1.03	1.058	1.042	1.069	0.99	0.93	0.906	1.058	0.909	1.012	1.031	0.62546	0.92	0.28086	0.969	0.7121
F1SDC2	Acid phosphatase 6, lysophosphatidic OS=Sus scrofa OX=9823 GN=ACP6	ACP6	48.485	0.995	0.954	0.976	1.05	0.92	1.034	0.935	1.006	0.991	1.036	1.116	1.012	1.027	0.59488	1.002	0.9398	1.082	0.071242
F1S0B9	Uncharacterized protein OS=Sus scrofa OX=9823 GN=EIF4E	EIF4E	25.079	0.957	1.013	0.953	0.974	0.998	0.936	0.994	0.989	1.134	1.048	0.998	1.027	0.995	0.86006	1.066	0.26978	1.051	0.107221
F1RVX6	Nucleoporin 85 OS=Sus scrofa OX=9823 GN=NUP85	NUP85	72.22	0.966	0.99	0.931	1.032	1.01	1.005	1.01	1.009	1.128	1.038	0.996	0.95	1.055	0.050765	1.09	0.106861	1.034	0.3537
A0A287BSZ9	Cytoplasmic dynein 1 light intermediate chain 2 OS=Sus scrofa OX=9823 GN=DYNC1LI2	DYNC1LI2	54.154	1.025	1.042	0.958	0.944	0.995	1.029	1.016	0.999	1.069	1.003	0.962	0.978	0.981	0.62502	1.02	0.58308	0.973	0.39658
F1SB42	Ezrin OS=Sus scrofa OX=9823 GN=EZR	EZR	69.37	0.966	1.025	0.994	0.968	0.997	1.021	0.987	0.963	0.94	1.092	1.024	1.042	1	0.98728	0.968	0.21942	1.058	0.093962
A0A287AWS3	Uncharacterized protein OS=Sus scrofa OX=9823 GN=XPNPEP3	XPNPEP3	48.062
A5A769	Biogenesis of lysosome-related organelles complex 1 subunit 3 OS=Sus scrofa OX=9823 GN=BLOC1S3	BLOC1S3	20.905	0.89	0.922	1.075	1.003	1.186	1.016	1.012	0.919	0.774	1.115	1.001	1.137	1.11	0.2553	0.937	0.52532	1.127	0.159318
A0A287A4C7	RAB, member RAS oncogene family like 6 OS=Sus scrofa OX=9823 GN=RABL6	RABL6	68.966			0.982			1.003			1.09			0.938	1.021		1.11		0.955
F1RUE0	Acyl-coenzyme A thioesterase 13 OS=Sus scrofa OX=9823 GN=ACOT13	ACOT13	15.184	1.015		0.962	0.973		0.993	1.032		1.049	0.979		1.004	0.994	0.8711	1.053	0.20704	1.003	0.92124
I3LQS7	Ribosomal RNA processing 9, U3 small nucleolar RNA binding protein OS=Sus scrofa OX=9823 GN=RRP9	RRP9	51.997	0.973	1.032	0.918	1.035	1.012	1.095	1.012	0.989	0.992	0.991	0.983	0.996	1.075	0.151262	1.024	0.51332	1.016	0.66536
I3LDW0	Centrosomal protein 170 OS=Sus scrofa OX=9823 GN=CEP170	CEP170	151.61	0.972	1.012		1.046	1.027		0.988	0.969		1.006	1.017		1.045	0.185082	0.986	0.60652	1.02	0.44598
A0A287BM97	Uncharacterized protein OS=Sus scrofa OX=9823 GN=NUDT15	NUDT15	19.083
K7GNW3	ATP binding cassette subfamily B member 7 OS=Sus scrofa OX=9823 GN=ABCB7	ABCB7	78.089	1.048	0.987	0.999	1.055	1.046	1.066	0.919	1.022	0.974	0.926	0.956	0.98	1.044	0.086599	0.961	0.31942	0.943	0.076722
Q06AK6	Tuftelin-interacting protein 11 OS=Sus scrofa OX=9823 GN=TFIP11	TFIP11	96.499	1.023	1.004	0.961	1.004	0.978	1.039	1.004	1.068	1.034	0.971	0.962	0.982	1.011	0.6879	1.039	0.20636	0.976	0.2776
F1SDW4	Poly(ADP-ribose) glycohydrolase OS=Sus scrofa OX=9823 GN=PARG	PARG	101.73	0.949		1	1.037		0.981	0.995		1.01	1.035		1.015	1.035	0.45854	1.029	0.40308	1.052	0.21048
I3LRW0	Uncharacterized protein OS=Sus scrofa OX=9823 GN=NFU1	NFU1	28.172		1.05	0.965		0.928	0.996		0.993	1.018		1.024	1.029	0.955	0.49182	0.998	0.98114	1.019	0.68892
P62844	40S ribosomal protein S15 OS=Sus scrofa OX=9823 GN=RPS15	RPS15	17.04	1.029	1.078	1.028	0.944	0.943	0.967	1.046	0.946	1.013	0.998	1.033	0.98	0.91	0.0060969	0.959	0.2691	0.96	0.1406
F1RS52	Methylmalonic aciduria (cobalamin deficiency) cblA type OS=Sus scrofa OX=9823 GN=MMAA	MMAA	46.958	0.998	0.986	1.08	1.028	0.967	0.964	0.906	1.012	0.927	1.049	1.03	0.987	0.966	0.3851	0.929	0.167116	1.001	0.97446
F1STC5	Uncharacterized protein OS=Sus scrofa OX=9823	---	23.625	1.199	0.966	0.947	0.645	1.084	0.987	0.618	1.244	1.205	1.488	0.723	0.876	0.873	0.4314	0.986	0.82624	0.992	0.83578
A0A286ZQH1	Myelin expression factor 2 OS=Sus scrofa OX=9823 GN=MYEF2	MYEF2	54.499	0.927	0.991	0.968	0.976	0.971	0.98	1.055	1.017	1.107	0.958	1.036	0.971	1.014	0.53944	1.102	0.03716	1.027	0.43718
F1STG2	CCR4-NOT transcription complex subunit 11 OS=Sus scrofa OX=9823 GN=CNOT11	CNOT11	55.481			1.088			1.056			0.944			0.93	0.971		0.868		0.855
A0A287A4G6	Small nuclear ribonucleoprotein E OS=Sus scrofa OX=9823 GN=SNRPE	SNRPE	10.561	0.886	1.008	0.994	1.113	1.005	0.935	0.98	0.949	1.143	1.052	1.043	0.933	1.057	0.44792	1.064	0.442	1.048	0.44594
A0A287AYY7	Leucine rich repeat containing 47 OS=Sus scrofa OX=9823 GN=LRRC47	LRRC47	63.95	1.009	0.958	0.963	0.976	0.968	0.967	1.035	1.02	1.08	0.971	1.034	1.005	0.994	0.72832	1.07	0.046779	1.027	0.33488
F1RQH7	LIM and senescent cell antigen-like-containing domain protein OS=Sus scrofa OX=9823 GN=LIMS2	LIMS2	38.483
A0A286ZXU2	Uncharacterized protein OS=Sus scrofa OX=9823 GN=FLNA	FLNA	279.88	1.042	1.026	1.045	1.002	1.049	1.048	0.994	1	0.94	0.943	0.926	0.968	0.996	0.78554	0.942	0.043896	0.911	0.0027223
A0A287B356	Eukaryotic translation initiation factor 5A OS=Sus scrofa OX=9823 GN=EIF5A	EIF5A	16.832	1.013	0.974	1.001	0.961	0.972	0.981	1.038	1.013	1.047	0.996	1.023	0.982	0.975	0.128344	1.037	0.076644	1.004	0.80814
K7GQN2	Fibroblast activation protein alpha OS=Sus scrofa OX=9823 GN=FAP	FAP	87.827		0.915	0.984		1.022	0.924		1.116	1.02		0.957	1.068	1.025	0.7382	1.125	0.179783	1.066	0.43706
A0A287B6T0	Striatin OS=Sus scrofa OX=9823 GN=STRN	STRN	86.233		0.941			1.042			0.973			1.015		1.107		1.034		1.079
A0A287A8H7	Uncharacterized protein OS=Sus scrofa OX=9823 GN=NUDT4	NUDT4	20.329	0.852	0.979	1.054	1.153	0.992	1.088	1.019	1.024	1.012	1.008	1.01	0.873	1.121	0.20318	1.059	0.43122	1.002	0.96546
F1SMS2	Carboxypeptidase A5 OS=Sus scrofa OX=9823 GN=CPA5	CPA5	49.038	0.987	0.873	1.232	1.094	0.967	0.803	0.907	1.108	0.897	1.035	1.056	1.044	0.926	0.61154	0.942	0.6781	1.014	0.83376
I3L8L2	Aminopeptidase OS=Sus scrofa OX=9823 GN=ERAP2	ERAP2	109.36	0.999			1.108			0.851			1.06			1.109		0.852		1.061
A0A286ZZ08	TBC1 domain family member 9B OS=Sus scrofa OX=9823 GN=TBC1D9B	TBC1D9B	124.43	1.014	1.04		0.972	0.977		1.021	0.986		0.987	1.012		0.949	0.055738	0.977	0.39396	0.973	0.26674
F1RQU8	Zinc finger HIT-type containing 2 OS=Sus scrofa OX=9823 GN=ZNHIT2	ZNHIT2	42.419
I3LFX1	ArfGAP with RhoGAP domain, ankyrin repeat and PH domain 1 OS=Sus scrofa OX=9823 GN=ARAP1	ARAP1	156.59	1.073	0.867	1.053	0.989	1.136	1.015	0.977	1.109	0.998	0.959	0.912	0.946	1.049	0.56254	1.03	0.69674	0.941	0.465
I3LKV1	High mobility group nucleosomal binding domain 4 OS=Sus scrofa OX=9823 GN=HMGN4	HMGN4	9.5267	0.811	1.072	0.884	0.977	0.832	1.189	1.019	0.86	0.882	1.206	1.247	1.099	1.083	0.59418	0.998	0.98546	1.284	0.04816
F1SKY0	Cms1 ribosomal small subunit homolog (yeast) OS=Sus scrofa OX=9823 GN=CMSS1	CMSS1	31.897
A0A287AXG3	Four and a half LIM domains 2 OS=Sus scrofa OX=9823 GN=FHL2	FHL2	32.032	0.986	0.988	1.106	0.908	0.992	0.941	1.06	1.107	0.994	0.995	0.89	0.96	0.922	0.155923	1.026	0.61932	0.924	0.190801
I3LR13	Non-specific cytotoxic cell receptor protein 1 homolog (zebrafish) OS=Sus scrofa OX=9823 GN=NCCRP1	NCCRP1	32.709	1.12	1.134		1.001	0.888		0.95	0.87		0.924	1.096		0.838	0.097503	0.807	0.040199	0.896	0.31682
I3LA07	CST telomere replication complex component 1 OS=Sus scrofa OX=9823 GN=CTC1	CTC1	131.12
A0A287B9R2	Matrix metalloproteinase OS=Sus scrofa OX=9823 GN=MMP14	MMP14	56.708			1.063			0.988			0.985			0.972	0.929		0.927		0.914
F1RMY4	ArfGAP with FG repeats 2 OS=Sus scrofa OX=9823 GN=AGFG2	AGFG2	49.766	0.986	0.961	0.973	0.954	1.035	1.138	0.985	0.965	1.009	1.077	1.054	0.924	1.071	0.3288	1.013	0.42614	1.046	0.46854
A0A287BP22	Follistatin like 1 OS=Sus scrofa OX=9823 GN=FSTL1	FSTL1	34.9			0.948			1.003			1			1.062	1.058		1.055		1.12
I3LC87	Leucine rich repeats and WD repeat domain containing 1 OS=Sus scrofa OX=9823 GN=LRWD1	LRWD1	71.889
F1S2N0	Maleylacetoacetate isomerase OS=Sus scrofa OX=9823 GN=GSTZ1	GSTZ1	24.121	0.983	0.98	1.036	0.973	0.971	0.938	0.952	0.973	0.977	1.105	1.09	1.063	0.961	0.1406	0.968	0.17396	1.086	0.0175844
Q95JH1	Integrin beta OS=Sus scrofa OX=9823 GN=CD61	CD61	86.365
A0A286ZTC7	Anion exchange protein OS=Sus scrofa OX=9823 GN=SLC4A4	SLC4A4	133.1	0.921		1.117	1.022		1.038	1.095		0.941	0.971		0.919	1.011	0.88852	0.999	0.99542	0.927	0.55184
I3LPB2	Uncharacterized protein OS=Sus scrofa OX=9823 GN=HS2ST1	HS2ST1	34.547	0.93		1.073	1.002		1.043	1.075		0.945	1.001		0.953	1.021	0.78516	1.008	0.93454	0.976	0.79398
A0A287AHN5	Uncharacterized protein OS=Sus scrofa OX=9823 GN=CENPJ	CENPJ	147.77
A0A286ZXU1	Ganglioside induced differentiation associated protein 1 OS=Sus scrofa OX=9823 GN=GDAP1	GDAP1	41.6	1.049			1.012			0.956			0.987			0.965		0.911		0.941
A0A287AID5	Transformation/transcription domain associated protein OS=Sus scrofa OX=9823 GN=TRRAP	TRRAP	435.67		0.972	1.05		1.042	0.974		0.984	0.957		1.013	1.022	0.997	0.96146	0.96	0.43012	1.006	0.87106
F1S569	Diphthine methyl ester synthase OS=Sus scrofa OX=9823 GN=DPH5	DPH5	31.695		0.884	0.97		1.069	0.95		1.021	1.189		1.041	0.9	1.089	0.37686	1.192	0.190655	1.047	0.65894
F1SR88	Reticulophagy regulator family member 2 OS=Sus scrofa OX=9823 GN=RETREG2	RETREG2	57.694	1.107			0.933			0.896			1.063			0.843		0.809		0.96
I3LGB9	Neuron navigator 2 OS=Sus scrofa OX=9823 GN=NAV2	NAV2	221.79		1.011			0.996			0.944			1.053		0.985		0.934		1.042
A0A286ZWQ4	UPF0688 protein C1orf174 homolog OS=Sus scrofa OX=9823 GN=C1orf174	C1orf174	23.895	0.845	1.122	1.066	1.187	0.985	1.01	0.944	0.897	0.921	1.044	0.996	1.012	1.049	0.64714	0.911	0.38404	1.006	0.89288
A0A287B9T5	Uncharacterized protein OS=Sus scrofa OX=9823 GN=CBX3	CBX3	19.678	0.927	0.988	0.973	0.999	0.923	1.024	1.062	1.048	1.044	0.976	1.014	0.95	1.02	0.6275	1.092	0.0112811	1.018	0.54396
I3L8I5	Eukaryotic translation initiation factor 6 OS=Sus scrofa OX=9823 GN=EIF6	EIF6	26.613	1.015	1.001	0.996	0.977	1.017	0.979	1.012	0.935	0.983	0.995	1.009	1.007	0.987	0.4067	0.973	0.30298	1	0.9665
K7GM40	Apolipoprotein A-I OS=Sus scrofa OX=9823 GN=APOA1	APOA1	30.33	0.965	0.89	0.932	0.965	0.932	0.991	1.123	1.176	1.056	0.939	1.001	1.027	1.036	0.29004	1.204	0.0090012	1.065	0.153261
A0A287ACI1	Autophagy and beclin 1 regulator 1 OS=Sus scrofa OX=9823 GN=AMBRA1	AMBRA1	132.48	1.011	1.022	0.933	0.983	0.991	0.983	1.028	1.124	1.032	0.97	0.867	1.056	0.997	0.9455	1.073	0.158277	0.975	0.69086
F1RU38	Splicing factor 3b subunit 2 OS=Sus scrofa OX=9823 GN=SF3B2	SF3B2	100.13	1.026	0.998	0.99	0.993	0.992	1.017	1.004	1.028	1.022	0.964	0.968	0.996	0.996	0.78552	1.013	0.36372	0.971	0.124316
F1SEX2	Box C/D snoRNA protein 1 OS=Sus scrofa OX=9823 GN=ZNHIT6	ZNHIT6	52.307
A0A287B6N6	Vir like m6A methyltransferase associated OS=Sus scrofa OX=9823 GN=VIRMA	VIRMA	198.65		1.016	0.9		0.833	0.947		1.091	1.094		1.044	1.06	0.929	0.49076	1.14	0.27192	1.098	0.25876
F1S1M2	Synaptotagmin like 4 OS=Sus scrofa OX=9823 GN=SYTL4	SYTL4	76.05			1.059			0.944			1.012			0.986	0.891		0.956		0.931
I3LIB6	Golgin A7 OS=Sus scrofa OX=9823 GN=GOLGA7	GOLGA7	15.792	0.963	0.987		0.977	1.202		1.082	0.844		0.98	0.995		1.117	0.41754	0.988	0.8874	1.013	0.46994
F1S8B0	DDRGK domain-containing protein 1 OS=Sus scrofa OX=9823 GN=DDRGK1	DDRGK1	32.67	0.958	1.067	0.996	1.065	0.98	1.05	0.943	0.901	0.922	0.972	1.034	1.045	1.024	0.5786	0.916	0.062716	1.01	0.80226
I3LUU1	Uncharacterized protein OS=Sus scrofa OX=9823 GN=PCBD2	PCBD2	14.455
A0A286ZS69	Proteasome subunit beta type OS=Sus scrofa OX=9823 GN=PSMB2	PSMB2	22.78	0.991	0.98	0.965	0.972	1.001	0.922	0.992	0.989	1.03	1.048	1.021	1.052	0.986	0.59468	1.026	0.173159	1.063	0.0073611
A0A287B3G9	Chromosome 16 open reading frame 91 OS=Sus scrofa OX=9823 GN=C16orf91	C16orf91	16.168			0.951			1.033			0.973			1.055	1.086		1.023		1.109
A0A287AUT7	Coiled-coil domain containing 50 OS=Sus scrofa OX=9823 GN=CCDC50	CCDC50	35.704	0.985		0.952	1.078		0.992	0.99		1.043	0.96		1.021	1.069	0.2812	1.05	0.262	1.023	0.59376
A0A286ZZG0	ADP ribosylation factor like GTPase 10 OS=Sus scrofa OX=9823 GN=ARL10	ARL10	22.738
A0A287ALP4	Cadherin-13 precursor OS=Sus scrofa OX=9823 GN=CDH13	CDH13	79.202		0.996	1.485		1.154	0.91		0.942	0.802		0.931	0.8	0.832	0.53788	0.703	0.2591	0.698	0.24956
F1SKQ5	Suppressor of cancer cell invasion OS=Sus scrofa OX=9823 GN=SCAI	SCAI	65.378	1.002			1.014			1.033			0.953			1.012		1.031		0.951
I3LBD6	Oxysterol-binding protein OS=Sus scrofa OX=9823 GN=OSBPL11	OSBPL11	84.68	0.923	0.985	1.01	1.059	1.03	1.028	0.985	0.983	1.048	1.055	1.011	0.958	1.068	0.079702	1.034	0.38388	1.036	0.40964
F2Z510	Early B cell factor 2 OS=Sus scrofa OX=9823 GN=EBF2	EBF2	62.619		1.031	1.062		1.018	0.945		0.996	1.036		0.961	0.959	0.938	0.2475	0.971	0.35178	0.917	0.028439
I3LSD8	NDRG family member 4 OS=Sus scrofa OX=9823 GN=NDRG4	NDRG4	40.719	0.868	0.963	0.972	1.02	1.102	0.947	0.925	0.9	0.979	1.178	1.045	1.055	1.095	0.188316	1	0.98224	1.169	0.041637
F1SKM5	Coiled-coil domain containing 51 OS=Sus scrofa OX=9823 GN=CCDC51	CCDC51	45.325	0.961			0.927			0.993			1.128			0.965		1.033		1.174
A0A287AGR6	Paired related homeobox 1 OS=Sus scrofa OX=9823 GN=PRRX1	PRRX1	24.369
F2Z5R7	40S ribosomal protein S29 OS=Sus scrofa OX=9823 GN=RPS29	RPS29	6.6767	1.03	0.968	0.973	0.903	0.956	0.987	1.091	1.022	1.11	0.969	1.03	1	0.958	0.25702	1.085	0.064558	1.009	0.73966
F1S6V3	CTR9 homolog, Paf1/RNA polymerase II complex component OS=Sus scrofa OX=9823 GN=CTR9	CTR9	110.69	0.913	0.983	1.023	1.043	1.015	0.908	1.055	1.008	0.993	1.003	1.002	1.068	1.016	0.7907	1.047	0.28674	1.053	0.25726
Q2XVP4	Tubulin alpha-1B chain OS=Sus scrofa OX=9823 GN=TUBA1B	TUBA1B	50.151
A0A287A6P2	tRNA(His) guanylyltransferase OS=Sus scrofa OX=9823 GN=THG1L	THG1L	34.609
Q9TSV4	Transcription factor 19 OS=Sus scrofa OX=9823 GN=TCF19	TCF19	37.538		1.132	1.265		1.056	1.107		0.786	0.96		1.053	0.701	0.902	0.23472	0.728	0.107345	0.732	0.25676
A0A287AX21	Protein disulfide isomerase family A member 2 OS=Sus scrofa OX=9823 GN=PDIA2	PDIA2	58.923		0.989	1.03		0.944	1.023		1.178	0.948		0.888	1.01	0.974	0.61338	1.053	0.71782	0.94	0.44512
A0A286ZL51	Uncharacterized protein OS=Sus scrofa OX=9823 GN=RPL23A	RPL23A	17.435	0.978	0.977	0.94	0.951	0.928	1.057	1.012	0.942	0.952	1.047	1.161	1.079	1.014	0.77884	1.004	0.90008	1.135	0.0193569
F1S935	60S ribosomal protein L18a OS=Sus scrofa OX=9823 GN=RPL18A	RPL18A	17.477	0.928	0.944		0.935	0.939		0.976	0.983		1.178	1.132		1.001	0.91188	1.046	0.039117	1.234	0.010478
A0A287BG57	Uncharacterized protein OS=Sus scrofa OX=9823	---	20.474
F1S4K9	RELT like 1 OS=Sus scrofa OX=9823 GN=RELL1	RELL1	29.493	1.023	0.969	1.006	0.963	0.925	1.103	1.039	1.037	0.992	0.972	1.065	0.926	0.998	0.9333	1.023	0.3535	0.988	0.77958
A0A286ZPQ1	Collagen type VI alpha 3 chain OS=Sus scrofa OX=9823 GN=COL6A3	COL6A3	231.95
F1SC77	Sorting nexin family member 21 OS=Sus scrofa OX=9823 GN=SNX21	SNX21	41.095
A0A287A035	Uncharacterized protein OS=Sus scrofa OX=9823 GN=LOC102162880	LOC102162880	32.801	0.974	0.973	1.04	1.035	1.022	0.983	1.004	0.979	0.976	0.999	1.041	1.005	1.018	0.54412	0.991	0.72404	1.019	0.48594
A0A287BSY8	Ankyrin repeat domain 11 OS=Sus scrofa OX=9823 GN=ANKRD11	ANKRD11	273.31
A0A287ANF9	Prostaglandin-endoperoxide synthase 1 OS=Sus scrofa OX=9823 GN=PTGS1	PTGS1	68.948		1.08	1.076		1.108	1.095		0.838	0.909		0.989	0.942	1.022	0.073439	0.81	0.035202	0.896	0.045502
A1XQS7	MCEE OS=Sus scrofa OX=9823 GN=MCEE	MCEE	19.019	1.043	0.998	1.03	1.033	0.998	0.916	0.97	0.994	0.998	0.973	1.015	1.051	0.96	0.3287	0.965	0.085324	0.99	0.69776
P49059	Follicle-stimulating hormone receptor OS=Sus scrofa OX=9823 GN=FSHR	FSHR	78.172
F1RJQ9	Uncharacterized protein OS=Sus scrofa OX=9823	---	12.763	0.993	1.042	1.009	1.049	1.069	1.031	1.022	0.976	0.972	0.937	0.925	1.021	1.034	0.125561	0.976	0.31376	0.947	0.181116
F1RU69	Valine--tRNA ligase, mitochondrial OS=Sus scrofa OX=9823 GN=VARS2	VARS2	110.8	0.862		1.078	0.971		0.979	1.08		1.013	1.103		0.938	1.005	0.93552	1.079	0.5554	1.052	0.73478
E7EI20	Rho GDP dissociation inhibitor alpha OS=Sus scrofa OX=9823 GN=ARHGDIA	ARHGDIA	23.394	1.062	1.024	1	0.971	0.98	0.973	0.992	1.028	1.027	0.939	0.971	1.007	0.948	0.094004	0.987	0.58334	0.945	0.102255
F1RQT4	Zinc finger protein like 1 OS=Sus scrofa OX=9823 GN=ZFPL1	ZFPL1	34.242	0.98	1.051	1.044	0.945	0.863	0.969	1.034	1.04	1.037	1.044	1.034	0.957	0.903	0.069324	1.012	0.64168	0.987	0.7254
Q06AT0	Hippocalcin-like protein 1 OS=Sus scrofa OX=9823 GN=HPCAL1	HPCAL1	22.285	1.057	0.95	0.952	0.982	1.142	0.892	1.017	0.976	1.118	0.962	0.955	1.057	1.019	0.85936	1.051	0.40504	1.005	0.91852
A0A286ZYR1	Chromosome 7 open reading frame 26 OS=Sus scrofa OX=9823 GN=C7orf26	C7orf26	41.108
F1RYS5	Septin 11 OS=Sus scrofa OX=9823 GN=SEPT11	SEPT11	48.978	1.036	1.026		1.009	1.001		1.025	1.034		0.952	0.93		0.975	0.055383	0.999	0.84446	0.913	0.0186403
A0A287A8U7	Uncharacterized protein OS=Sus scrofa OX=9823	---	23.144	0.824	0.954	1.111	1.076	0.836	0.98	0.964	1.124	0.989	1.181	1.09	0.921	1.001	0.97942	1.065	0.52676	1.105	0.41894
A0A287A8P0	OS9, endoplasmic reticulum lectin OS=Sus scrofa OX=9823 GN=OS9	OS9	72.786	1.001	0.977	1.027	0.986	0.966	1.019	1.011	0.993	1.015	1.013	1.042	0.953	0.989	0.61896	1.005	0.77744	1.001	0.98714
F1SJH1	Integrin subunit alpha 11 OS=Sus scrofa OX=9823 GN=ITGA11	ITGA11	131.36
F1RX64	RNA binding protein, mRNA processing factor OS=Sus scrofa OX=9823 GN=RBPMS	RBPMS	21.829	0.957	1.002	0.925	0.991	1.187	1.072	0.94	0.983	1.024	1.131	0.855	0.999	1.127	0.109423	1.022	0.5595	1.035	0.75234
Q29121	Polypeptide N-acetylgalactosaminyltransferase 1 OS=Sus scrofa OX=9823 GN=GALNT1	GALNT1	64.118			1.093			1.016			0.989			0.916	0.93		0.905		0.838
F1SS80	ADAMTS like 4 OS=Sus scrofa OX=9823 GN=ADAMTSL4	ADAMTSL4	115.39	0.938			1.04			1.052			0.981			1.109		1.122		1.046
F1RWM0	Zinc finger C2HC-type containing 1A OS=Sus scrofa OX=9823 GN=ZC2HC1A	ZC2HC1A	35.083		0.993			0.909			0.948			1.144		0.915		0.955		1.152
A0A287BTB5	Uncharacterized protein OS=Sus scrofa OX=9823	---	33.09
F1SGS6	Cell cycle associated protein 1 OS=Sus scrofa OX=9823 GN=CAPRIN1	CAPRIN1	78.255	0.974	1.028		0.995	0.963		1.026	1.025		1.006	1.006		0.978	0.55782	1.024	0.53012	1.005	0.86124
F1SQR6	Amidohydrolase domain containing 1 OS=Sus scrofa OX=9823 GN=AMDHD1	AMDHD1	42.536	0.739	0.867	0.974	1.162	1.056	1.048	0.918	1.033	1.004	1.246	1.058	0.99	1.266	0.049758	1.145	0.183161	1.277	0.079657
A0A287AYL1	Membrane palmitoylated protein 6 OS=Sus scrofa OX=9823 GN=MPP6	MPP6	61.088	1.003	1.017	1.038	0.957	1.054	0.965	1.052	0.988	1.018	0.987	0.943	0.983	0.973	0.43626	1	0.99168	0.953	0.050937
A0A287BNI5	Cysteine and histidine rich 1 OS=Sus scrofa OX=9823 GN=CYHR1	CYHR1	31.777		1.034			1.081			0.982			0.917		1.045		0.95		0.887
F1RR82	Outer dense fiber protein 2 OS=Sus scrofa OX=9823 GN=ODF2	ODF2	99.195
F1SK22	Kinesin family member 7 OS=Sus scrofa OX=9823 GN=KIF7	KIF7	151.63			1.031			1.121			0.963			0.957	1.087		0.934		0.928
K7GMK8	Uncharacterized protein OS=Sus scrofa OX=9823	---	8.1744		1.008			1.119			0.916			0.976		1.11		0.909		0.968
A0A287B9J4	Cytochrome P450, family 4, subfamily F, polypeptide 55 precursor OS=Sus scrofa OX=9823 GN=LOC110255237	LOC110255237	53.995
A0A287AIF6	Death inducer-obliterator 1 OS=Sus scrofa OX=9823 GN=DIDO1	DIDO1	234.17	1.016			1.018			1.011			0.974			1.002		0.995		0.959
Q9XT90	Matrix metalloproteinase-14 OS=Sus scrofa OX=9823 GN=MMP14	MMP14	65.933	0.998			0.955			0.993			1.06			0.957		0.995		1.062
F1RXY0	Cyclin-C OS=Sus scrofa OX=9823 GN=CCNC	CCNC	18.613		0.931			1.014			0.98			1.083		1.089		1.053		1.163
K7N7E9	BUD31 homolog OS=Sus scrofa OX=9823 GN=BUD31	BUD31	17	1.01	0.984	0.839	0.96	1.023	1.016	1.003	0.972	1.051	1.01	0.975	1.103	1.059	0.38478	1.068	0.33184	1.09	0.26828
Q9XSZ6	High affinity immunoglobulin epsilon receptor subunit gamma OS=Sus scrofa OX=9823 GN=FCER1G	FCER1G	9.6813	1.093	1.002	1.102	0.948	1.005	1	0.986	1.116	0.925	1.033	0.883	0.98	0.924	0.091936	0.947	0.418	0.906	0.144282
I3LB01	Uncharacterized protein OS=Sus scrofa OX=9823 GN=LOC100621521	LOC100621521	31.935		0.964			1.075			0.996			0.98		1.115		1.033		1.017
F1RKH0	Sin3 histone deacetylase corepressor complex component SDS3 OS=Sus scrofa OX=9823 GN=SUDS3	SUDS3	37.936	1.09		1.009	0.982		0.933	1.018		0.957	0.901		1.094	0.912	0.187424	0.941	0.34496	0.95	0.6523
M3VHA3	Alpha-L-iduronidase OS=Sus scrofa OX=9823 GN=IDUA	IDUA	71.609	1.101	1.086	0.949	1	0.819	0.924	1.022	1.097	1.143	0.873	0.981	0.985	0.875	0.145961	1.04	0.52018	0.905	0.184741
A0A287ASZ1	ATP-binding cassette, sub-family B (MDR/TAP), member 1 OS=Sus scrofa OX=9823 GN=ABCB1	ABCB1	126.6	1.341	1.091	1.349	0.841	0.966	0.901	0.928	1	0.814	0.852	0.976	0.976	0.716	0.0147242	0.725	0.025476	0.742	0.023579
Q95281	60S ribosomal protein L29 OS=Sus scrofa OX=9823 GN=RPL29	RPL29	17.497	0.822			0.957			0.977			1.286			1.164		1.189		1.564
A0A287A8D7	MHC class II histocompatibility antigen SLA-DRB1 precursor OS=Sus scrofa OX=9823 GN=SLA-DRB1	SLA-DRB1	27.264		1.074	1.107		1.126	1.069		0.783	0.806		1.162	0.966	1.006	0.85624	0.729	0.0043422	0.976	0.78778
F1RSE7	DNA helicase OS=Sus scrofa OX=9823 GN=MCM4	MCM4	93.595	1.027	1.04	1.067	1.003	0.941	0.958	1.023	1.025	1.04	0.945	0.954	0.952	0.926	0.025024	0.985	0.30134	0.91	0.00123803
A0A287AX90	Ankyrin repeat and sterile alpha motif domain containing 3 OS=Sus scrofa OX=9823 GN=ANKS3	ANKS3	63.912		0.979			1.345			0.745			0.977		1.374		0.761		0.998
F1SA56	Protein farnesyltransferase subunit beta OS=Sus scrofa OX=9823 GN=CHURC1-FNTB	CHURC1-FNTB	48.806	0.923	1.045	1.017	1.041	0.998	1.019	1.023	0.992	1.061	1.03	0.969	0.919	1.024	0.55588	1.03	0.50444	0.978	0.67788
F1RGQ6	Ankyrin repeat and FYVE domain containing 1 OS=Sus scrofa OX=9823 GN=ANKFY1	ANKFY1	128.51	1.006	1	1.061	1.024	0.976	1.021	1.019	0.989	0.96	0.984	1.012	0.979	0.985	0.57214	0.968	0.26846	0.97	0.23198
F1RUR7	Cullin 2 OS=Sus scrofa OX=9823 GN=CUL2	CUL2	87.042	0.963	0.981	0.97	0.937	0.997	1.036	1.003	1.021	1.031	1.08	0.971	0.979	1.019	0.57358	1.048	0.0082199	1.04	0.38782
B6CVD7	ERO1-like protein alpha OS=Sus scrofa OX=9823 GN=ERO1A	ERO1A	54.28		1.05	0.991		0.999	0.992		0.999	0.999		0.936	1.014	0.976	0.4905	0.979	0.54532	0.955	0.44992
F1RK74	Tricarboxylate transport protein, mitochondrial OS=Sus scrofa OX=9823 GN=SLC25A1	SLC25A1	33.957	0.945	1.006	0.973	0.869	0.985	1.053	1.041	1.009	1.036	1.151	1.007	0.908	0.994	0.89086	1.055	0.057563	1.049	0.57718
F1RR15	Zinc fingers and homeoboxes 1 OS=Sus scrofa OX=9823 GN=ZHX1	ZHX1	97.88
I3LP02	Acetyl-CoA acetyltransferase 1 OS=Sus scrofa OX=9823 GN=ACAT1	ACAT1	45.329	1.017	1.002	0.994	1.02	0.924	0.967	1.007	1.06	1.044	0.964	1.031	0.989	0.966	0.29632	1.033	0.128065	0.99	0.65386
A0A287AYH9	Palmitoyl-protein thioesterase 1 OS=Sus scrofa OX=9823 GN=PPT1	PPT1	34.261	1.016	1.05	1.004	0.981	0.907	0.939	1.07	1.065	1.033	0.969	0.963	0.999	0.921	0.034781	1.032	0.143915	0.955	0.057784
A0A287B3C8	Laminin subunit alpha 1 OS=Sus scrofa OX=9823 GN=LAMA1	LAMA1	208.89	0.959	1.002		0.953	1.011		1.131	1.155		0.952	0.839		1.002	0.9744	1.166	0.024177	0.913	0.30104
F1RTV5	Uncharacterized protein OS=Sus scrofa OX=9823 GN=PAICS	PAICS	46.988	0.931	1.023	0.987	1.014	0.946	0.946	1.036	1.039	1.066	1.023	0.994	0.993	0.988	0.75972	1.068	0.083136	1.023	0.45918
A0A287B6N4	NUMB like, endocytic adaptor protein OS=Sus scrofa OX=9823 GN=NUMBL	NUMBL	56.412	0.995			0.943			1.038			1.025			0.948		1.043		1.03
A0A287B509	Proline rich coiled-coil 2B OS=Sus scrofa OX=9823 GN=PRRC2B	PRRC2B	240.16			0.927			0.948			1.067			1.059	1.023		1.151		1.142
K7GK99	G1 to S phase transition 2 OS=Sus scrofa OX=9823 GN=GSPT2	GSPT2	70.576	1.03			1.006			1.041			0.922			0.977		1.011		0.895
F1SJR7	Tubulin tyrosine ligase like 12 OS=Sus scrofa OX=9823 GN=TTLL12	TTLL12	67.416	1.018	1.037	0.98	0.987	1.136	0.994	1.015	0.922	0.979	1.007	0.886	1.049	1.027	0.637	0.961	0.28186	0.969	0.56644
K7GP41	Membrane palmitoylated protein 1 OS=Sus scrofa OX=9823 GN=MPP1	MPP1	51.891	0.998	0.898	0.977	1	0.977	0.936	1.005	1.085	1.039	0.991	1.045	1.035	1.014	0.7198	1.089	0.093158	1.069	0.135537
B3VMR0	5-aminoimidazole-4-carboxamide ribonucleotide formyltransferase/IMP cyclohydrolase OS=Sus scrofa OX=9823 GN=purH	purH	64.463	1.025	0.994	0.959	0.987	0.98	1.019	1.047	1.021	1.031	0.981	0.975	0.999	1.003	0.90412	1.041	0.122845	0.992	0.736
Q767M2	General transcription factor IIH subunit 4 OS=Sus scrofa OX=9823 GN=TFIIH	TFIIH	52.221
F1SP25	Transmembrane protein 245 OS=Sus scrofa OX=9823 GN=TMEM245	TMEM245	80.337	1.043	0.998		1.038	1.037		1.02	0.956		0.898	1.018		1.017	0.58626	0.968	0.49248	0.939	0.43176
A0A287BQH0	Latent transforming growth factor beta binding protein 1 OS=Sus scrofa OX=9823 GN=LTBP1	LTBP1	154.85	1.049	0.98		0.951	1.017		1.022	0.978		1.001	1.032		0.97	0.58848	0.986	0.7617	1.002	0.95392
F1SJL5	Caseinolytic mitochondrial matrix peptidase chaperone subunit OS=Sus scrofa OX=9823 GN=CLPX	CLPX	67.42	0.988	0.948	1.03	1.008	1.013	1.049	0.949	1.063	0.981	1.042	1.017	1.003	1.035	0.26654	1.009	0.84718	1.032	0.2885
A0A287AIM2	Anaphase promoting complex subunit 7 OS=Sus scrofa OX=9823 GN=ANAPC7	ANAPC7	55.502
F1SL52	Retinol-binding protein 1 OS=Sus scrofa OX=9823 GN=RBP1	RBP1	15.319	1.109	0.95		1.239	1.193		0.923	0.909		0.739	0.976		1.181	0.167444	0.89	0.2807	0.833	0.35604
A0A287BA62	AT-rich interaction domain 1B OS=Sus scrofa OX=9823 GN=ARID1B	ARID1B	161.64	0.986	1.044		1.008	0.936		1.007	0.999		1.01	1.018		0.958	0.45014	0.988	0.72892	0.999	0.98566
A0A287A699	Heterogeneous nuclear ribonucleoprotein K OS=Sus scrofa OX=9823 GN=HNRNPK	HNRNPK	48.501	1.007	1.004	1.006	0.986	0.974	0.996	1.034	1.01	1.017	0.996	0.988	0.977	0.98	0.088184	1.015	0.17626	0.981	0.080001
A0A287BII7	Zinc finger protein 638 OS=Sus scrofa OX=9823 GN=ZNF638	ZNF638	217.47	1.001	1.005		0.952	0.945		1.016	0.954		1.033	1.05		0.946	0.005584	0.982	0.61514	1.038	0.046397
F1RK53	Coronin OS=Sus scrofa OX=9823 GN=LOC100513346	LOC100513346	99.988	1.043	0.957	1.052	0.997	1.014	1.053	1.013	1.076	0.953	0.924	0.94	0.975	1.004	0.90042	0.997	0.94164	0.93	0.103504
F1SIL5	Uncharacterized protein OS=Sus scrofa OX=9823 GN=VPS13A	VPS13A	291.88			0.988			0.998			0.978			1.042	1.01		0.99		1.055
A0A287BBZ3	Transducin like enhancer of split 4 OS=Sus scrofa OX=9823 GN=TLE4	TLE4	81.154	0.929	1.017	1	1.058	1.013	1.051	0.861	0.984	1.04	1.187	0.998	0.928	1.06	0.130741	0.979	0.72894	1.057	0.55324
P79388	Folate binding protein OS=Sus scrofa OX=9823 GN=FOLR2	FOLR2	28.884	1.049	1.07	1.085	1.018	0.997	1.08	0.984	1.028	0.909	0.968	0.886	0.94	0.966	0.2465	0.912	0.066036	0.872	0.0077965
I3LMF8	BTB/POZ domain-containing protein KCTD1 OS=Sus scrofa OX=9823 GN=KCTD1	KCTD1	96.458	0.871			1.132			1.04			0.984			1.3		1.194		1.13
F1RJ62	UTP6, small subunit processome component OS=Sus scrofa OX=9823 GN=UTP6	UTP6	63.792			1.007			1.145			0.971			0.91	1.137		0.964		0.904
A0A287BP33	Echinoderm microtubule associated protein like 1 OS=Sus scrofa OX=9823 GN=EML1	EML1	80.168
A0A287AP77	Multivesicular body subunit 12A OS=Sus scrofa OX=9823 GN=MVB12A	MVB12A	28.197	0.889	0.988	1.035	1.093	1.028	0.961	0.992	0.942	1.004	1.054	1.042	1.002	1.058	0.38126	1.009	0.84078	1.064	0.25126
A0A287A3Z1	Zinc finger protein, FOG family member 1 OS=Sus scrofa OX=9823 GN=ZFPM1	ZFPM1	97.596		1.035	1.028		0.914	1.041		0.928	1.077		1.117	0.875	0.948	0.48138	0.972	0.71548	0.966	0.78704
F1S5D4	Zinc finger protein 281 OS=Sus scrofa OX=9823 GN=ZNF281	ZNF281	93.097
K7GS67	Complement decay-accelerating factor precursor OS=Sus scrofa OX=9823 GN=CD55	CD55	31.666	0.949	0.934		1.054	1.001		0.939	0.947		1.084	1.125		1.091	0.08412	1.002	0.8745	1.173	0.0156583
I3LVL5	Cysteine rich secretory protein 3 OS=Sus scrofa OX=9823 GN=CRISP3	CRISP3	27.024	1.159	0.952	1.033	0.908	0.992	1.114	0.919	0.924	0.931	1.002	1.137	0.947	0.959	0.63274	0.882	0.16664	0.982	0.82734
A0A287APG9	Cytohesin-2 OS=Sus scrofa OX=9823 GN=CYTH2	CYTH2	46.561	0.997			1.016			0.941			1.06			1.019		0.944		1.063
A0A287BLN5	Mitochondrial ribosomal protein L9 OS=Sus scrofa OX=9823 GN=MRPL9	MRPL9	27.05
F1SSH0	XPA, DNA damage recognition and repair factor OS=Sus scrofa OX=9823 GN=XPA	XPA	35.239	0.99	1.031	0.933	1.01	0.95	0.986	1.054	0.988	1.056	0.948	1.03	1.032	0.997	0.95178	1.049	0.25724	1.019	0.66444
A0A287AM34	M-phase phosphoprotein 8 OS=Sus scrofa OX=9823 GN=MPHOSPH8	MPHOSPH8	79.662	0.937			1.111			0.904			1.08			1.186		0.965		1.153
F1S9U7	SIN3 transcription regulator family member B OS=Sus scrofa OX=9823 GN=SIN3B	SIN3B	128.28		0.987	1.034		0.905	1.131		0.988	0.958		1.114	0.907	1.007	0.9909	0.963	0.30958	1	0.96646
A0A287AS53	Single stranded DNA binding protein 3 OS=Sus scrofa OX=9823 GN=SSBP3	SSBP3	37.697	1.043	1.069	1.054	1.006	0.998	1.023	0.998	1.001	0.949	0.954	0.935	0.985	0.956	0.011677	0.931	0.0186995	0.908	0.0044401
F1SEA2	SLAIN motif family member 2 OS=Sus scrofa OX=9823 GN=SLAIN2	SLAIN2	62.873	0.971	0.987	0.986	1.038	1.005	1.017	0.981	1.007	1.032	1.059	1.049	0.968	1.039	0.023424	1.026	0.179239	1.045	0.21138
A0A287B9U5	Histone deacetylase OS=Sus scrofa OX=9823 GN=HDAC10	HDAC10	61.019	0.976		0.956	1.066		0.961	1.047		1.114	0.919		0.975	1.049	0.47016	1.119	0.076177	0.98	0.5844
A0A287BM00	Leucine rich repeat containing 9 OS=Sus scrofa OX=9823 GN=LRRC9	LRRC9	144.52	0.95			1.187			0.99			0.896			1.249		1.042		0.943
B3F0B7	Cellular retinoic acid-binding protein 1 OS=Sus scrofa OX=9823 GN=CRABP1	CRABP1	15.565	0.853	1.142	1.005	0.879	0.883	0.892	1.26	0.949	1.135	0.999	1.007	1.02	0.885	0.3053	1.115	0.40926	1.009	0.87024
F1RIA7	Transmembrane protein 109 OS=Sus scrofa OX=9823 GN=TMEM109	TMEM109	26.11	1.016	0.972	1.011	1.095	0.97	1.063	0.941	1.096	0.916	0.989	0.946	1	1.043	0.35338	0.985	0.76492	0.979	0.38054
I3L5A6	WAS/WASL interacting protein family member 1 OS=Sus scrofa OX=9823 GN=WIPF1	WIPF1	51.403	0.959	1	1.083	0.935	1.027	1.018	1.022	1.006	0.957	1.083	0.975	0.954	0.98	0.68676	0.981	0.68142	0.99	0.85692
I3LBG5	Regulator of MON1-CCZ1 OS=Sus scrofa OX=9823 GN=RMC1	RMC1	67.34	0.936		0.92	1.005		1.097	0.978		1.006	1.099		1.001	1.133	0.109504	1.069	0.056443	1.131	0.123201
F1S762	Non-specific lipid-transfer protein OS=Sus scrofa OX=9823 GN=PODN	PODN	58.382	0.927	0.969	0.948	1.028	0.956	0.958	0.973	0.999	1.039	1.099	1.094	1.056	1.034	0.28406	1.059	0.068476	1.142	0.00176424
F1SHX3	Replication timing regulatory factor 1 OS=Sus scrofa OX=9823 GN=RIF1	RIF1	271.72	1.056		0.935	0.986		1.052	0.986		1.017	1.023		0.976	1.024	0.7548	1.006	0.91316	1.004	0.93958
F1RKY2	Serpin family D member 1 OS=Sus scrofa OX=9823 GN=SERPIND1	SERPIND1	55.874	1.033	1.016	1.027	1.027	1.022	1.061	1	0.967	0.992	0.961	1.011	0.94	1.011	0.44066	0.962	0.025763	0.947	0.066784
O97788	Fatty acid-binding protein, adipocyte OS=Sus scrofa OX=9823 GN=FABP4	FABP4	14.676			1.006			1.26			0.827			0.952	1.252		0.822		0.946
A0A287ARU7	Tyrosine 3-monooxygenase/tryptophan 5-monooxygenase activation protein epsilon OS=Sus scrofa OX=9823 GN=YWHAE	YWHAE	27.419	1.029		0.951	1.025		0.986	1		1.055	0.96		1.022	1.016	0.74878	1.038	0.51274	1.001	0.98178
F1S1T6	Exosome component 9 OS=Sus scrofa OX=9823 GN=EXOSC9	EXOSC9	49.225	1.016	1.029	0.988	0.997	1.055	0.964	1.05	1.019	1.016	0.961	0.908	0.996	0.994	0.84148	1.017	0.34608	0.945	0.122658
F1SH33	Serpin family I member 1 OS=Sus scrofa OX=9823 GN=SERPINI1	SERPINI1	46.439
A0A286ZTS4	SR-related CTD associated factor 8 OS=Sus scrofa OX=9823 GN=SCAF8	SCAF8	137.24	1.006	0.994	0.964	0.946	0.938	1.025	1.059	1.066	1.008	0.99	0.995	1.009	0.981	0.5656	1.057	0.063762	1.01	0.50414
M3UYY5	AMP deaminase OS=Sus scrofa OX=9823 GN=AMPD2	AMPD2	91.966	1.005	0.989	1.003	0.95	1.011	1.026	1.088	0.997	1.02	0.898	1.01	0.985	0.997	0.88032	1.036	0.2622	0.965	0.41776
A0A287B0Y7	Epidermal growth factor receptor pathway substrate 15 OS=Sus scrofa OX=9823 GN=EPS15	EPS15	97.425	0.995	0.983	0.967	1.006	1.009	0.976	1.039	1.048	1.082	0.941	0.998	0.982	1.016	0.31496	1.076	0.0078643	0.992	0.68654
F2Z517	Arginine and glutamate rich 1 OS=Sus scrofa OX=9823 GN=ARGLU1	ARGLU1	33.216	1.021	1.065	0.959	1.012	0.972	1.043	0.979	0.992	1.052	0.974	0.985	1.004	0.994	0.88962	0.993	0.86502	0.973	0.45118
Q9TSX9	Peroxiredoxin-6 OS=Sus scrofa OX=9823 GN=PRDX6	PRDX6	25.037	0.984	0.959	0.991	1.007	1.069	0.991	1.058	0.987	1.09	0.957	1.021	0.985	1.045	0.155441	1.069	0.102559	1.01	0.67486
A0A287AE63	Neural precursor cell expressed, developmentally down-regulated 8 OS=Sus scrofa OX=9823 GN=NEDD8	NEDD8	7.986	1.063	1.062	1.067	0.988	0.981	0.98	0.991	0.978	0.953	0.956	0.997	1.01	0.924	1.55883e-05	0.915	0.016675	0.928	0.04622
A0A287AZ79	AP complex subunit beta OS=Sus scrofa OX=9823 GN=AP2B1	AP2B1	104.54	0.969	0.94	0.997	1.012	1.001	1.012	1.038	1.034	1.032	1.014	1.014	1.013	1.041	0.080736	1.068	0.060599	1.046	0.115016
A0A287ANM0	Uncharacterized protein OS=Sus scrofa OX=9823 GN=CEP192	CEP192	39.642		1.099			0.972			0.975			0.953		0.884		0.887		0.867
A0A287A4F7	Uncharacterized protein OS=Sus scrofa OX=9823	---	21.684	1.004	1.015	1.038	0.97	0.993	0.986	1.009	0.987	0.959	1.02	1.009	1.022	0.965	0.040319	0.967	0.126382	0.998	0.86732
F1RZ89	N-sulfoglucosamine sulfohydrolase OS=Sus scrofa OX=9823 GN=SGSH	SGSH	57.18		1.088			0.936			1.115			0.856		0.86		1.025		0.787
A0A287ALU9	LARGE xylosyl- and glucuronyltransferase 1 OS=Sus scrofa OX=9823 GN=LARGE1	LARGE1	82.146	1.006			1.011			0.985			1.005			1.005		0.979		0.999
A0A286ZUN9	NADH:ubiquinone oxidoreductase core subunit S8 OS=Sus scrofa OX=9823 GN=NDUFS8	NDUFS8	23.787	0.993	0.961	0.899	1.013	1.022	0.925	1.005	0.986	1.132	0.996	1.017	1.094	1.038	0.44446	1.095	0.161845	1.089	0.104756
I3LRF8	Poly(rC) binding protein 3 OS=Sus scrofa OX=9823 GN=PCBP3	PCBP3	37.329	0.903	0.985	0.973	0.978	1	1.017	1.088	1.043	1.014	0.997	0.977	1.007	1.047	0.190161	1.099	0.049217	1.042	0.21798
F1RWF7	Calcium binding and coiled-coil domain 2 OS=Sus scrofa OX=9823 GN=CALCOCO2	CALCOCO2	52.239
F1RRG5	Inositol polyphosphate-4-phosphatase type II B OS=Sus scrofa OX=9823 GN=INPP4B	INPP4B	105.02
F2Z5F9	Uncharacterized protein OS=Sus scrofa OX=9823 GN=TIAL1	TIAL1	43.317	1.037	1.026	1.014	1.018	0.961	1.009	0.986	1.003	0.992	0.962	0.986	0.978	0.971	0.194797	0.969	0.0179827	0.951	0.0066188
A0A286ZK88	Dynactin subunit 5 OS=Sus scrofa OX=9823 GN=DCTN5	DCTN5	20.126
A0A286ZLA1	Eukaryotic translation initiation factor 4E binding protein 2 OS=Sus scrofa OX=9823 GN=EIF4EBP2	EIF4EBP2	12.965	0.933	1.042	1.068	1.183	0.941	0.98	1.022	0.989	0.922	0.885	1.025	1.033	1.02	0.85018	0.964	0.52248	0.967	0.62788
F1SCH5	XPA binding protein 2 OS=Sus scrofa OX=9823 GN=XAB2	XAB2	100	0.919	1	0.968	0.837	0.93	0.966	1.212	1.018	1.026	1.018	1.049	1.044	0.947	0.3203	1.128	0.130636	1.078	0.045881
A0A286ZSG3	Catalase OS=Sus scrofa OX=9823 GN=CAT	CAT	59.929	0.859	0.934	0.956	1.099	0.968	0.937	0.958	0.985	0.986	1.131	1.114	1.117	1.093	0.20964	1.065	0.129765	1.223	0.025319
F1RMZ0	Ataxin 2 OS=Sus scrofa OX=9823 GN=ATXN2	ATXN2	122.37			1.004			1.039			1.009			0.985	1.035		1.005		0.981
A0A287B2P1	Chloride intracellular channel protein OS=Sus scrofa OX=9823 GN=CLIC1	CLIC1	26.977	1.019	1.008	0.986	0.971	1.037	0.987	1.014	0.998	0.997	1	0.952	1.023	0.994	0.78922	0.999	0.91496	0.987	0.60586
Q8MI68	Methylmalonyl-CoA mutase, mitochondrial OS=Sus scrofa OX=9823 GN=MUT	MUT	83.336		1.104			0.997			0.882			1.018		0.903		0.799		0.922
A0A287BHJ8	Microtubule associated monooxygenase, calponin and LIM domain containing 1 OS=Sus scrofa OX=9823 GN=MICAL1	MICAL1	119.87	1.032		1.074	1.012		0.929	0.954		1.034	1.009		0.962	0.922	0.22338	0.944	0.32412	0.936	0.166481
I3L9Q4	Lipid droplet associated hydrolase OS=Sus scrofa OX=9823 GN=LDAH	LDAH	37.759	0.903	1.013	0.913	0.966	1.004	0.98	1.04	1.019	1.066	1.105	0.969	1.047	1.043	0.3234	1.105	0.060643	1.103	0.136917
I3LIM8	alpha-1,2-Mannosidase OS=Sus scrofa OX=9823 GN=LOC110258087	LOC110258087	60.78		1.044			1.053			0.943			0.969		1.009		0.903		0.928
A0A286ZPE4	WAPL cohesin release factor OS=Sus scrofa OX=9823 GN=WAPL	WAPL	127.63			0.967			0.97			0.995			1.07	1.003		1.029		1.107
F1SUQ8	Uncharacterized protein OS=Sus scrofa OX=9823 GN=RCC2	RCC2	56.085	0.986	1.033	0.987	1.004	1.004	1.006	1.033	0.982	1.067	0.974	0.978	0.986	1.003	0.868	1.025	0.43816	0.977	0.2242
I3LMV8	ATP binding cassette subfamily B member 8 OS=Sus scrofa OX=9823 GN=ABCB8	ABCB8	77.068	1.019	0.921	1.029	1.049	0.954	1.004	0.887	0.971	0.883	1.092	1.13	1.06	1.013	0.7829	0.923	0.165824	1.105	0.064663
I3LK75	Nicotinate-nucleotide pyrophosphorylase [carboxylating] OS=Sus scrofa OX=9823 GN=QPRT	QPRT	30.993	0.994	1.021	0.967	0.929	0.936	0.965	1.14	1.056	1.162	0.929	1.04	0.952	0.949	0.055582	1.126	0.023541	0.98	0.59722
I3LJJ4	Delta(3,5)-Delta(2,4)-dienoyl-CoA isomerase, mitochondrial OS=Sus scrofa OX=9823 GN=ECH1	ECH1	32.4	0.909	0.874	0.946	1.056	1.046	0.943	0.903	0.987	1.027	1.169	1.096	1.077	1.116	0.064043	1.069	0.2128	1.225	0.003904
Q7JFN4	Calcium/calmodulin-dependent protein kinase II isoform gamma-B OS=Sus scrofa OX=9823 GN=CAMK2G	CAMK2G	58.365	0.955		0.994	0.961		1.007	1.008		0.966	1.07		1.019	1.01	0.784	1.013	0.70574	1.072	0.159476
A0A287AGG9	Uncharacterized protein OS=Sus scrofa OX=9823 GN=LOC110255247	LOC110255247	42.45
A0A287AP17	Suppressor of glucose, autophagy associated 1 OS=Sus scrofa OX=9823 GN=SOGA1	SOGA1	173.73		1.047	0.967		0.937	1.067		0.912	1.082		1.1	0.908	0.995	0.94164	0.99	0.90412	0.997	0.95382
I3L9C8	Integrin linked kinase OS=Sus scrofa OX=9823 GN=ILK	ILK	51.421	1.02	1.044	1.002	0.996	1.052	0.97	1.023	1.006	1.044	0.978	0.95	1.004	0.984	0.57636	1.002	0.89238	0.956	0.08758
Q6UAQ8	Electron transfer flavoprotein subunit beta OS=Sus scrofa OX=9823 GN=ETFB	ETFB	27.763	0.9	0.959	0.985	0.993	0.985	0.957	0.994	1.028	0.966	1.149	1.048	1.04	1.032	0.33086	1.051	0.197442	1.138	0.036441
A0A287AZE0	Ataxin 1 like OS=Sus scrofa OX=9823 GN=ATXN1L	ATXN1L	64.88		0.972			1.029			1.01			0.997		1.059		1.039		1.026
A5GFT5	Aminopeptidase-like 1 OS=Sus scrofa OX=9823 GN=NPEPL1	NPEPL1	55.655	0.968	1.028	1.037	1.008	0.963	0.935	1.04	0.95	1.034	0.996	1.048	0.993	0.958	0.2367	0.997	0.931	1.001	0.96026
A0A287B4D0	Supervillin OS=Sus scrofa OX=9823 GN=SVIL	SVIL	199.12	1.028	1.041		0.958	1.004		1.04	0.994		0.951	1.012		0.948	0.159057	0.983	0.53794	0.949	0.23632
A0A287B047	Patatin like phospholipase domain containing 6 OS=Sus scrofa OX=9823 GN=PNPLA6	PNPLA6	129.14		0.931	1.052		1.096	1.087		0.984	0.851		1.006	1.028	1.101	0.25082	0.925	0.49588	1.026	0.7039
A0A287BG14	Proteasome 26S subunit, ATPase 6 OS=Sus scrofa OX=9823 GN=PSMC6	PSMC6	45.855	1.005	0.995	1.001	0.998	0.981	0.938	1.001	1.003	1.011	1.006	1.021	1.024	0.972	0.26452	1.005	0.3303	1.017	0.056557
A0A287BN49	Perilipin OS=Sus scrofa OX=9823 GN=PLIN3	PLIN3	44.594	1.021	0.982	1.006	0.991	0.947	0.972	0.993	1.009	1.011	0.999	1.065	1.005	0.967	0.126137	1.001	0.91604	1.02	0.45154
F1RG29	Cytosolic Fe-S cluster assembly factor NUBP2 OS=Sus scrofa OX=9823 GN=NUBP2	NUBP2	28.979	1.032	1.008	1.029	1.111	0.988	1.018	0.948	0.953	0.928	0.94	1.054	1.033	1.016	0.71082	0.922	0.00177645	0.986	0.69952
I3LIC2	Leucine rich pentatricopeptide repeat containing OS=Sus scrofa OX=9823 GN=LRPPRC	LRPPRC	155.98	1.003	0.997	0.959	1.009	0.976	1.008	1.005	1.013	1.002	1.016	1.025	1.047	1.011	0.55344	1.021	0.22682	1.044	0.061996
I3LC07	RAB18, member RAS oncogene family OS=Sus scrofa OX=9823 GN=RAB18	RAB18	22.991	1.014	1.023	1.024	1.1	1.014	0.975	0.908	1.005	0.948	1.016	1.003	1.067	1.009	0.84628	0.935	0.146775	1.008	0.70436
I3LFS2	Centrosomal protein 19 OS=Sus scrofa OX=9823 GN=CEP19	CEP19	19.33	0.459			0.94			1.125			1.543			2.048		2.451		3.362
F1SDZ8	SEL1L ERAD E3 ligase adaptor subunit OS=Sus scrofa OX=9823 GN=SEL1L	SEL1L	87.565	1.009	0.973		1.01	1.06		1.003	1.002		0.971	0.97		1.044	0.28824	1.012	0.63578	0.979	0.45808
P13618	ATP synthase-coupling factor 6, mitochondrial OS=Sus scrofa OX=9823 GN=ATP5J	ATP5J	8.9299	0.971	0.993	1.028	1.056	0.98	0.972	1.002	1.009	0.995	1.001	0.985	1	1.005	0.88246	1.005	0.78724	0.998	0.92432
A0A287AK97	CCR4-NOT transcription complex subunit 1 OS=Sus scrofa OX=9823 GN=CNOT1	CNOT1	240.85	1.027			1			1.013			0.983			0.974		0.986		0.957
F1RLY8	Meis homeobox 3 OS=Sus scrofa OX=9823 GN=MEIS3	MEIS3	40.374		1.054	1.044		1.045	0.991		1.025	0.934		0.885	1.036	0.97	0.37726	0.934	0.27472	0.916	0.3671
F2Z565	Solute carrier family 25 member 5 OS=Sus scrofa OX=9823 GN=SLC25A5	SLC25A5	32.955	0.833	1.041	0.912	0.853	0.927	1.036	1.144	1.003	1.174	1.199	1.025	0.899	1.011	0.89774	1.192	0.09356	1.121	0.3501
I3LI92	Carboxypeptidase Q precursor OS=Sus scrofa OX=9823 GN=CPQ	CPQ	46.303	1.268	0.855	1.014	0.938	1.136	1.055	0.965	1.191	1.041	0.817	0.816	0.93	0.997	0.95602	1.019	0.83834	0.817	0.192903
A0A287BMH5	Activating transcription factor 2 OS=Sus scrofa OX=9823 GN=ATF2	ATF2	54.18			1.094			0.924			0.96			1.018	0.845		0.878		0.931
F1RMA2	Bridging integrator 3 OS=Sus scrofa OX=9823 GN=BIN3	BIN3	29.701		0.957	0.935		1.036	1.105		0.961	0.91		1.056	1.07	1.132	0.069439	0.989	0.73618	1.124	0.0128753
A0A286ZK35	Regulator of microtubule dynamics 1 OS=Sus scrofa OX=9823 GN=RMDN1	RMDN1	36.074	1.011	0.956		1.012	0.963		0.918	1.025		1.083	1.039		1.004	0.9219	0.988	0.84844	1.079	0.160665
A0A287A7F5	60S ribosomal protein L31 OS=Sus scrofa OX=9823 GN=RPL31	RPL31	14.142	0.983	1.003	0.951	0.976	0.939	0.978	1.009	0.911	1.035	1.014	1.098	1.084	0.985	0.50212	1.006	0.91362	1.088	0.044685
F1ST89	Reversion inducing cysteine rich protein with kazal motifs OS=Sus scrofa OX=9823 GN=RECK	RECK	106.56		1.075			1.02			1.009			0.915		0.949		0.939		0.851
A0A287A9I8	ATP synthase subunit gamma OS=Sus scrofa OX=9823 GN=ATP5F1C	ATP5F1C	32.992	1.024	0.973	0.979	0.947	0.968	0.961	0.96	1.013	0.98	1.049	1.036	1.08	0.966	0.121875	0.992	0.7476	1.064	0.038336
F1RVY3	Transmembrane protein 141 OS=Sus scrofa OX=9823 GN=TMEM141	TMEM141	13.667
F1SU46	Condensin complex subunit 2 OS=Sus scrofa OX=9823 GN=NCAPH	NCAPH	81.648			0.99			1.144			0.983			0.916	1.156		0.993		0.925
I3LDF4	Adenosine deaminase OS=Sus scrofa OX=9823 GN=ADA	ADA	43.997	1.015	0.988		0.949	0.985		1.03	1.037		1.004	0.993		0.966	0.26592	1.032	0.151344	0.997	0.85942
A0A286ZRW4	Zinc finger MYM-type containing 2 OS=Sus scrofa OX=9823 GN=ZMYM2	ZMYM2	131.22		0.972			1.035			0.986			1.017		1.065		1.014		1.046
I3LVI2	Peptidylprolyl isomerase OS=Sus scrofa OX=9823 GN=FKBP15	FKBP15	112.69		0.978	0.973		0.992	1.007		1.042	1.025		1.023	0.999	1.025	0.092155	1.059	0.021557	1.036	0.098956
I3LSZ1	SUMO-conjugating enzyme UBC9 OS=Sus scrofa OX=9823 GN=UBE2I	UBE2I	18.007	1.013	1.002	0.965	0.95	1.059	1.03	1.069	1.047	1.087	0.954	0.884	0.97	1.02	0.6273	1.075	0.0167421	0.942	0.135116
B9TRW9	Guanine nucleotide-binding protein subunit gamma OS=Sus scrofa OX=9823 GN=GNG12	GNG12	8.0692	1.018	1.031	1.038	1.009	1.113	0.986	0.974	1.014	0.987	0.942	0.869	0.985	1.007	0.89858	0.964	0.047823	0.906	0.113919
F1RQW5	Negative elongation factor E OS=Sus scrofa OX=9823 GN=NELFE	NELFE	42.905	1.006	1.035	0.996	1.035	1.007	0.99	1.004	0.969	0.969	1.016	0.993	1.039	0.998	0.92728	0.969	0.126321	1.004	0.84728
I3LES5	Dihydrouridine synthase 2 OS=Sus scrofa OX=9823 GN=DUS2	DUS2	55.084
I3LIN5	Ubiquitin specific peptidase 14 OS=Sus scrofa OX=9823 GN=USP14	USP14	55.934	0.968	0.981	0.982	1.037	1.01	0.959	0.999	1.018	1.072	1.006	1.016	0.994	1.026	0.35016	1.054	0.073325	1.029	0.021882
P63221	40S ribosomal protein S21 OS=Sus scrofa OX=9823 GN=RPS21	RPS21	9.1113	0.93	1.089	0.956	1.029	1.027	0.984	1.025	0.936	1.045	1.032	0.954	1.01	1.022	0.66384	1.01	0.85424	1.007	0.8773
A0A287AQY2	THO complex 5 OS=Sus scrofa OX=9823 GN=THOC5	THOC5	75.754	0.952	1.009	1.002	0.999	0.989	1.01	1.048	1.015	1.017	1.009	0.991	0.982	1.012	0.56676	1.039	0.137963	1.006	0.75566
A0A287AIE6	ATPase ASNA1 OS=Sus scrofa OX=9823 GN=ASNA1	ASNA1	38.792	0.941	0.962	0.974	1.071	0.964	0.955	1.003	1.012	0.986	0.996	1.015	1.032	1.039	0.38354	1.043	0.028823	1.058	0.0175373
A0A286ZTG9	DExH-box helicase 57 OS=Sus scrofa OX=9823 GN=DHX57	DHX57	153.78	1.055		0.989	0.991		0.901	1.069		1.075	0.875		1.029	0.926	0.30848	1.049	0.27488	0.932	0.48718
F1RWZ9	FUN14 domain containing 1 OS=Sus scrofa OX=9823 GN=FUNDC1	FUNDC1	17.158
A0A287A9X1	Isocitrate dehydrogenase [NAD] subunit, mitochondrial OS=Sus scrofa OX=9823 GN=IDH3G	IDH3G	36.694		0.983	0.929		0.932	1.038		1.074	1.073		1.048	0.978	1.03	0.68216	1.123	0.151698	1.06	0.32526
A0A287AHD3	Echinoderm microtubule associated protein like 4 OS=Sus scrofa OX=9823 GN=EML4	EML4	109.1		1.038	0.984		0.996	0.997		0.985	0.948		0.986	1.056	0.986	0.69106	0.956	0.30568	1.01	0.84554
I3LAC8	Beta-thymosin 15a OS=Sus scrofa OX=9823 GN=TMSB15A	TMSB15A	5.1987	1.136	1.172	1.025	0.956	1.037	0.912	0.977	0.976	1.056	0.91	0.805	1.003	0.872	0.067758	0.903	0.103218	0.815	0.052081
F1RTI8	OCRL, inositol polyphosphate-5-phosphatase OS=Sus scrofa OX=9823 GN=OCRL	OCRL	102.38	0.995	0.969		1.003	1.002		1.053	0.992		0.954	1.049		1.021	0.36178	1.041	0.34462	1.02	0.7418
F1SUU4	Filamin binding LIM protein 1 OS=Sus scrofa OX=9823 GN=FBLIM1	FBLIM1	41.313		1.083	1.016		0.974	1.051		0.999	0.936		0.941	1.012	0.965	0.54284	0.922	0.21634	0.93	0.27406
I3LM23	Cbl proto-oncogene like 1 OS=Sus scrofa OX=9823 GN=CBLL1	CBLL1	48.955	0.99			0.961			1.063			0.984			0.971		1.074		0.994
A0A287BJU0	Joining chain of multimeric IgA and IgM OS=Sus scrofa OX=9823 GN=JCHAIN	JCHAIN	14.907	0.975	1.012		0.982	0.802		0.963	1.176		1.093	0.992		0.898	0.38782	1.076	0.5677	1.049	0.45984
A0A287B0V2	Transmembrane and TPR repeat-containing protein 4 OS=Sus scrofa OX=9823 GN=TMTC4	TMTC4	70.591	1.107			0.938			1.06			0.877			0.847		0.958		0.792
A0A286ZRZ5	Solute carrier family 25 member 13 OS=Sus scrofa OX=9823 GN=SLC25A13	SLC25A13	69.432		0.988	0.992		0.998	1.013		1.035	1.035		0.983	0.97	1.016	0.18256	1.045	0.0020594	0.986	0.186718
A0A287ACV5	Phosphatidylserine synthase 1 OS=Sus scrofa OX=9823 GN=PTDSS1	PTDSS1	55.336		0.988			0.948			1.075			0.989		0.96		1.088		1.001
A0A286ZWV3	Uncharacterized protein OS=Sus scrofa OX=9823	---	13.161	0.985	0.995	0.987	1.037	0.986	0.951	0.998	0.98	1.019	0.99	1.041	1.043	1.002	0.95156	1.01	0.44288	1.036	0.112739
F1SGW8	Sodium-coupled neutral amino acid transporter 2 OS=Sus scrofa OX=9823 GN=SLC38A2	SLC38A2	53.449
I3LE73	Chromosome 3 open reading frame 33 OS=Sus scrofa OX=9823 GN=C3orf33	C3orf33	34.247	0.996	0.981	1.078	1.043	0.994	1.045	0.949	0.913	0.806	1.026	1.117	1.079	1.009	0.79306	0.873	0.075099	1.055	0.23464
P27917	Apolipoprotein C-III OS=Sus scrofa OX=9823 GN=APOC3	APOC3	10.704	0.965	1.024	1.002	1.048	0.932	0.951	0.989	1.02	1.029	1.021	0.994	0.981	0.98	0.62398	1.016	0.49688	1.002	0.93452
A0A287B3D2	Uncharacterized protein OS=Sus scrofa OX=9823 GN=LOC100518800	LOC100518800	14.689
F1SSP0	Mitogen-activated protein kinase 1 interacting protein 1 like OS=Sus scrofa OX=9823 GN=MAPK1IP1L	MAPK1IP1L	24.104			0.948			0.951			1.033			1.069	1.003		1.09		1.128
F1SBF0	Nuclear receptor coactivator 3 OS=Sus scrofa OX=9823 GN=NCOA3	NCOA3	150.96			1.022			1.055			1.051			0.893	1.032		1.028		0.874
F1RRX4	Lymphocyte cytosolic protein 2 OS=Sus scrofa OX=9823 GN=LCP2	LCP2	60.134		1.076			0.989			1.017			0.921		0.919		0.945		0.856
F1SMI2	Tripartite motif containing 32 OS=Sus scrofa OX=9823 GN=TRIM32	TRIM32	71.838
A0A287B632	Protein YIPF OS=Sus scrofa OX=9823 GN=YIPF2	YIPF2	29.606
A0A287BSP1	cAMP-regulated phosphoprotein 19 OS=Sus scrofa OX=9823 GN=MYO5A	MYO5A	216.76		0.995			1.279			0.863			0.901		1.285		0.867		0.906
A0A286ZTT8	RAB23, member RAS oncogene family OS=Sus scrofa OX=9823 GN=RAB23	RAB23	23.091		0.933			0.952			1.059			1.057		1.02		1.135		1.133
F1S1V0	Ubiquitin protein ligase E3 component n-recognin 3 (putative) OS=Sus scrofa OX=9823 GN=UBR3	UBR3	198.76	0.977	0.978		1.014	1.076		1.022	0.965		0.995	0.995		1.069	0.26782	1.016	0.6792	1.018	0.00082496
F1S588	Translocase of inner mitochondrial membrane 29 OS=Sus scrofa OX=9823 GN=TIMM29	TIMM29	32.274	0.951			1.077			0.913			1.085			1.132		0.96		1.141
F1RQC8	Gem nuclear organelle associated protein 5 OS=Sus scrofa OX=9823 GN=GEMIN5	GEMIN5	164.96			0.986			0.964			1.062			0.984	0.978		1.077		0.998
A0A286ZIV5	THO complex 1 OS=Sus scrofa OX=9823 GN=THOC1	THOC1	76.133	1.009			0.986			0.999			0.995			0.977		0.99		0.986
C6K7I1	Importin subunit alpha OS=Sus scrofa OX=9823 GN=KPNA3	KPNA3	57.772	0.941	0.992	1.094	1.136	0.916	0.967	1.037	1.107	1.013	0.903	0.981	0.932	0.997	0.95284	1.043	0.44782	0.93	0.23162
Q28832	Low-density lipoprotein receptor (Fragment) OS=Sus scrofa OX=9823 GN=LDLR	LDLR	89.919	0.791	0.757		0.977	1.07		0.843	1.097		1.454	1.058		1.322	0.031304	1.253	0.2451	1.623	0.098855
A0A286ZZX1	Tropomodulin 2 OS=Sus scrofa OX=9823 GN=TMOD2	TMOD2	34.863	0.969			1.102			0.979			0.968			1.137		1.01		0.999
A0A286ZZW7	Y-box binding protein 3 OS=Sus scrofa OX=9823 GN=YBX3	YBX3	38.809		1.011	1.033		1.043	0.963		0.897	1.042		1.079	0.967	0.981	0.68346	0.949	0.53982	1.001	0.99412
F1RTZ5	Valosin containing protein interacting protein 1 OS=Sus scrofa OX=9823 GN=VCPIP1	VCPIP1	134.31	0.923	1.013	0.961	1.007	0.957	1.059	1.15	1.014	1.074	0.921	1.02	0.928	1.043	0.3458	1.118	0.070817	0.99	0.82416
Q56P27	60S ribosome subunit biogenesis protein NIP7 homolog OS=Sus scrofa OX=9823 GN=NIP7	NIP7	20.49	1.057	0.975		1.048	1.159		0.961	0.925		0.938	0.965		1.086	0.3309	0.928	0.2397	0.937	0.2688
A0A287AUJ0	LYR motif containing 4 OS=Sus scrofa OX=9823 GN=LYRM4	LYRM4	10.59
K7GSI1	T-cell surface antigen CD2 precursor OS=Sus scrofa OX=9823 GN=CD2	CD2	38.211	0.981			0.911			0.93			1.19			0.929		0.948		1.213
F1SPQ0	DNA-directed RNA polymerase subunit beta OS=Sus scrofa OX=9823 GN=POLR3B	POLR3B	122.67		0.886			0.957			1.045			1.114		1.08		1.179		1.257
F1RJS3	Bifunctional epoxide hydrolase 2 OS=Sus scrofa OX=9823 GN=EPHX2	EPHX2	62.686	1.004	0.967	1.074	0.973	0.96	0.843	1.043	1.086	1.179	0.971	0.987	0.896	0.912	0.164464	1.086	0.156541	0.937	0.20548
A0A287AUH1	Uncharacterized protein OS=Sus scrofa OX=9823	---	34.075
A0A286ZZV6	Sphingolipid transporter 2 OS=Sus scrofa OX=9823 GN=SPNS2	SPNS2	52.713			1.032			1.156			1.011			0.839	1.12		0.98		0.813
A0A287B391	NEDD8-MDP1 readthrough OS=Sus scrofa OX=9823 GN=NEDD8-MDP1	NEDD8-MDP1	18.636	0.927		1.004	1.028		0.944	1.027		1.029	1.033		1.023	1.021	0.75462	1.065	0.35712	1.065	0.25486
A0A287BES6	Stromal membrane-associated protein 2 OS=Sus scrofa OX=9823 GN=SMAP2	SMAP2	37.558
A0A287AT01	Calcium/calmodulin dependent protein kinase kinase 2 OS=Sus scrofa OX=9823 GN=CAMKK2	CAMKK2	58.76	0.892		0.992	0.962		1.013	1.01		1.061	1.153		0.947	1.048	0.49988	1.099	0.24368	1.115	0.44648
A0A286ZQH7	Ubiquitin specific peptidase 34 OS=Sus scrofa OX=9823 GN=USP34	USP34	394.32
A0A287ABL2	Phosphatidate phosphatase LPIN2 OS=Sus scrofa OX=9823 GN=LPIN2	LPIN2	98.94	0.985			1.085			0.92			1.032			1.102		0.934		1.048
I3LMN3	Glyoxylate reductase 1 homolog OS=Sus scrofa OX=9823 GN=GLYR1	GLYR1	58.637	1.013	1.015	0.968	0.981	0.979	1.013	0.999	1.007	1.014	1.008	0.989	0.948	0.992	0.71032	1.008	0.63684	0.983	0.50932
I3LFK1	Phosphopantothenoylcysteine decarboxylase OS=Sus scrofa OX=9823 GN=PPCDC	PPCDC	15.731
F1SSN5	Kinectin OS=Sus scrofa OX=9823 GN=KTN1	KTN1	156.81			0.998			0.99			0.991			1.014	0.992		0.993		1.016
A0A287AZD8	BCL2 like 13 OS=Sus scrofa OX=9823 GN=BCL2L13	BCL2L13	49.888	0.994	0.872	1.003	0.949	1.021	0.941	0.948	1.04	0.97	1.022	1.078	1.083	1.015	0.77592	1.031	0.5818	1.109	0.097104
A0A287ARA4	CCR4-NOT transcription complex subunit 9 OS=Sus scrofa OX=9823 GN=CNOT9	CNOT9	33.947	0.997	1.029		0.936	1.167		0.992	0.83		1.078	0.997		1.038	0.80482	0.899	0.34844	1.024	0.63634
A0A287BPV1	Uncharacterized protein OS=Sus scrofa OX=9823 GN=ZZZ3	ZZZ3	84.902
F1S9F3	LETM1 and EF-hand domain-containing protein 1, mitochondrial OS=Sus scrofa OX=9823 GN=LETM1	LETM1	80.718	0.999	0.961		0.983	0.983		0.94	1.014		1.084	1.028		1.003	0.8825	0.997	0.94038	1.078	0.151401
I3L9M7	Leucine-rich repeat-containing protein 59 OS=Sus scrofa OX=9823 GN=LRRC59	LRRC59	32.432	0.995	0.987	1	1	1.097	0.994	1.004	0.957	1.008	1.002	0.98	0.994	1.037	0.3911	0.996	0.80008	0.998	0.79962
P80895	Protein-L-isoaspartate(D-aspartate) O-methyltransferase OS=Sus scrofa OX=9823 GN=PCMT1	PCMT1	24.646	1.002	1.01	0.975	0.982	0.959	0.982	1.01	1.031	1.041	0.981	0.992	0.997	0.979	0.179164	1.032	0.087359	0.994	0.6563
A0A286ZNN1	Plakophilin 3 OS=Sus scrofa OX=9823 GN=PKP3	PKP3	89.295		1.023			1.15			0.848			1		1.124		0.829		0.978
F1S8A4	Receptor-type tyrosine-protein phosphatase OS=Sus scrofa OX=9823 GN=PTPRA	PTPRA	89.24	0.976		1.027	0.997		1.004	1.003		0.917	0.971		1.057	0.999	0.98128	0.959	0.49196	1.012	0.83336
A0A287A3H9	AT-hook containing transcription factor 1 OS=Sus scrofa OX=9823 GN=AHCTF1	AHCTF1	245.08	0.927	1.004		1.046	1.072		0.965	0.878		1.056	1.059		1.097	0.155323	0.954	0.52686	1.095	0.26112
M3VK38	Potassium channel tetramerisation domain containing 21 OS=Sus scrofa OX=9823 GN=KCTD21	KCTD21	29.629			0.945			0.969			0.986			1.101	1.025		1.043		1.165
F1SFY5	HIV-1 Tat interactive protein 2 OS=Sus scrofa OX=9823 GN=HTATIP2	HTATIP2	34.16		0.934	0.968		0.989	0.996		0.99	0.99		1.092	1.052	1.044	0.142956	1.041	0.152603	1.127	0.043543
I3LJT1	Nidogen 1 OS=Sus scrofa OX=9823 GN=NID1	NID1	125.06	0.996			1.014			1.008			0.986			1.018		1.012		0.99
F1S2J4	Enhancer of mRNA decapping 4 OS=Sus scrofa OX=9823 GN=EDC4	EDC4	151.66	1.006			1.024			0.976			0.998			1.018		0.97		0.992
Q001C6	Protein NDRG2 OS=Sus scrofa OX=9823 GN=NDRG2	NDRG2	39.162	1.048	1.023	0.977	0.962	0.998	1.026	1.047	0.992	1.027	0.975	0.967	0.984	0.98	0.50188	1.006	0.82668	0.96	0.128797
F1S4P6	Eukaryotic translation initiation factor 3 subunit A OS=Sus scrofa OX=9823 GN=EIF3A	EIF3A	166.06	0.999	1.01	1.014	0.992	0.983	0.999	1.033	1.014	1.002	0.994	0.992	0.983	0.984	0.064623	1.009	0.4397	0.982	0.032724
A0A287AU87	Uncharacterized protein OS=Sus scrofa OX=9823 GN=RNF220	RNF220	34.442		0.998			0.979			0.994			1.031		0.981		0.996		1.033
A0A286ZJV0	Solute carrier family 25 member 28 OS=Sus scrofa OX=9823 GN=SLC25A28	SLC25A28	39.322
A0A287AXU0	Elastin precursor OS=Sus scrofa OX=9823 GN=ELN	ELN	66.312	1.07	0.975	1.108	0.934	0.947	0.983	1.055	1.072	0.922	0.983	0.944	1.002	0.908	0.082083	0.967	0.60442	0.929	0.159245
F1S322	Uncharacterized protein OS=Sus scrofa OX=9823 GN=GTPBP10	GTPBP10	42.948		0.961	0.975		0.912	0.956		1.079	1.078		1.044	0.995	0.965	0.28146	1.114	0.0044609	1.053	0.176261
F1RWJ5	Importin subunit beta-1 OS=Sus scrofa OX=9823 GN=KPNB1	KPNB1	97.224	1.024	1.03	1.029	1.005	0.982	1.001	1.008	1.011	1	0.963	0.973	0.977	0.969	0.0131246	0.979	0.0049212	0.945	0.00026048
A0A287BQW3	H1 histone family member 0 OS=Sus scrofa OX=9823 GN=H1F0	H1F0	20.891	0.848	1.005	1.041	0.699	0.896	0.988	0.713	0.765	0.873	1.848	1.336	1.071	0.893	0.37674	0.812	0.075124	1.47	0.099777
F1RFF0	Myotubularin related protein 3 OS=Sus scrofa OX=9823 GN=MTMR3	MTMR3	118.26		1.076	1.075		1.069	0.928		0.922	1.029		0.944	0.968	0.928	0.47386	0.907	0.32208	0.889	0.067598
F1RGT0	Dihydroxyacetone phosphate acyltransferase OS=Sus scrofa OX=9823 GN=GNPAT	GNPAT	68.544		1.048			0.84			1.087			1.01		0.802		1.037		0.964
F1ST39	FMR1 autosomal homolog 2 OS=Sus scrofa OX=9823 GN=FXR2	FXR2	73.706	0.968	0.951	1.005	1.055	0.953	1.024	0.982	1.061	0.988	1.052	1.004	0.986	1.037	0.35742	1.037	0.297	1.04	0.193217
Q6SA96	40S ribosomal protein S23 OS=Sus scrofa OX=9823 GN=RPS23	RPS23	15.816	0.94		0.939	1.016		0.977	1.034		1.047	1.021		1.009	1.061	0.20492	1.108	0.0037552	1.08	0.0058436
A0A287BMM8	Actin binding LIM protein 1 OS=Sus scrofa OX=9823 GN=ABLIM1	ABLIM1	71.032		1.044	0.984		0.969	0.984		0.977	0.956		1.036	1.055	0.963	0.34706	0.953	0.27016	1.031	0.42226
A0A287AUV0	GIT ArfGAP 1 OS=Sus scrofa OX=9823 GN=GIT1	GIT1	77.476	0.991	0.97		1.002	1.025		1.011	1.027		1.002	0.987		1.034	0.167978	1.039	0.101037	1.014	0.39144
F6Q9P4	Myosin light chain 1/3, skeletal muscle isoform OS=Sus scrofa OX=9823 GN=MYL1	MYL1	16.759	1.013	1.047	1.043	1	1.007	1.014	0.974	1.025	0.943	0.985	0.954	0.972	0.974	0.075237	0.948	0.11154	0.938	0.0102178
A0A287BLG4	General transcription factor IIIC subunit 2 OS=Sus scrofa OX=9823 GN=GTF3C2	GTF3C2	99.988		0.923	1.027		1.042	1.012		1.008	1.049		1.032	0.96	1.053	0.4373	1.055	0.43878	1.022	0.76466
F1SIR4	Uncharacterized protein OS=Sus scrofa OX=9823 GN=MIA2	MIA2	88.942	0.986	0.889	0.987	0.987	1.031	1.025	0.972	1.017	0.995	1.121	1.036	0.996	1.063	0.169924	1.043	0.3129	1.102	0.119982
F1STE6	Thioredoxin domain containing 9 OS=Sus scrofa OX=9823 GN=TXNDC9	TXNDC9	26.488
A0A287AKW6	MINDY lysine 48 deubiquitinase 3 OS=Sus scrofa OX=9823 GN=MINDY3	MINDY3	43.407			0.915			1.022			1.063			1.012	1.117		1.162		1.106
F1SD70	Legumain OS=Sus scrofa OX=9823 GN=LGMN	LGMN	49.11	1.013	0.958	0.985	0.957	0.969	1.092	1.041	1.037	0.975	1.048	1.001	0.995	1.021	0.69152	1.033	0.29472	1.03	0.27106
F1SSH4	NudC domain containing 3 OS=Sus scrofa OX=9823 GN=NUDCD3	NUDCD3	40.122	0.963	0.988	1.012	1.049	1.025	0.952	0.933	0.965	0.997	1.023	1.078	1.025	1.021	0.56524	0.977	0.38374	1.055	0.074921
A0A286ZXW8	DNA polymerase theta OS=Sus scrofa OX=9823 GN=POLQ	POLQ	266.39
I3LVP6	Ankyrin repeat and LEM domain containing 2 OS=Sus scrofa OX=9823 GN=ANKLE2	ANKLE2	106.03	0.992	0.959	1.002	1.043	0.987	1.017	0.979	0.975	0.934	0.993	1.065	1.02	1.032	0.2064	0.978	0.32852	1.042	0.16546
F1RRU6	Tousled like kinase 2 OS=Sus scrofa OX=9823 GN=TLK2	TLK2	78.505
F1S033	Bromodomain containing 3 OS=Sus scrofa OX=9823 GN=BRD3	BRD3	79.609	0.993	1.045		1.032	0.967		0.973	1.004		1.013	0.984		0.981	0.68326	0.97	0.41968	0.98	0.56428
F1RQC1	Family with sequence similarity 114 member A2 OS=Sus scrofa OX=9823 GN=FAM114A2	FAM114A2	50.819	1.056	0.962	0.982	0.987	0.917	0.961	1.005	1.129	1.038	1.022	0.979	1.053	0.955	0.2677	1.057	0.28378	1.018	0.63346
P15983	SLA class II histocompatibility antigen, DQ haplotype D beta chain OS=Sus scrofa OX=9823	---	29.262	1.249	1.147	0.99	0.889	0.709	0.838	1.032	1.365	0.993	0.792	0.748	1.157	0.719	0.02646	1.001	0.97148	0.797	0.187798
F1RLP1	DNA ligase OS=Sus scrofa OX=9823 GN=LIG4	LIG4	103.8
F2Z5E6	Ribosomal protein S5 OS=Sus scrofa OX=9823 GN=RPS5	RPS5	22.876	1.015	1.044	0.971	0.972	1.009	1.014	1.019	1.025	1.057	1.003	0.985	0.95	0.988	0.67294	1.023	0.38262	0.97	0.31116
A0A287AUF7	MRG domain binding protein OS=Sus scrofa OX=9823 GN=MRGBP	MRGBP	22.359			0.924			1.103			1.03			0.968	1.194		1.115		1.048
A0A287A6C1	Uncharacterized protein OS=Sus scrofa OX=9823 GN=METTL7A	METTL7A	23.726	0.969	1.103		1.005	1.051		0.991	0.963		1.048	0.892		0.992	0.93916	0.943	0.48308	0.936	0.58354
F1S3T6	Phospholipid-transporting ATPase OS=Sus scrofa OX=9823 GN=ATP8A1	ATP8A1	123.44	0.99			1.007			0.979			1.034			1.017		0.989		1.044
A0A287ALX8	Dihydropyrimidine dehydrogenase [NADP(+)] OS=Sus scrofa OX=9823 GN=DPYD	DPYD	108.74		1.008	1.041		0.984	1.004		0.977	0.969		1.02	0.984	0.97	0.25336	0.95	0.090438	0.978	0.454
A0A287APQ2	Amyloid beta precursor protein binding family B member 1 OS=Sus scrofa OX=9823 GN=APBB1	APBB1	76.952	0.86	0.977	1.039	1.137	1.005	1.023	1.126	0.927	1.032	0.896	1.096	0.92	1.1	0.22398	1.073	0.42598	1.013	0.89858
A0A287A8F8	MICOS complex subunit OS=Sus scrofa OX=9823 GN=CHCHD6	CHCHD6	24.704	0.943	0.945	0.998	1.058	0.942	0.941	0.948	0.929	0.925	1.093	1.182	1.13	1.019	0.70238	0.971	0.21814	1.18	0.004876
F1SDI2	Uncharacterized protein OS=Sus scrofa OX=9823 GN=LOC100524239	LOC100524239	6.5526	1.07	1.016	0.978	1.014	0.991	0.9	0.903	1.034	1.091	1.024	0.967	1.025	0.948	0.29574	0.988	0.82936	0.984	0.65776
P20112	SPARC OS=Sus scrofa OX=9823 GN=SPARC	SPARC	34.239	1.044	1.033	1.022	1.002	1.003	0.949	1.016	1.004	1.022	0.93	0.986	1.003	0.953	0.066801	0.982	0.082999	0.942	0.063558
A0A287BFV8	GRIP1 associated protein 1 OS=Sus scrofa OX=9823 GN=GRIPAP1	GRIPAP1	81.019		1.001			0.987			1.111			0.904		0.986		1.11		0.903
F1S911	KxDL motif containing 1 OS=Sus scrofa OX=9823 GN=KXD1	KXD1	19.588
A0A287AY88	Translocation associated membrane protein 1 OS=Sus scrofa OX=9823 GN=TRAM1	TRAM1	38.662	0.964			1.048			0.947			1.061			1.087		0.982		1.101
A0A287B8X4	Uncharacterized protein OS=Sus scrofa OX=9823 GN=SRSF7	SRSF7	15.763	1.004	1.047	0.954	0.995	1.006	0.998	0.981	0.989	1.031	0.993	0.97	0.991	0.998	0.96642	0.999	0.97948	0.983	0.5874
F1S4P7	Protein arginine methyltransferase NDUFAF7 OS=Sus scrofa OX=9823 GN=NDUFAF7	NDUFAF7	49.101	0.951	0.944		1.053	1.049		0.994	1.041		1.038	0.977		1.109	0.00160127	1.074	0.093537	1.063	0.183796
F1RGK5	Tropomyosin alpha-3 chain OS=Sus scrofa OX=9823 GN=TPM3	TPM3	29.357
I3L554	Centrosomal protein 128 OS=Sus scrofa OX=9823 GN=CEP128	CEP128	108.35			1.245			1.078			0.947			0.758	0.866		0.761		0.609
A0A287A8C7	Plectin OS=Sus scrofa OX=9823 GN=PLEC	PLEC	590.33	1.014	1.045	1.046	0.974	1.009	0.997	1.028	0.978	0.959	0.974	0.967	1.003	0.96	0.04756	0.955	0.114161	0.948	0.024456
F1SGV6	VPS26 endosomal protein sorting factor C OS=Sus scrofa OX=9823 GN=VPS26C	VPS26C	27.891	1.015		1.004	0.89		0.976	1.013		1.042	1.08		0.898	0.924	0.22768	1.018	0.36494	0.98	0.81396
I3LB10	Gamma-glutamyl carboxylase OS=Sus scrofa OX=9823 GN=GGCX	GGCX	87.218	0.985	0.967	0.95	1.053	0.997	1.118	0.926	0.932	1.051	1.022	1.085	0.954	1.092	0.066779	1.002	0.98586	1.055	0.2488
I3LM39	Cyclic GMP-AMP synthase OS=Sus scrofa OX=9823 GN=CGAS	CGAS	55.808	1.021		1.041	1.136		1.088	0.922		0.944	0.94		0.949	1.079	0.085902	0.905	0.022564	0.916	0.014881
F1S3U9	Uncharacterized protein OS=Sus scrofa OX=9823 GN=PRDX1	PRDX1	22.248	1.083	0.942	1.01	1	1.002	0.978	0.922	0.987	0.922	0.981	1.061	1.077	0.982	0.70424	0.933	0.21264	1.028	0.60138
A0A287ADE6	Ribosomal protein S15a OS=Sus scrofa OX=9823 GN=RPS15A	RPS15A	14.839	0.963	1.029	1.013	0.995	1.005	1.009	1.026	0.972	1.008	1.017	0.985	0.987	1.001	0.93728	1	0.98596	0.995	0.83358
A0A287AGZ9	Riboflavin kinase OS=Sus scrofa OX=9823 GN=RFK	RFK	16.756
A0A287BD60	Tripeptidyl peptidase 2 OS=Sus scrofa OX=9823 GN=TPP2	TPP2	140.41	0.986		1.008	0.976		1.026	1.035		1.026	1.009		0.959	1.004	0.90328	1.034	0.108081	0.987	0.67668
A0A287BP12	Origin recognition complex subunit 3 OS=Sus scrofa OX=9823 GN=ORC3	ORC3	82.126		1.02			0.963			1.002			1.016		0.944		0.982		0.996
A0A287BL58	PBX homeobox interacting protein 1 OS=Sus scrofa OX=9823 GN=PBXIP1	PBXIP1	78.993	0.989	1.009	1.019	1.01	1.033	0.91	1.039	0.959	0.996	0.962	1.001	1.072	0.979	0.59832	0.992	0.7596	1.006	0.8858
I3LSW2	Mediator of RNA polymerase II transcription subunit 28 OS=Sus scrofa OX=9823 GN=MED28	MED28	19.683	0.964			1.009			1.078			0.952			1.047		1.118		0.988
F1RN72	Nuclear speckle splicing regulatory protein 1 OS=Sus scrofa OX=9823 GN=NSRP1	NSRP1	60.901	1.093	0.961	1.046	0.974	0.984	0.956	0.972	1.043	0.94	0.956	1.016	1.057	0.94	0.192898	0.953	0.3847	0.977	0.66062
A0A287BH69	Origin recognition complex subunit 5 OS=Sus scrofa OX=9823 GN=ORC5	ORC5	46.314	0.992	1.002		0.936	1.041		1.03	1.044		1.043	0.923		0.991	0.86922	1.04	0.042816	0.986	0.8186
I3L8K1	Sortilin related receptor 1 OS=Sus scrofa OX=9823 GN=SORL1	SORL1	236.82	0.929	1.012	0.952	1.005	0.936	0.959	1.059	1.013	1.063	1.01	1.02	1.022	1.002	0.94014	1.084	0.05346	1.055	0.169822
F1RNJ3	Transmembrane protein 41B OS=Sus scrofa OX=9823 GN=TMEM41B	TMEM41B	28.254		1.038			1.011			0.982			0.974		0.974		0.946		0.938
F1S5I2	THADA, armadillo repeat containing OS=Sus scrofa OX=9823 GN=THADA	THADA	216.83
F1RN43	Cullin 4A OS=Sus scrofa OX=9823 GN=CUL4A	CUL4A	87.724	0.98	0.949		0.931	1.008		1.068	1.015		1.035	1.035		1.005	0.92578	1.08	0.125863	1.073	0.048019
F1RZ01	Chitinase domain-containing protein 1 precursor OS=Sus scrofa OX=9823 GN=CHID1	CHID1	44.553	0.997	0.929	1.01	0.979	1.014	0.949	1.02	1.045	0.991	1.009	0.986	1.01	1.002	0.94556	1.041	0.2506	1.024	0.42936
A0A286ZI55	Glycerol-3-phosphate dehydrogenase [NAD(+)] OS=Sus scrofa OX=9823 GN=GPD1	GPD1	37.678	0.888	1.067	0.955	0.975	0.942	1.011	1.03	1.026	1.16	1.083	0.997	0.89	1.006	0.88748	1.105	0.20478	1.021	0.8098
I3LSP2	Coiled-coil domain containing 9 OS=Sus scrofa OX=9823 GN=CCDC9	CCDC9	59.785	0.975	1.009	0.988	0.995	0.942	1.063	0.996	0.968	0.947	1.02	1.079	1.018	1.009	0.83142	0.979	0.30378	1.049	0.092659
A0A287AMS8	Pre-mRNA processing factor 31 OS=Sus scrofa OX=9823 GN=PRPF31	PRPF31	55.321	1.034	1.006	0.948	0.986	1.006	0.959	0.982	1.017	1.073	1.012	0.984	1.025	0.988	0.7016	1.028	0.48824	1.011	0.70568
K7GLW0	Glycerol kinase OS=Sus scrofa OX=9823 GN=GK	GK	51.605	1.063	1.035		0.886	1.019		1.105	1.007		0.926	0.945		0.908	0.29938	1.007	0.91742	0.892	0.020798
P18650	Apolipoprotein E OS=Sus scrofa OX=9823 GN=APOE	APOE	36.599	0.973	0.884	1.001	0.955	1.046	0.978	0.998	1.019	0.995	1.055	1.073	1.065	1.042	0.41576	1.054	0.23308	1.117	0.097758
A0A287ARF2	Acyl-CoA-binding domain-containing protein 5 OS=Sus scrofa OX=9823 GN=ACBD5	ACBD5	53.501			0.907			1.035			1.034			0.985	1.141		1.14		1.086
A0A287B5M9	Uncharacterized protein OS=Sus scrofa OX=9823 GN=LOC100623720	LOC100623720	32.173			1.244			1.123			0.812			0.853	0.903		0.653		0.686
F1SJN9	COMM domain containing 2 OS=Sus scrofa OX=9823 GN=COMMD2	COMMD2	22.733	0.946			1.037			0.959			1.078			1.096		1.014		1.14
A0A286ZV07	Fucokinase OS=Sus scrofa OX=9823 GN=FUK	FUK	117.59		0.989			1.034			0.932			1.015		1.046		0.942		1.026
F1SNF3	Uncharacterized protein OS=Sus scrofa OX=9823 GN=PODXL	PODXL	46.678	1.046	1.014	0.965	0.858	0.968	0.926	1.007	1.069	1.085	1.081	0.945	0.982	0.91	0.08758	1.045	0.24982	0.994	0.8921
Q2EHH8	Serine/threonine-protein phosphatase OS=Sus scrofa OX=9823 GN=PPP1CA	PPP1CA	37.512	0.945	0.898	0.975	0.99	1.055	0.994	0.982	1.04	0.999	1.029	1.02	1.038	1.078	0.07474	1.072	0.076317	1.095	0.020061
F1SND9	Centrosomal protein 41 OS=Sus scrofa OX=9823 GN=CEP41	CEP41	40.993		1.007	0.975		1.086	1.151		0.935	1.011		0.987	0.898	1.129	0.068176	0.982	0.69768	0.951	0.41328
A0A287AYJ0	Dihydropyrimidinase like 3 OS=Sus scrofa OX=9823 GN=DPYSL3	DPYSL3	57.77	1.039	1.013	0.995	0.988	1.093	1.129	1.007	0.947	0.891	0.951	0.96	0.982	1.053	0.29496	0.934	0.136623	0.949	0.030277
M3VK16	Chromosome 1 open reading frame 109 OS=Sus scrofa OX=9823 GN=C1orf109	C1orf109	23.275
F1RJC9	Uncharacterized protein OS=Sus scrofa OX=9823 GN=SSU72	SSU72	25.728		1.124			1.05			0.909			0.926		0.934		0.809		0.824
F1RMN3	Protein phosphatase 6 regulatory subunit 1 OS=Sus scrofa OX=9823 GN=PPP6R1	PPP6R1	96.577	1.081	0.988	1.021	1.036	1.198	1.026	0.866	0.927	0.985	1.028	0.915	0.981	1.055	0.41268	0.899	0.078303	0.946	0.26364
F1S543	Calponin OS=Sus scrofa OX=9823 GN=CNN3	CNN3	31.653	1.03	1.005	1.014	1.024	1.01	1.024	0.989	1.01	1.027	0.97	0.979	0.982	1.003	0.74438	0.992	0.58998	0.961	0.0081437
A0A287AZV4	S-(hydroxymethyl)glutathione dehydrogenase OS=Sus scrofa OX=9823 GN=ADH5	ADH5	38.801	1.038			0.994			1.013			0.939			0.958		0.976		0.905
I3L6X7	Vacuolar-sorting protein SNF8 OS=Sus scrofa OX=9823 GN=SNF8	SNF8	28.88	1.028	0.983	1.066	1.033	1.035	0.964	0.974	0.99	0.978	0.971	1.002	0.995	0.985	0.67944	0.956	0.137739	0.965	0.2321
A0A287AD98	Ephrin B1 OS=Sus scrofa OX=9823 GN=EFNB1	EFNB1	37.704	0.916	0.958	0.911	1.092	0.967	0.975	0.962	1.065	1.043	1.057	1.012	1.075	1.089	0.11718	1.102	0.050123	1.129	0.0072646
A0A287BEQ3	Histone-lysine N-methyltransferase OS=Sus scrofa OX=9823 GN=SETDB1	SETDB1	137.14	1.001			1.008			0.994			1.004			1.007		0.993		1.003
F1SIT3	La ribonucleoprotein domain family member 6 OS=Sus scrofa OX=9823 GN=LARP6	LARP6	51.685	1.046			0.982			0.962			1.013			0.939		0.92		0.968
I3LGI9	Beta-galactosidase OS=Sus scrofa OX=9823 GN=GLB1	GLB1	73.431	1.051	0.988	0.954	0.963	0.981	0.958	1.035	0.95	1.138	0.926	1.048	0.994	0.97	0.36068	1.043	0.5314	0.992	0.8556
A0A286ZWV8	Oxysterol-binding protein OS=Sus scrofa OX=9823 GN=OSBPL5	OSBPL5	98.383			0.921			1.083			1.009			1.008	1.176		1.096		1.094
A0A287AKR8	Uncharacterized protein OS=Sus scrofa OX=9823 GN=LAGE3	LAGE3	13.588	1.058		0.972	1.011		0.977	0.94		1	0.996		1.054	0.979	0.70236	0.956	0.48214	1.01	0.85852
P19100	Steroid 17-alpha-hydroxylase/17,20 lyase OS=Sus scrofa OX=9823 GN=CYP17A1	CYP17A1	57.446	0.975	0.923	1.021	0.978	0.996	0.951	0.98	1.037	0.9	1.072	1.065	1.108	1.002	0.93652	0.999	0.97736	1.112	0.028075
A0A287ABE4	Bromodomain testis associated OS=Sus scrofa OX=9823 GN=BRDT	BRDT	73.034
A0A287AF29	Fatty acyl-CoA reductase OS=Sus scrofa OX=9823 GN=FAR1	FAR1	57.21
A0A286ZST9	CREB regulated transcription coactivator 3 OS=Sus scrofa OX=9823 GN=CRTC3	CRTC3	66.623	0.95	1.042	0.987	0.977	1.007	0.99	0.991	1.027	0.992	1.018	0.934	1.013	0.998	0.97248	1.01	0.72766	0.995	0.90804
F1S150	La-related protein 7 OS=Sus scrofa OX=9823 GN=LARP7	LARP7	66.692			0.964			1.108			0.894			1.054	1.149		0.927		1.093
I3L8Q5	Peroxisomal trans-2-enoyl-CoA reductase OS=Sus scrofa OX=9823 GN=PECR	PECR	32.304	0.95	0.969	1.019	1.074	0.993	1.036	1.009	0.939	0.99	0.982	1.104	0.97	1.056	0.151225	1	0.99944	1.04	0.45612
Q864B5	DnaJ homolog subfamily A member 4 OS=Sus scrofa OX=9823 GN=DNAJA4	DNAJA4	44.838	1.07			0.98			1.035			0.907			0.916		0.967		0.848
I3L902	Derlin OS=Sus scrofa OX=9823 GN=DERL1	DERL1	17.221	0.94	1.045	0.991	0.9	1.157	1.134	0.969	0.86	0.995	1.205	0.961	0.912	1.072	0.49666	0.949	0.38026	1.034	0.77972
A0A287AWB5	Protein ABHD16A OS=Sus scrofa OX=9823 GN=ABHD16A	ABHD16A	62.877	0.955	0.956	1.032	1.014	0.952	0.994	0.989	1.021	0.939	1.066	1.062	1.025	1.006	0.85734	1.002	0.9554	1.071	0.071844
A0A287BE96	Crystallin beta-gamma domain containing 2 OS=Sus scrofa OX=9823 GN=CRYBG2	CRYBG2	164.09		0.953			1.087			1.02			0.956		1.141		1.07		1.003
F1SFF8	Alpha-1,4 glucan phosphorylase OS=Sus scrofa OX=9823 GN=PYGL	PYGL	97.562	1.018	1.011	0.986	0.969	1.006	0.985	1.04	1.04	1.046	0.949	0.955	0.981	0.982	0.27398	1.037	0.021497	0.957	0.034961
A0A287AC37	RAB3A interacting protein OS=Sus scrofa OX=9823 GN=RAB3IP	RAB3IP	43.877		0.931			1.032			1.002			1.045		1.108		1.076		1.122
F1RNF5	PPFIA binding protein 2 OS=Sus scrofa OX=9823 GN=PPFIBP2	PPFIBP2	80.443	0.972	1.012		0.909	0.907		1.105	0.967		1.008	1.107		0.915	0.048556	1.044	0.61284	1.066	0.34186
A0A287AJM0	Golgi associated, gamma adaptin ear containing, ARF binding protein 1 OS=Sus scrofa OX=9823 GN=GGA1	GGA1	69.911	0.973			1.022			1.016			1.03			1.05		1.044		1.059
P79274	Long-chain specific acyl-CoA dehydrogenase, mitochondrial OS=Sus scrofa OX=9823 GN=ACADL	ACADL	47.956	0.953	0.939	0.984	1.014	0.975	0.97	0.937	1.024	0.977	1.123	1.033	1.056	1.029	0.22176	1.022	0.51346	1.117	0.0182442
F1S735	F-box protein 30 OS=Sus scrofa OX=9823 GN=FBXO30	FBXO30	81.855		0.959			1.059			0.917			1.077		1.104		0.956		1.123
A0A287B3T2	Ferrochelatase OS=Sus scrofa OX=9823 GN=FECH	FECH	51.896	1.005	0.989	1.026	0.954	0.987	1.008	0.994	0.973	0.964	1.017	1.04	1.009	0.976	0.2815	0.971	0.099284	1.015	0.33918
K7GL05	Solute carrier family 44 member 1 OS=Sus scrofa OX=9823 GN=SLC44A1	SLC44A1	73.073			0.985			1.036			0.997			0.996	1.052		1.012		1.011
K7GSE5	NADH:ubiquinone oxidoreductase subunit B9 OS=Sus scrofa OX=9823 GN=NDUFB9	NDUFB9	21.827	1.022	0.986	1.027	1.036	1.065	0.98	0.926	0.978	0.987	1.05	0.976	1.03	1.015	0.62486	0.953	0.10834	1.007	0.808
F1SIV9	5'-nucleotidase domain containing 2 OS=Sus scrofa OX=9823 GN=NT5DC2	NT5DC2	64.289
B2DCZ9	Rho guanine nucleotide exchange factor 2 OS=Sus scrofa OX=9823 GN=ARHGEF2	ARHGEF2	108.48	1.025	0.992	0.996	0.978	0.968	1.041	0.972	1.058	0.912	1.021	0.928	1.015	0.991	0.73428	0.976	0.5938	0.984	0.62472
F1SU59	Annexin OS=Sus scrofa OX=9823 GN=ANXA7	ANXA7	49.541	1.004	0.985	1.014	1.058	1.016	1.001	0.964	0.988	0.943	0.965	1.002	1.06	1.024	0.27544	0.964	0.082398	1.008	0.81134
F1RGE2	WD repeat domain 55 OS=Sus scrofa OX=9823 GN=WDR55	WDR55	42.177		1.02	1.057		0.995	1.016		0.965	1.002		1.023	0.939	0.968	0.2594	0.947	0.170442	0.945	0.33952
A0A287AQV4	Cystathionine beta-synthase OS=Sus scrofa OX=9823 GN=CBS	CBS	62.533	0.747	0.946		1.17	1.004		0.944	1.004		1.196	1.052		1.284	0.21268	1.151	0.35216	1.328	0.164962
A0A287A4L4	Uncharacterized protein OS=Sus scrofa OX=9823 GN=UBA3	UBA3	50.059		0.966	0.938		1.006	0.978		1.009	1.06		1.029	0.989	1.042	0.180862	1.087	0.101885	1.06	0.142976
Q767L6	Flotillin-1 OS=Sus scrofa OX=9823 GN=FLOT1	FLOT1	47.355	1.041	1.005	1.016	0.999	1.026	1.015	0.995	0.971	0.991	0.972	0.951	1.031	0.993	0.6102	0.966	0.053559	0.965	0.23828
F1RHP9	Tripartite motif containing 68 OS=Sus scrofa OX=9823 GN=TRIM68	TRIM68	55.913
A0A0A0MY60	Signal transducer and activator of transcription OS=Sus scrofa OX=9823 GN=STAT5A	STAT5A	91.004	0.876		1.018	1.003		0.973	1.04		0.925	1.101		1.084	1.043	0.6159	1.037	0.72916	1.154	0.193439
F1S8Y2	MMS19 homolog, cytosolic iron-sulfur assembly component OS=Sus scrofa OX=9823 GN=MMS19	MMS19	113.13	1.029	0.99		1.063	1.286		0.878	0.929		1.049	0.834		1.163	0.26934	0.895	0.083096	0.933	0.58002
I3L7E5	DNA helicase OS=Sus scrofa OX=9823 GN=MCM3	MCM3	90.969	1.028	1.041	1.02	1.012	0.974	1	1.043	0.99	1.022	0.925	1	0.963	0.967	0.056221	0.989	0.5275	0.935	0.043658
A0A286ZUF1	Ectonucleotide pyrophosphatase/phosphodiesterase 1 OS=Sus scrofa OX=9823 GN=ENPP1	ENPP1	93.543
A0A287A5W5	RAB39A, member RAS oncogene family OS=Sus scrofa OX=9823 GN=RAB39A	RAB39A	25.036
F1RPP3	CXXC finger protein 1 OS=Sus scrofa OX=9823 GN=CXXC1	CXXC1	76.289	1.025	1.093	1.015	1.034	1.005	1.018	0.991	0.88	0.98	0.945	1.025	0.998	0.976	0.3836	0.91	0.098777	0.947	0.179703
A0A287ART1	Rho GTPase activating protein 31 OS=Sus scrofa OX=9823 GN=ARHGAP31	ARHGAP31	156.43			1.006			1.047			0.906			1.053	1.041		0.901		1.047
K7GQE8	Uncharacterized protein OS=Sus scrofa OX=9823 GN=LOC110255210	LOC110255210	57.094	0.978	0.922		0.984	1.009		1.079	1.072		0.958	1.005		1.049	0.2718	1.132	0.052338	1.033	0.47922
I3L893	Rab GDP dissociation inhibitor OS=Sus scrofa OX=9823 GN=GDI1	GDI1	48.153	0.976	0.962	1.021	1.029	1.063	0.988	1.003	0.972	1.024	0.981	0.956	0.969	1.041	0.22316	1.014	0.5954	0.982	0.41092
A0A287ADK7	Mitochondrial fission 1 protein OS=Sus scrofa OX=9823 GN=FIS1	FIS1	16.838	1.021	0.987	0.933	1.046	0.949	0.95	0.978	1.043	1.009	0.971	0.986	1.097	1.001	0.98206	1.03	0.40186	1.038	0.47196
A0A286ZKS3	Engulfment and cell motility 2 OS=Sus scrofa OX=9823 GN=ELMO2	ELMO2	82.641		1.015			1.044			1.015			0.921		1.029		1		0.907
A0A286ZQL5	NOVA alternative splicing regulator 2 OS=Sus scrofa OX=9823 GN=NOVA2	NOVA2	49.028	0.988			0.94			1.155			0.904			0.951		1.169		0.915
F1RXC7	Cancer susceptibility 3 OS=Sus scrofa OX=9823 GN=CASC3	CASC3	69.687	0.955	0.936	0.994	1.038	1.109	0.979	1.047	1.008	1.046	0.969	0.966	0.988	1.084	0.119438	1.075	0.028755	1.013	0.52154
F1RFM9	PMS1 homolog 2, mismatch repair system component OS=Sus scrofa OX=9823 GN=PMS2	PMS2	93.984	0.986	0.99		1.085	0.845		1.013	1.081		0.926	1.07		0.977	0.8436	1.06	0.21946	1.01	0.93452
A0A287BRY6	SPARC-like protein 1 precursor OS=Sus scrofa OX=9823 GN=SPARCL1	SPARCL1	61.802
A0A287AE76	60S ribosomal protein L4 OS=Sus scrofa OX=9823 GN=RPL4	RPL4	44.692	0.927	0.82	0.941	0.962	0.962	0.958	0.907	1.009	1.126	1.196	1.194	0.991	1.072	0.24258	1.132	0.185278	1.258	0.04042
A0A287AGX6	Uncharacterized protein OS=Sus scrofa OX=9823 GN=LOC100526118	LOC100526118	25.291
F1RK97	Uncharacterized protein OS=Sus scrofa OX=9823 GN=LOC100153925	LOC100153925	15.9	0.95	1.06	1.036	1.012	1.017	0.967	1.058	0.984	1.064	0.987	0.945	0.94	0.984	0.69326	1.02	0.65752	0.943	0.190116
A0A287AB69	Abnormal spindle microtubule assembly OS=Sus scrofa OX=9823 GN=ASPM	ASPM	350.94
P10612	Cholesterol side-chain cleavage enzyme, mitochondrial OS=Sus scrofa OX=9823 GN=CYP11A1	CYP11A1	60.257	0.914	0.897	0.98	0.948	0.962	0.979	0.911	1.01	0.977	1.245	1.121	1.06	1.035	0.28468	1.038	0.40882	1.228	0.0199824
A0A287AJY8	Ubiquitin-like modifier-activating enzyme ATG7 OS=Sus scrofa OX=9823 GN=ATG7	ATG7	73.207	1.019			1.039			1.063			0.962			1.02		1.043		0.944
A0A287AR45	Stabilin 1 OS=Sus scrofa OX=9823 GN=STAB1	STAB1	234.55	0.973			1.064			1.008			0.975			1.094		1.036		1.002
A0A287B742	TROVE domain family member 2 OS=Sus scrofa OX=9823 GN=TROVE2	TROVE2	60.451	1.003	1.011	0.976	0.988	0.991	1.02	1.023	1.025	0.999	1	0.962	0.997	1.003	0.8478	1.019	0.23326	0.99	0.55798
A0A287AST1	Opioid growth factor receptor OS=Sus scrofa OX=9823 GN=OGFR	OGFR	71.567	1.046	1.103	0.985	0.943	1.02	0.962	1.03	0.946	0.991	0.971	0.947	1.015	0.933	0.164261	0.947	0.25506	0.936	0.163136
A0A287BCP0	Tropomyosin alpha-1 chain OS=Sus scrofa OX=9823 GN=TPM1	TPM1	40.037
F1RR35	Ring finger protein 145 OS=Sus scrofa OX=9823 GN=RNF145	RNF145	76.13	0.969	0.953	0.887	1.057	1.083	1.085	0.964	0.923	1.078	1.027	1.058	0.974	1.148	0.0081353	1.056	0.38188	1.089	0.078541
A0A287AXT4	Malic enzyme OS=Sus scrofa OX=9823 GN=ME2	ME2	61.332	0.992			0.974			1.032			0.981			0.982		1.04		0.989
I3LCB2	DNA-directed RNA polymerases I, II, and III subunit RPABC3 OS=Sus scrofa OX=9823 GN=POLR2H	POLR2H	17.143	1.037	0.994	0.954	0.931	0.952	0.93	1.028	1.052	1.091	0.998	1.001	1.024	0.942	0.080358	1.062	0.110018	1.013	0.63182
F1STZ6	Zinc finger and BTB domain containing 40 OS=Sus scrofa OX=9823 GN=ZBTB40	ZBTB40	118.17
Q9GKX6	Aldose 1-epimerase OS=Sus scrofa OX=9823 GN=GALM	GALM	37.815	1.016	0.997	0.988	1.015	0.992	0.962	0.949	1.013	1.008	1.03	1.012	1.037	0.989	0.56908	0.99	0.65816	1.026	0.079604
Q71U53	cAMP-dependent protein kinase inhibitor alpha OS=Sus scrofa OX=9823 GN=PKIA	PKIA	7.9884		1.067			0.943			0.86			1.127		0.884		0.806		1.056
F1S4B2	Serine and arginine rich splicing factor 5 OS=Sus scrofa OX=9823 GN=SRSF5	SRSF5	31.176	0.998	1.089	1.02	0.994	0.922	0.969	1.037	1.022	1.051	0.952	0.986	0.969	0.929	0.097245	1.001	0.95652	0.936	0.078844
A0A287AG68	Uncharacterized protein OS=Sus scrofa OX=9823	---	22.486	0.884		0.998	1.009		0.978	1.073		1.024	1.049		1.006	1.056	0.4655	1.114	0.2334	1.092	0.2975
I3LNI2	TRK-fused gene OS=Sus scrofa OX=9823 GN=TFG	TFG	40.646	0.982	0.935	0.975	1.027	0.991	0.998	1.034	1.041	1.039	0.991	0.986	0.997	1.043	0.088579	1.077	0.040622	1.028	0.145684
F1S0D8	UBX domain protein 4 OS=Sus scrofa OX=9823 GN=UBXN4	UBXN4	56.592	1.01	1.007	1.03	1.005	1.009	1.018	0.987	0.985	0.976	1.027	1.023	1.012	0.995	0.57514	0.968	0.013837	1.005	0.58536
Q4KRV1	GPI-anchor transamidase OS=Sus scrofa OX=9823 GN=PIGK	PIGK	45.141			0.947			1.025			0.995			1.043	1.082		1.051		1.101
F1S6F8	Tetratricopeptide repeat domain 39A OS=Sus scrofa OX=9823 GN=TTC39A	TTC39A	62.676
A0A287B6K6	RNA binding protein fox-1 homolog OS=Sus scrofa OX=9823 GN=RBFOX2	RBFOX2	33.93	1.038			1.041			0.955			0.974			1.003		0.92		0.938
F1STL2	Pumilio RNA binding family member 1 OS=Sus scrofa OX=9823 GN=PUM1	PUM1	110.94	1.055	0.956	1.128	0.954	0.969	0.944	1.023	1.016	0.957	0.962	1.062	0.971	0.913	0.21082	0.954	0.44186	0.954	0.4713
F1RTW4	Translation machinery associated 16 homolog OS=Sus scrofa OX=9823 GN=TMA16	TMA16	24.154	0.977	0.995	0.941	1.024	0.996	0.993	1.022	0.948	1.09	0.985	1.065	0.986	1.034	0.150642	1.05	0.33332	1.042	0.2523
K7GNH3	Uncharacterized protein OS=Sus scrofa OX=9823 GN=ANK3	ANK3	121.49	0.708			0.907			1.228			1.175			1.281		1.734		1.66
F1RNG6	Protein tweety homolog OS=Sus scrofa OX=9823 GN=TTYH1	TTYH1	49.057	1.005	1		1.12	1.042		0.871	0.995		1.03	0.973		1.078	0.174824	0.931	0.46626	0.999	0.96538
F1RJV1	Kinesin-like protein OS=Sus scrofa OX=9823 GN=KIF3A	KIF3A	80.028	1.05			0.987			0.968			0.997			0.94		0.922		0.95
A0A287BE42	NIMA related kinase 7 OS=Sus scrofa OX=9823 GN=NEK7	NEK7	34.595	0.998	1.021	1.071	1.015	1.014	1.005	1.028	1.005	0.962	1.009	0.991	0.972	0.982	0.48522	0.969	0.33546	0.962	0.17468
A0A286ZR28	5'-AMP-activated protein kinase subunit gamma-1 OS=Sus scrofa OX=9823 GN=PRKAG1	PRKAG1	31.777	1.074	1.01	1.023	1.011	1.006	1.02	0.97	1.046	0.954	0.945	0.943	1.025	0.977	0.30604	0.956	0.2508	0.938	0.122536
F1SNL7	Cytosolic non-specific dipeptidase OS=Sus scrofa OX=9823 GN=CNDP2	CNDP2	52.734	0.994	1.053	1.022	0.982	0.97	1.044	0.992	0.965	0.974	1.004	1	0.973	0.976	0.43686	0.955	0.068719	0.97	0.192921
I3LFU3	Ring finger protein 213 OS=Sus scrofa OX=9823 GN=RNF213	RNF213	233.61	1	1.008	0.998	1.06	1.109	1.006	1.044	0.878	0.924	0.899	0.999	0.961	1.056	0.197338	0.947	0.38104	0.951	0.2407
P79281	Pleiotrophin OS=Sus scrofa OX=9823 GN=PTN	PTN	18.91	1.014	1.121	1.114	0.868	1.02	1.053	0.995	0.745	0.924	1.131	1.105	0.926	0.905	0.20798	0.82	0.091544	0.973	0.69428
A0A287AWK3	ATP binding cassette subfamily C member 3 OS=Sus scrofa OX=9823 GN=ABCC3	ABCC3	163.51	1.066	1.011	1.052	1.032	1.018	0.965	0.948	1.02	0.92	0.985	0.989	1.074	0.964	0.22406	0.923	0.079296	0.974	0.45458
F1RPY8	Spindlin interactor and repressor of chromatin binding OS=Sus scrofa OX=9823 GN=SPINDOC	SPINDOC	41.287
I3LME1	ArfGAP with GTPase domain, ankyrin repeat and PH domain 3 OS=Sus scrofa OX=9823 GN=AGAP3	AGAP3	86.937
F1S0X4	Tyrosine-protein kinase OS=Sus scrofa OX=9823 GN=ABL1	ABL1	122.31			1.031			0.969			0.985			1.018	0.94		0.955		0.987
A0A286ZQF6	Uncharacterized protein OS=Sus scrofa OX=9823	---	44.409	0.894	0.94	1.087	1.075	0.998	0.969	0.92	0.957	0.819	1.098	1.059	1.083	1.041	0.55072	0.923	0.35234	1.109	0.146742
F1S3K9	Presenilin OS=Sus scrofa OX=9823 GN=PSEN1	PSEN1	52.482	0.983		1.058	1.167		1.041	0.852		0.757	1.032		1.149	1.082	0.3712	0.788	0.075422	1.069	0.41968
A0A287BAR3	Phosphatidylinositol glycan anchor biosynthesis class G OS=Sus scrofa OX=9823 GN=PIGG	PIGG	71.408		0.647			1.014			1.433			0.921		1.567		2.215		1.423
A0A287A0S2	Uncharacterized protein OS=Sus scrofa OX=9823 GN=ATF7	ATF7	46.434		1.024			1.087			0.961			0.942		1.062		0.938		0.92
A0A287B0S5	Serine/threonine-protein phosphatase 2A 56 kDa regulatory subunit OS=Sus scrofa OX=9823 GN=PPP2R5A	PPP2R5A	56.315		0.987	1.109		1.137	1.17		0.989	0.826		0.909	0.927	1.101	0.24564	0.866	0.3058	0.876	0.15732
A0A287AC05	Ceroid-lipofuscinosis neuronal protein 6 OS=Sus scrofa OX=9823 GN=CLN6	CLN6	32.125	1.079	0.984	1.099	0.917	0.962	0.887	1.056	1.102	1.177	0.932	0.953	0.838	0.875	0.03266	1.055	0.31488	0.861	0.045877
F2Z5I5	Uncharacterized protein OS=Sus scrofa OX=9823 GN=CSNK2A1	CSNK2A1	45.143	1.005	0.988	1.003	0.995	1.014	1.003	0.994	0.964	1.007	0.98	1.025	1.004	1.005	0.52646	0.99	0.49384	1.004	0.7803
F1RM04	Zinc finger CCCH-type containing 4 OS=Sus scrofa OX=9823 GN=ZC3H4	ZC3H4	126.08	0.918	1.147	1.074	1.066	0.936	0.957	1.052	0.949	1.017	0.98	0.962	0.957	0.943	0.50622	0.961	0.64704	0.924	0.37476
I3L710	Transcriptional repressor CTCF OS=Sus scrofa OX=9823 GN=CTCF	CTCF	82.816	1.011	1.037	1.012	0.986	1.017	0.994	1.046	0.951	1.008	0.954	1.027	0.974	0.979	0.169663	0.982	0.55056	0.966	0.2067
F1RPU6	Myelin protein zero like 1 OS=Sus scrofa OX=9823 GN=MPZL1	MPZL1	29.241		1.054			1.077			0.967			0.916		1.022		0.917		0.869
A0A287A321	Cardiolipin synthase 1 OS=Sus scrofa OX=9823 GN=CRLS1	CRLS1	31.84			1.109			1.029			0.855			1.017	0.928		0.771		0.917
A0A287AV93	Dolichyl-phosphate beta-glucosyltransferase OS=Sus scrofa OX=9823 GN=ALG5	ALG5	32.597
A0A287BNX6	Angiopoietin 4 OS=Sus scrofa OX=9823 GN=ANGPT4	ANGPT4	56.065
I3LH60	RAP2C, member of RAS oncogene family OS=Sus scrofa OX=9823 GN=RAP2C	RAP2C	20.759
A0A287A710	Nuclear factor 1 OS=Sus scrofa OX=9823 GN=NFIC	NFIC	42.911	0.996	1.053	0.997	0.958	0.968	1.014	1.074	0.99	1.044	0.967	0.986	0.961	0.965	0.23536	1.02	0.5446	0.957	0.091924
A0A287BTG0	Metaxin-1 OS=Sus scrofa OX=9823 GN=MTX1	MTX1	35.814	0.954	1.032	0.936	0.992	0.957	1.016	0.973	1.04	0.979	1.057	1.034	1.082	1.015	0.68274	1.024	0.54658	1.086	0.063437
F1SS71	Growth arrest specific 7 OS=Sus scrofa OX=9823 GN=GAS7	GAS7	48.071	0.875	1.047		0.966	1.065		1.056	0.963		1.12	0.936		1.057	0.6274	1.05	0.65642	1.07	0.64844
A0A287A994	Trafficking protein particle complex subunit 13 OS=Sus scrofa OX=9823 GN=TRAPPC13	TRAPPC13	39.137	0.997	0.963	0.981	1.052	1.025	1.1	0.958	0.901	0.909	1.006	1.119	1.03	1.08	0.028503	0.941	0.047939	1.073	0.109702
Q06AS6	GBI2 OS=Sus scrofa OX=9823 GN=GNAI2	GNAI2	40.464	1.018	1.023	0.997	0.98	0.996	0.998	0.999	1.054	0.977	0.982	0.931	1.013	0.979	0.09518	0.997	0.90338	0.963	0.2149
A0A287AHT1	Pyruvate dehydrogenase kinase 3 OS=Sus scrofa OX=9823 GN=PDK3	PDK3	47.966
A0A287ASW3	Aromatase 3 OS=Sus scrofa OX=9823 GN=CYP19A3	CYP19A3	57.932	0.58	0.589		1.231	1.202		0.657	0.889		1.633	1.301		2.081	0.00037731	1.322	0.21854	2.51	0.015182
P79304	Aromatase 3 OS=Sus scrofa OX=9823 GN=CYP19A3	CYP19A3	57.914			1.026			0.935			0.989			1.085	0.911		0.964		1.058
A0A286ZXA7	PDZ domain containing ring finger 3 OS=Sus scrofa OX=9823 GN=PDZRN3	PDZRN3	87.128
I3LLG1	Vacuolar fusion protein MON1 homolog A OS=Sus scrofa OX=9823 GN=MON1A	MON1A	61.807			1.053			0.916			1.065			0.965	0.87		1.011		0.916
F1S2E2	Annexin OS=Sus scrofa OX=9823 GN=ANXA11	ANXA11	53.943	1.014	1.046	0.997	1.006	1	0.995	1	0.99	0.978	0.979	1.01	1.015	0.982	0.27278	0.971	0.129941	0.983	0.38878
F1RSM4	Ribosome biogenesis protein BOP1 OS=Sus scrofa OX=9823 GN=BOP1	BOP1	73.497	0.985	0.988	0.992	1.014	1.213	1.071	1.039	0.823	1.003	0.966	1.004	0.955	1.112	0.190119	0.966	0.6412	0.987	0.46138
Q29056	Interleukin-1 receptor antagonist protein OS=Sus scrofa OX=9823 GN=IL1RN	IL1RN	20.093	1.007	0.957	1.004	1.014	0.913	1.008	0.924	0.949	0.894	1.069	1.176	1.099	0.989	0.76586	0.932	0.042503	1.127	0.022336
F1SMQ0	Transportin 3 OS=Sus scrofa OX=9823 GN=TNPO3	TNPO3	96.687	0.98			0.948			1.037			1.038			0.967		1.058		1.059
A0A287AVG1	26S proteasome regulatory subunit 8 OS=Sus scrofa OX=9823 GN=PSMC5	PSMC5	45.285	1.014	0.985	0.992	0.968	0.994	0.96	1.003	0.997	1.004	1.003	0.988	1.027	0.977	0.1621	1.004	0.65002	1.009	0.56478
F6QAM9	Adenylosuccinate lyase OS=Sus scrofa OX=9823 GN=ADSL	ADSL	55.048	0.983	1.003	1.033	1.036	1.028	1.007	0.984	0.967	0.99	1.039	0.964	0.98	1.017	0.36124	0.974	0.180037	0.988	0.67118
F1SK43	Phospholipid phosphatase 6 OS=Sus scrofa OX=9823 GN=PLPP6	PLPP6	32.692		0.998	1.042		0.951	0.94		1.016	0.989		1.023	1.009	0.927	0.077297	0.983	0.5693	0.996	0.8846
A0A287B9E1	Differentially expressed in FDCP 8 homolog OS=Sus scrofa OX=9823 GN=DEF8	DEF8	53.835
F1S0W0	Rap guanine nucleotide exchange factor 1 OS=Sus scrofa OX=9823 GN=RAPGEF1	RAPGEF1	119.88	0.974	0.942	1.07	1.016	0.928	1.053	1.031	1.012	0.819	0.986	1.116	1.068	1.004	0.94764	0.958	0.60742	1.062	0.31812
P02540	Desmin OS=Sus scrofa OX=9823 GN=DES	DES	53.628	1.045	1.095	0.947	0.93	0.983	1.172	1.069	1.013	1.012	0.93	0.889	0.893	0.999	0.96542	1.002	0.93954	0.879	0.047161
F1SV16	RNA helicase OS=Sus scrofa OX=9823 GN=DDX10	DDX10	101.05
F1RYD0	Uncharacterized protein OS=Sus scrofa OX=9823 GN=TCEAL4	TCEAL4	25.357	0.96			1.04			1.041			0.969			1.083		1.084		1.009
F1RSQ0	Chromosome 8 open reading frame 82 OS=Sus scrofa OX=9823 GN=C8orf82	C8orf82	24.267
K9IVF7	X-prolyl aminopeptidase (Aminopeptidase P) 1, soluble OS=Sus scrofa OX=9823 GN=XPNPEP1	XPNPEP1	74.668	0.991		1.006	0.985		0.99	1.008		0.994	1.019		0.996	0.989	0.2979	1.003	0.82996	1.009	0.58028
A0A286ZPT6	Uncharacterized protein OS=Sus scrofa OX=9823 GN=NDUFV2	NDUFV2	25.543	0.941	0.991	1.011	1.02	0.987	0.939	1.023	1.002	1.091	1.012	1.016	0.99	1.001	0.9791	1.059	0.163261	1.025	0.32604
I3LK68	ATP-dependent 6-phosphofructokinase OS=Sus scrofa OX=9823 GN=PFKP	PFKP	86.156	0.926	1.045		1.021	1.111		1.029	1.003		1.039	0.858		1.082	0.39398	1.031	0.654	0.962	0.75182
F1RIF4	Uncharacterized protein OS=Sus scrofa OX=9823 GN=ZFAND6	ZFAND6	22.587	1.023			0.976			1.043			0.955			0.954		1.02		0.934
F1SK95	Oxygen-dependent coproporphyrinogen-III oxidase, mitochondrial OS=Sus scrofa OX=9823 GN=CPOX	CPOX	49.157	0.945	0.974	1.018	1.049	1.037	1.013	0.936	0.91	0.962	1.062	1.052	1.024	1.055	0.086743	0.956	0.171997	1.068	0.051423
I3LR72	HGH1 homolog OS=Sus scrofa OX=9823 GN=HGH1	HGH1	40.208	1.037		0.973	1.049		1.271	0.976		0.794	0.945		1.007	1.154	0.30216	0.881	0.3462	0.971	0.58198
Q866Y3	N-acetylmuramoyl-L-alanine amidase OS=Sus scrofa OX=9823 GN=PGLYRP2	PGLYRP2	64.593	0.902	0.901	0.942	1.057	1.14	0.931	0.931	0.877	1.038	1.14	1.104	1.086	1.14	0.104561	1.037	0.54612	1.213	0.00069923
F2Z5P1	Histone H2A OS=Sus scrofa OX=9823 GN=H2AFV	H2AFV	13.509	0.991	1.037	0.96	0.965	0.924	0.973	0.983	0.876	1.075	1.039	1.157	0.984	0.958	0.19472	0.982	0.75436	1.064	0.3141
I3LPP4	Exportin-2 OS=Sus scrofa OX=9823 GN=CSE1L	CSE1L	110.65	1.006	1.006	0.97	0.998	0.95	1.003	1.048	1.053	1.053	0.966	0.984	0.982	0.99	0.64264	1.058	0.044341	0.983	0.28074
C0JPM4	Metalloproteinase inhibitor 2 precursor OS=Sus scrofa OX=9823 GN=TIMP-2	TIMP-2	24.506	0.944			1.087			1.02			0.965			1.151		1.081		1.022
P00377	Dihydrofolate reductase OS=Sus scrofa OX=9823 GN=DHFR	DHFR	21.455	1.031	1.04	0.995	0.906	0.921	0.992	1.052	1.047	1.093	0.942	1.003	0.969	0.919	0.052535	1.041	0.103824	0.95	0.087341
A0A287B0N7	Nucleolar protein 3 OS=Sus scrofa OX=9823 GN=NOL3	NOL3	25.865	0.958		1.087	1		1.075	0.966		0.911	1.092		0.946	1.015	0.8473	0.918	0.35032	0.997	0.97036
I3L9T3	SPRY domain containing 4 OS=Sus scrofa OX=9823 GN=SPRYD4	SPRYD4	23.082	0.995	0.996	1.023	1.039	1.036	0.952	0.964	1.019	0.971	1.015	0.959	1.053	1.004	0.9112	0.98	0.35916	1.004	0.90488
F1RNM5	Tectonic family member 1 OS=Sus scrofa OX=9823 GN=TCTN1	TCTN1	59.207
I3LA16	mRNA cap guanine-N7 methyltransferase OS=Sus scrofa OX=9823 GN=RNMT	RNMT	53.579	0.975	1.033	1.047	0.91	0.964	0.934	1.019	0.994	1.019	1.017	0.987	1.002	0.919	0.037643	0.992	0.77488	0.984	0.53896
I3LIQ3	UTP4, small subunit processome component OS=Sus scrofa OX=9823 GN=UTP4	UTP4	73.789	0.982			0.995			1.086			0.937			1.013		1.106		0.954
F1RGG8	Marginal zone B and B1 cell specific protein OS=Sus scrofa OX=9823 GN=MZB1	MZB1	21.573
F1RU52	Dipeptidyl peptidase 3 OS=Sus scrofa OX=9823 GN=DPP3	DPP3	82.737	1	0.985	0.998	1.078	0.982	1.041	0.93	1.025	0.972	1.024	1.013	1.003	1.04	0.24002	0.981	0.52722	1.019	0.06836
F1STT6	Mitochondrial fission regulator 1 like OS=Sus scrofa OX=9823 GN=MTFR1L	MTFR1L	31.809	0.929	0.977	1.03	1.049	1.037	0.977	1.015	0.902	0.974	1.021	1.056	1.048	1.043	0.3129	0.985	0.7475	1.064	0.115362
F1SPF3	DNA helicase OS=Sus scrofa OX=9823 GN=MCM2	MCM2	101.53	1.01	1.016	1.032	0.989	0.945	0.993	1.02	1.025	1.007	1.017	0.996	0.972	0.957	0.06216	0.998	0.82616	0.976	0.170842
I3LLT2	Carbamoyl-phosphate synthetase 2, aspartate transcarbamylase, and dihydroorotase OS=Sus scrofa OX=9823 GN=CAD	CAD	240.54	1.015	1.005	1.007	1.026	1.012	1.025	1.029	0.997	1.043	0.963	1.008	0.977	1.012	0.092282	1.014	0.3768	0.974	0.126244
A0A287B944	Family with sequence similarity 114 member A1 OS=Sus scrofa OX=9823 GN=FAM114A1	FAM114A1	43.333		1.003			1.051			1.063			0.944		1.048		1.06		0.941
P20192	Diacylglycerol kinase alpha OS=Sus scrofa OX=9823 GN=DGKA	DGKA	82.605	0.982	0.993	1.001	1.018	1.008	1.015	0.993	0.999	1.004	1.023	1.01	0.961	1.022	0.026185	1.007	0.35334	1.006	0.7884
A0A287BQP8	Methionine aminopeptidase OS=Sus scrofa OX=9823 GN=METAP1D	METAP1D	36.961	0.987	0.991	1.002	1.016	1.03	1.081	0.972	0.914	0.91	1.038	1.074	1.025	1.049	0.068797	0.938	0.041957	1.053	0.025103
F1S6B0	Ethanolamine kinase 2 OS=Sus scrofa OX=9823 GN=ETNK2	ETNK2	41.535	0.97			0.985			0.993			1.062			1.015		1.024		1.095
A0A287BHS2	Serpin family A member 5 OS=Sus scrofa OX=9823 GN=SERPINA5	SERPINA5	41.656		1.01	0.977		0.975	0.966		1.059	1.059		0.931	1.002	0.977	0.30926	1.066	0.061259	0.973	0.55814
F1SH97	G protein nucleolar 3 OS=Sus scrofa OX=9823 GN=GNL3	GNL3	61.667	0.977		1.041	1.163		1.028	0.847		0.946	1.048		0.996	1.086	0.36402	0.889	0.20224	1.013	0.77984
F1S5A0	Synaptotagmin 2 OS=Sus scrofa OX=9823 GN=SYT2	SYT2	46.701			1.046			0.941			1.06			0.955	0.9		1.013		0.913
I3LJ91	Formin homology 2 domain containing 1 OS=Sus scrofa OX=9823 GN=FHOD1	FHOD1	76.265
A0A287BAF5	PBX/knotted 1 homeobox 1 OS=Sus scrofa OX=9823 GN=PKNOX1	PKNOX1	41.946	1.019	0.998		0.927	1.001		1.023	0.978		1.01	1.028		0.956	0.36864	0.992	0.77318	1.01	0.52676
F1S269	CapZ-interacting protein OS=Sus scrofa OX=9823 GN=RCSD1	RCSD1	40.455	0.945	0.968	1.035	1.007	1.05	0.992	1.031	1.068	0.939	1.015	0.91	1.039	1.034	0.34732	1.031	0.56666	1.005	0.93122
C5HGF3	Calcium load-activated calcium channel OS=Sus scrofa OX=9823 GN=TMCO1	TMCO1	21.175	0.936	0.92	1.011	1.048	1.129	0.936	0.98	0.965	0.946	1.056	1.008	1.1	1.086	0.26362	1.008	0.78244	1.104	0.061981
A0A287AKI8	Uncharacterized protein OS=Sus scrofa OX=9823	---	8.6087	0.884	0.951	0.98	0.956	0.95	0.984	1.034	1.09	0.997	1.142	1.008	1.043	1.027	0.45078	1.109	0.061302	1.134	0.059802
F1SIH8	Transitional endoplasmic reticulum ATPase OS=Sus scrofa OX=9823 GN=VCP	VCP	91	0.978	0.981	1.006	1.026	0.996	0.989	0.992	1.001	0.994	1.018	1.027	1.004	1.016	0.34576	1.007	0.46944	1.028	0.065502
F1S404	Uncharacterized protein OS=Sus scrofa OX=9823	---	21.312	1.018	1.053	1.298	1.054	0.979	1.019	0.931	0.989	0.768	1.012	0.98	0.924	0.906	0.30232	0.798	0.104156	0.866	0.158903
I3LVF5	Uncharacterized protein OS=Sus scrofa OX=9823 GN=PA2G4	PA2G4	43.787	1.052	1.006	0.978	0.972	1.012	0.977	1.027	1.016	1.047	0.945	0.967	0.996	0.975	0.374	1.018	0.47716	0.958	0.176219
F1S4A6	Synaptojanin-2-binding protein OS=Sus scrofa OX=9823 GN=SYNJ2BP	SYNJ2BP	15.774		1.038	1.092		0.961	0.914		1.002	0.98		1.003	1.008	0.88	0.070096	0.931	0.12214	0.944	0.154004
A0A286ZXK7	VPS37C, ESCRT-I subunit OS=Sus scrofa OX=9823 GN=VPS37C	VPS37C	38.882		0.961			0.992			0.988			1.063		1.032		1.028		1.106
F1RIX8	Carbonyl reductase 4 OS=Sus scrofa OX=9823 GN=CBR4	CBR4	25.138	1.1	0.968	0.859	0.994	0.969	0.96	0.826	0.972	1.065	1.092	1.098	1.116	0.999	0.96452	0.978	0.83814	1.129	0.21896
I3LMU6	Reticulocalbin 3 OS=Sus scrofa OX=9823 GN=RCN3	RCN3	37.467	1.026	1.036	1.07	0.976	1.111	1.016	1.047	0.983	0.895	0.95	0.927	0.991	0.991	0.80538	0.934	0.21154	0.916	0.0191986
F1SA96	Isoamyl acetate hydrolyzing esterase 1 (putative) OS=Sus scrofa OX=9823 GN=IAH1	IAH1	27.223	1.038	0.988	1.017	0.983	1.005	1.022	0.969	1.014	0.964	0.984	0.995	1.012	0.989	0.58442	0.968	0.20994	0.983	0.35816
A0A287AFW7	OTU deubiquitinase with linear linkage specificity OS=Sus scrofa OX=9823 GN=OTULIN	OTULIN	40.012	1.002	1.005	0.971	1.015	0.957	1.003	1.007	1.082	1.06	0.981	0.956	0.977	0.999	0.95702	1.057	0.082077	0.979	0.186684
I3LEM5	Katanin p60 ATPase-containing subunit A-like 2 OS=Sus scrofa OX=9823 GN=KATNAL2	KATNAL2	60.675	0.99	0.979	1	1.063	0.984	0.937	0.966	0.966	1.026	1.012	1.008	1.043	1.005	0.92518	0.996	0.85542	1.032	0.06624
I3LHM7	Cancer susceptibility 4 OS=Sus scrofa OX=9823 GN=CASC4	CASC4	43.625		0.999	1.004		1.012	0.931		0.99	1.016		1.02	1.046	0.97	0.53218	1.001	0.92438	1.031	0.13774
A0A286ZRD4	Uncharacterized protein OS=Sus scrofa OX=9823 GN=TJP1	TJP1	195.21			1.045			0.989			0.97			1.003	0.946		0.928		0.96
A0A287BGD6	Inter-alpha-trypsin inhibitor heavy chain H4 OS=Sus scrofa OX=9823 GN=ITIH4	ITIH4	102.4
A0A287ANA4	Coiled-coil domain containing 69 OS=Sus scrofa OX=9823 GN=CCDC69	CCDC69	33.204
P16276	Aconitate hydratase, mitochondrial OS=Sus scrofa OX=9823 GN=ACO2	ACO2	85.76	1.02	0.996	0.965	0.933	1.003	1.038	1.008	1.077	1.059	1.039	0.995	0.982	0.998	0.93476	1.055	0.106143	1.012	0.64522
F1SH96	Inter-alpha-trypsin inhibitor heavy chain H1 OS=Sus scrofa OX=9823 GN=ITIH1	ITIH1	100.04	0.993	0.98	0.997	0.987	0.975	1.059	0.993	1	0.949	1.021	1.049	0.986	1.017	0.56664	0.991	0.60256	1.029	0.20468
A0A287BKZ5	Arginine/serine-rich protein PNISR OS=Sus scrofa OX=9823 GN=PNISR	PNISR	79.854	1.031		1.032	1.036		1.073	0.98		1.002	0.959		0.916	1.022	0.43014	0.961	0.06888	0.909	0.149619
F1S3H1	Aldehyde dehydrogenase 6 family member A1 OS=Sus scrofa OX=9823 GN=ALDH6A1	ALDH6A1	57.704	0.963	0.979	0.986	0.997	0.931	0.946	1.008	1.037	1.009	1.043	1.046	1.037	0.982	0.43342	1.043	0.02236	1.068	0.00091913
A0A287ASW2	60S ribosomal export protein NMD3 OS=Sus scrofa OX=9823 GN=NMD3	NMD3	57.939
A0A140UHW4	ICT1 OS=Sus scrofa OX=9823 GN=MRPL3	MRPL3	43.642
A0A287BEY8	Rho guanine nucleotide exchange factor 25 OS=Sus scrofa OX=9823 GN=ARHGEF25	ARHGEF25	60.142
F1S9K1	Isoleucyl-tRNA synthetase 2, mitochondrial OS=Sus scrofa OX=9823 GN=IARS2	IARS2	113.52	0.959	0.998	0.988	1.01	0.989	1.016	1.022	1.03	1.03	1.004	0.994	1.022	1.024	0.179217	1.047	0.020401	1.025	0.156104
A0A287A4U4	Transcription elongation factor A2 OS=Sus scrofa OX=9823 GN=TCEA2	TCEA2	29.414		1.131	0.999		0.976	0.933		0.936	1.042		0.956	1.026	0.896	0.24386	0.929	0.4645	0.931	0.42638
P00503	Aspartate aminotransferase, cytoplasmic OS=Sus scrofa OX=9823 GN=GOT1	GOT1	46.474	0.98	0.995	1.008	0.995	1.004	0.973	0.987	0.984	0.997	1.052	1.022	1.02	0.996	0.77902	0.995	0.61088	1.037	0.047198
I3LBW6	Septin 10 OS=Sus scrofa OX=9823 GN=SEPT10	SEPT10	52.719	1.004	0.987	0.984	1.029	0.959	0.967	1.037	1.051	0.986	0.914	1.046	1.06	0.993	0.77068	1.033	0.187759	1.015	0.81312
A0A287A9H4	Heterogeneous nuclear ribonucleoprotein F OS=Sus scrofa OX=9823 GN=HNRNPF	HNRNPF	42.478	1.016	1.01	0.99	0.991	1.002	0.998	1.037	1.004	1.032	0.964	0.981	0.97	0.992	0.38456	1.019	0.21714	0.967	0.022084
F1RFY2	Beta-enolase OS=Sus scrofa OX=9823 GN=ENO3	ENO3	47	0.928			0.983			1.101			1.006			1.059		1.186		1.084
D0VWV4	Succinate dehydrogenase cytochrome b560 subunit, mitochondrial OS=Sus scrofa OX=9823 GN=SDHC	SDHC	18.518	1.012		1.07	0.861		0.97	0.984		1.053	1.143		0.915	0.879	0.187137	0.978	0.6653	0.988	0.89344
F1RYA8	Uncharacterized protein OS=Sus scrofa OX=9823	---	29.769	1.082			1.028			1.003			0.883			0.95		0.927		0.816
P01965	Hemoglobin subunit alpha OS=Sus scrofa OX=9823 GN=HBA	HBA	15.039	0.887	0.799	0.919	1.118	1.031	0.945	0.981	1.18	1.02	1.063	0.986	1.097	1.188	0.055764	1.221	0.047523	1.208	0.022703
I3L5B5	Uncharacterized protein OS=Sus scrofa OX=9823 GN=MINDY2	MINDY2	60.846			1			0.967			0.98			1.055	0.967		0.98		1.055
F1SKI6	NADH dehydrogenase OS=Sus scrofa OX=9823 GN=NDUFAF3	NDUFAF3	20.588	0.893	1.23	1.004	1.107	0.876	0.908	1.038	0.899	1.055	0.984	0.98	1.028	0.925	0.56106	0.957	0.7403	0.957	0.72686
F1RVZ4	TNF receptor associated factor 2 OS=Sus scrofa OX=9823 GN=TRAF2	TRAF2	57.474	1.007		0.95	0.988		0.946	0.994		1.11	1.016		0.997	0.988	0.77922	1.075	0.37142	1.029	0.44904
I3LFR2	Cullin 5 OS=Sus scrofa OX=9823 GN=CUL5	CUL5	90.954	0.926		1.024	0.979		1.011	1.009		0.972	1.1		0.985	1.021	0.72406	1.016	0.78306	1.069	0.46618
F1RPV8	NME/NM23 family member 7 OS=Sus scrofa OX=9823 GN=NME7	NME7	38.142	1.019	1.066	0.965	1.017	1.009	1.098	0.984	0.971	0.949	0.987	1.005	1.01	1.024	0.57462	0.952	0.190019	0.984	0.63732
F1RWM4	Protein phosphatase 1 regulatory subunit 1B OS=Sus scrofa OX=9823 GN=PPP1R1B	PPP1R1B	22.804	0.751	0.818	0.908	0.975	1.071	0.99	0.933	0.939	0.935	1.423	1.212	1.118	1.226	0.029642	1.133	0.144942	1.515	0.0099433
A0A287APC3	MLLT1, super elongation complex subunit OS=Sus scrofa OX=9823 GN=MLLT1	MLLT1	57.089	1.064	1.034	0.961	0.965	0.936	1.009	0.995	1.014	1.043	0.973	1.013	0.997	0.951	0.25566	0.998	0.96472	0.975	0.49486
F1SDI3	Methyl-CpG binding domain protein 3 OS=Sus scrofa OX=9823 GN=MBD3	MBD3	32.827		1.033			0.903			1.082			0.975		0.874		1.047		0.944
F1RZJ5	DDHD domain containing 2 OS=Sus scrofa OX=9823 GN=DDHD2	DDHD2	81.589	0.932	0.972	1.054	0.994	0.981	0.99	0.974	1.049	0.96	0.972	1.021	1.003	1.002	0.92892	1.008	0.85292	1.013	0.73918
A0A287AAM0	Dynein light chain roadblock OS=Sus scrofa OX=9823 GN=DYNLRB1	DYNLRB1	10.963	0.964	0.997	0.986	1.12	1.044	0.994	0.933	0.984	1.036	1.008	0.986	1.004	1.072	0.131897	1.002	0.97128	1.017	0.22508
A0A287BSA3	Exocyst complex component OS=Sus scrofa OX=9823 GN=EXOC6	EXOC6	93.394	0.954	1.043	0.902	0.986	1.014	1.118	1.057	1.001	1.079	1.008	0.948	0.931	1.076	0.26798	1.082	0.169019	0.996	0.95482
A0A2C9F385	Epoxide hydrolase OS=Sus scrofa OX=9823 GN=EPHX1	EPHX1	52.193	0.883	0.912	0.971	1.032	1.045	1.015	0.983	0.988	0.95	1.132	1.073	1.052	1.118	0.0183239	1.056	0.144684	1.178	0.0099007
A0A286ZTX0	Heat shock protein family A (Hsp70) member 13 OS=Sus scrofa OX=9823 GN=HSPA13	HSPA13	44.995	0.989	0.992	0.959	1.059	0.998	0.978	0.955	1.02	1.06	0.999	1.004	1.01	1.032	0.29774	1.032	0.39182	1.025	0.093978
I3LGD9	Agrin OS=Sus scrofa OX=9823 GN=AGRN	AGRN	216.44	0.98	1.023	0.994	1.033	0.994	1.031	1.021	1.008	1.015	0.998	0.977	0.999	1.02	0.32044	1.016	0.29872	0.992	0.62964
A0A288CFV0	Serine/arginine-rich splicing factor 6 OS=Sus scrofa OX=9823 GN=SRSF6	SRSF6	35.005	1.021	1.008	0.983	0.99	0.98	0.999	1.045	1.013	1.055	0.936	0.987	0.972	0.986	0.31494	1.034	0.117583	0.961	0.108596
A0A287BFZ2	Erythrocyte membrane protein band 4.1 like 2 OS=Sus scrofa OX=9823 GN=EPB41L2	EPB41L2	116.67	0.986	1.025	0.991	1.035	0.967	0.967	1.016	1.012	1.038	0.973	0.99	1.002	0.989	0.67992	1.021	0.21796	0.988	0.45356
A0A286ZZ78	Bromodomain containing 9 OS=Sus scrofa OX=9823 GN=BRD9	BRD9	66.912	1.003	1.08	1.091	1.003	0.935	0.956	1.156	1.038	1.036	0.827	0.942	0.923	0.912	0.052045	1.018	0.72624	0.848	0.02664
A0A287A072	Leucine rich repeats and calponin homology domain containing 4 OS=Sus scrofa OX=9823 GN=LRCH4	LRCH4	64.373		1.023			1.115			0.799			1.081		1.09		0.781		1.057
A0A287BCF9	Sigma non-opioid intracellular receptor 1 OS=Sus scrofa OX=9823 GN=SIGMAR1	SIGMAR1	24.975
F1RHL7	HEAT repeat containing 1 OS=Sus scrofa OX=9823 GN=HEATR1	HEATR1	207.82	0.998		0.908	1.022		1.167	0.951		0.977	1.042		0.982	1.148	0.23376	1.012	0.82296	1.062	0.38994
A0A287A229	EH domain containing 1 OS=Sus scrofa OX=9823 GN=EHD1	EHD1	60.569	0.971	0.994	0.971	1.006	0.989	1.074	1.012	1.017	1.008	1.01	1.029	0.983	1.045	0.171878	1.034	0.0145776	1.029	0.135276
I3L9F5	Prenylcysteine oxidase 1 OS=Sus scrofa OX=9823 GN=PCYOX1	PCYOX1	56.989	1.017	1.034	1.007	1.034	1.042	0.981	0.932	0.959	0.964	1.022	0.945	1.072	1	0.97712	0.934	0.0061823	0.994	0.85114
[truncated: 5,854 more rows]

## Sheet: Repeatability
	Pearson's correlation of quantitation
		S1_3	S1_2	S1_1	S2_3	S2_2	S2_1	S3_3	S3_2	S3_1	S4_3	S4_2	S4_1
	S1_3	1	0.31	0.14	-0.11	0.1	0.1	-0.05	0.04	-0.14	-0.58	-0.29	0.1
	S1_2	0.31	1	0.03	-0.09	-0.24	0.16	0.11	-0.34	-0.08	-0.26	-0.3	0.01
	S1_1	0.14	0.03	1	0.11	0.15	-0.13	-0.02	0	-0.45	-0.14	-0.16	-0.34
	S2_3	-0.11	-0.09	0.11	1	0.11	0.05	-0.24	0.06	-0.17	-0.27	0	0.11
	S2_2	0.1	-0.24	0.15	0.11	1	0.09	-0.1	-0.3	-0.22	-0.06	-0.35	0.02
	S2_1	0.1	0.16	-0.13	0.05	0.09	1	0.04	-0.17	-0.4	-0.09	-0.07	-0.26
	S3_3	-0.05	0.11	-0.02	-0.24	-0.1	0.04	1	0.17	0.18	-0.44	-0.1	-0.12
	S3_2	0.04	-0.34	0	0.06	-0.3	-0.17	0.17	1	0.18	-0.16	-0.3	0.02
	S3_1	-0.14	-0.08	-0.45	-0.17	-0.22	-0.4	0.18	0.18	1	0.05	0.09	-0.2
	S4_3	-0.58	-0.26	-0.14	-0.27	-0.06	-0.09	-0.44	-0.16	0.05	1	0.33	0.03
	S4_2	-0.29	-0.3	-0.16	0	-0.35	-0.07	-0.1	-0.3	0.09	0.33	1	0.1
	S4_1	0.1	0.01	-0.34	0.11	0.02	-0.26	-0.12	0.02	-0.2	0.03	0.1	1
