# Supplementary material for: Proteomics analysis reveals the effect of 1α,25(OH)2VD3-glycosides on development of early testes in piglets
Source: Sci Rep. 2021 May 31;11:11341. doi: 10.1038/s41598-021-90676-8 (PMC8167176; doi:10.1038/s41598-021-90676-8)
Supplement: Supplementary file 2 — Supplementary Information 2. [file 41598_2021_90676_MOESM2_ESM.xlsx]

## Sheet: Diff distribution
Compared sample name	Up-regulated	Down-regulated
S2/S1	20	5
S3/S1	19	43
S4/S1	66	24

## Sheet: S2vsS1
Protein accession	Protein description	S2/S1 Ratio	Regulated Type	S2/S1 P value	Gene name	MW [kDa]	S1_3	S1_2	S1_1	S2_3	S2_2	S2_1	S3_3	S3_2	S3_1	S4_3	S4_2	S4_1	Subcellular localization	Biological Process	Cellular Component	Molecular Function	KEGG KO No.	KEGG Gene	KEGG pathway	IPR ID	Domain description
F1SMN6	V-type proton ATPase subunit F OS=Sus scrofa OX=9823 GN=ATP6V1F	1.204	Up	0.035799	ATP6V1F	13.384	0.966	0.963	0.869	1.149	1.021	1.199	0.926	1.017	1.03	0.986	1.007	0.943	cytoplasm	GO:0098655 cation transmembrane transport; GO:0034220 ion transmembrane transport; GO:0098660 inorganic ion transmembrane transport; GO:0090662 ATP hydrolysis coupled transmembrane transport; GO:0015988 energy coupled proton transmembrane transport, against electrochemical gradient; GO:0044699 single-organism process; GO:0015992 proton transport; GO:0006818 hydrogen transport; GO:0051234 establis…	GO:0016020 membrane; GO:0044421 extracellular region part; GO:0031090 organelle membrane; GO:0098796 membrane protein complex; GO:0005737 cytoplasm; GO:0031982 vesicle; GO:0032991 macromolecular complex; GO:0044424 intracellular part; GO:0033176 proton-transporting V-type ATPase complex; GO:0005623 cell; GO:0044422 organelle part; GO:0070062 extracellular exosome; GO:0005622 intracellular; GO:004…	GO:0022804 active transmembrane transporter activity; GO:0042625 ATPase coupled ion transmembrane transporter activity; GO:0015075 ion transmembrane transporter activity; GO:0022853 active ion transmembrane transporter activity; GO:0015399 primary active transmembrane transporter activity; GO:0044769 ATPase activity, coupled to transmembrane movement of ions, rotational mechanism; GO:0016817 hydr…	K02151
I3LNY0	Receptor expression-enhancing protein OS=Sus scrofa OX=9823 GN=REEP6	1.22	Up	0.00062373	REEP6	21.961	0.937	0.964	0.906	1.154	1.119	1.151	0.946	0.875	0.925	1.009	1.061	1.045	cytoplasm	GO:0032386 regulation of intracellular transport; GO:0050789 regulation of biological process; GO:0032879 regulation of localization; GO:0051049 regulation of transport; GO:0065007 biological regulation; GO:0060341 regulation of cellular localization;	GO:0043229 intracellular organelle; GO:0016020 membrane; GO:0042175 nuclear outer membrane-endoplasmic reticulum membrane network; GO:0042995 cell projection; GO:0005783 endoplasmic reticulum; GO:0044446 intracellular organelle part; GO:0005737 cytoplasm; GO:0031224 intrinsic component of membrane; GO:0012505 endomembrane system; GO:0044424 intracellular part; GO:0005623 cell; GO:0016021 integral…		K17279
F1RU01	Centrosome and spindle pole associated protein 1 OS=Sus scrofa OX=9823 GN=CSPP1	0.829	Down	0.0154986	CSPP1	121.83	1.087	1.122	1.025	0.836	0.954	0.892	1.095	1.041	0.936	0.958	0.88	1.134	nucleus	GO:0032467 positive regulation of cytokinesis; GO:0050794 regulation of cellular process; GO:0050789 regulation of biological process; GO:0051302 regulation of cell division; GO:0051781 positive regulation of cell division; GO:0048522 positive regulation of cellular process; GO:0090068 positive regulation of cell cycle process; GO:0032465 regulation of cytokinesis; GO:0010564 regulation of cell c…	GO:0043229 intracellular organelle; GO:0099513 polymeric cytoskeletal fiber; GO:0000922 spindle pole; GO:0005874 microtubule; GO:0043232 intracellular non-membrane-bounded organelle; GO:0044430 cytoskeletal part; GO:0044446 intracellular organelle part; GO:0099512 supramolecular fiber; GO:0044424 intracellular part; GO:0099080 supramolecular complex; GO:0005623 cell; GO:0005819 spindle; GO:004442…
A0A286ZK31	Cordon-bleu WH2 repeat protein like 1 OS=Sus scrofa OX=9823 GN=COBLL1	1.231	Up	0.0104778	COBLL1	123.86	0.865	0.878		1.051	1.094		0.857	0.905		1.29	1.129		nucleus							IPR019025;	Cordon-bleu, ubiquitin-like domain;
I3LPF1	Golgi resident protein GCP60 OS=Sus scrofa OX=9823 GN=ACBD3	1.264	Up	0.03556	ACBD3	20.953	0.96	0.951	0.819	1.185	1.031	1.235	0.941	1.013	0.771	0.942	1.005	1.207	cytoplasm			GO:0000062 fatty-acyl-CoA binding; GO:0005488 binding; GO:0043167 ion binding; GO:0043168 anion binding; GO:0048037 cofactor binding; GO:1901681 sulfur compound binding; GO:0050662 coenzyme binding;				IPR000582; IPR014352;	Acyl-CoA-binding protein, ACBP; FERM/acyl-CoA-binding protein, 3-helical bundle;
F1SQR6	Amidohydrolase domain containing 1 OS=Sus scrofa OX=9823 GN=AMDHD1	1.266	Up	0.049758	AMDHD1	42.536	0.739	0.867	0.974	1.162	1.056	1.048	0.918	1.033	1.004	1.246	1.058	0.99	cytoplasm	GO:0043648 dicarboxylic acid metabolic process; GO:1901606 alpha-amino acid catabolic process; GO:0006725 cellular aromatic compound metabolic process; GO:0052803 imidazole-containing compound metabolic process; GO:0044699 single-organism process; GO:0044237 cellular metabolic process; GO:0071704 organic substance metabolic process; GO:0019556 histidine catabolic process to glutamate and formamid…	GO:0044424 intracellular part; GO:0005623 cell; GO:0044464 cell part; GO:0005622 intracellular; GO:0005737 cytoplasm;	GO:0016812 hydrolase activity, acting on carbon-nitrogen (but not peptide) bonds, in cyclic amides; GO:0016787 hydrolase activity; GO:0003824 catalytic activity; GO:0016810 hydrolase activity, acting on carbon-nitrogen (but not peptide) bonds;	K01468			IPR013108; IPR032466; IPR011059;	Amidohydrolase 3; Metal-dependent hydrolase; Metal-dependent hydrolase, composite domain;
A0A287ASZ1	ATP-binding cassette, sub-family B (MDR/TAP), member 1 OS=Sus scrofa OX=9823 GN=ABCB1	0.716	Down	0.0147242	ABCB1	126.6	1.341	1.091	1.349	0.841	0.966	0.901	0.928	1	0.814	0.852	0.976	0.976	plasma membrane	GO:0006810 transport; GO:0055085 transmembrane transport; GO:0051179 localization; GO:0051234 establishment of localization;	GO:0031224 intrinsic component of membrane; GO:0016020 membrane; GO:0016021 integral component of membrane; GO:0044425 membrane part;	GO:1901265 nucleoside phosphate binding; GO:0015399 primary active transmembrane transporter activity; GO:0016817 hydrolase activity, acting on acid anhydrides; GO:0016787 hydrolase activity; GO:0016887 ATPase activity; GO:0097159 organic cyclic compound binding; GO:1901363 heterocyclic compound binding; GO:0016462 pyrophosphatase activity; GO:0003824 catalytic activity; GO:0032553 ribonucleotide…				IPR003593; IPR003439; IPR027417; IPR011527;	AAA+ ATPase domain; ABC transporter-like; P-loop containing nucleoside triphosphate hydrolase; ABC transporter type 1, transmembrane domain;
Q28832	Low-density lipoprotein receptor (Fragment) OS=Sus scrofa OX=9823 GN=LDLR	1.322	Up	0.031304	LDLR	89.919	0.791	0.757		0.977	1.07		0.843	1.097		1.454	1.058		cytoplasm	GO:0008203 cholesterol metabolic process; GO:0006869 lipid transport; GO:1901615 organic hydroxy compound metabolic process; GO:1902652 secondary alcohol metabolic process; GO:0006066 alcohol metabolic process; GO:0016192 vesicle-mediated transport; GO:0044281 small molecule metabolic process; GO:0008202 steroid metabolic process; GO:1901360 organic cyclic compound metabolic process; GO:0044699 s…	GO:0016020 membrane; GO:0044421 extracellular region part; GO:0005615 extracellular space; GO:0031410 cytoplasmic vesicle; GO:0071944 cell periphery; GO:0034362 low-density lipoprotein particle; GO:0034358 plasma lipoprotein particle; GO:0005737 cytoplasm; GO:0031982 vesicle; GO:0031224 intrinsic component of membrane; GO:0032991 macromolecular complex; GO:0044424 intracellular part; GO:0005623 c…	GO:0043169 cation binding; GO:0046872 metal ion binding; GO:0005515 protein binding; GO:0005509 calcium ion binding; GO:0005488 binding; GO:0043167 ion binding;	K12473			IPR001881; IPR000742; IPR011042; IPR009030;	EGF-like calcium-binding domain; EGF-like domain; Six-bladed beta-propeller, TolB-like; Growth factor receptor cysteine-rich domain;
P15983	SLA class II histocompatibility antigen, DQ haplotype D beta chain OS=Sus scrofa OX=9823	0.719	Down	0.02646	---	29.262	1.249	1.147	0.99	0.889	0.709	0.838	1.032	1.365	0.993	0.792	0.748	1.157	extracellular	GO:0019882 antigen processing and presentation; GO:0002376 immune system process; GO:0006955 immune response; GO:0050896 response to stimulus; GO:0002504 antigen processing and presentation of peptide or polysaccharide antigen via MHC class II;	GO:0016020 membrane; GO:0042613 MHC class II protein complex; GO:0044459 plasma membrane part; GO:0044425 membrane part; GO:0044464 cell part; GO:0071944 cell periphery; GO:0098796 membrane protein complex; GO:0098797 plasma membrane protein complex; GO:0042611 MHC protein complex; GO:0031224 intrinsic component of membrane; GO:0032991 macromolecular complex; GO:0005623 cell; GO:0043234 protein c…	GO:0005515 protein binding; GO:0005488 binding;				IPR007110; IPR014745; IPR013783; IPR011162; IPR003597; IPR000353;	Immunoglobulin-like domain; MHC class II, alpha/beta chain, N-terminal; Immunoglobulin-like fold; MHC classes I/II-like antigen recognition protein; Immunoglobulin C1-set; MHC class II, beta chain, N-terminal;
A0A287ASW3	Aromatase 3 OS=Sus scrofa OX=9823 GN=CYP19A3	2.081	Up	0.00037731	CYP19A3	57.932	0.58	0.589		1.231	1.202		0.657	0.889		1.633	1.301		endoplasmic reticulum	GO:0044699 single-organism process; GO:0008152 metabolic process; GO:0055114 oxidation-reduction process; GO:0044710 single-organism metabolic process;		GO:0097159 organic cyclic compound binding; GO:1901363 heterocyclic compound binding; GO:0020037 heme binding; GO:0005506 iron ion binding; GO:0046914 transition metal ion binding; GO:0003824 catalytic activity; GO:0005488 binding; GO:0043167 ion binding; GO:0043169 cation binding; GO:0046872 metal ion binding; GO:0016705 oxidoreductase activity, acting on paired donors, with incorporation or red…	K07434
F1RWM4	Protein phosphatase 1 regulatory subunit 1B OS=Sus scrofa OX=9823 GN=PPP1R1B	1.226	Up	0.029642	PPP1R1B	22.804	0.751	0.818	0.908	0.975	1.071	0.99	0.933	0.939	0.935	1.423	1.212	1.118	nucleus	GO:0044700 single organism signaling; GO:0065008 regulation of biological quality; GO:0022414 reproductive process; GO:0097659 nucleic acid-templated transcription; GO:0044699 single-organism process; GO:0009058 biosynthetic process; GO:0044237 cellular metabolic process; GO:0050877 neurological system process; GO:0014075 response to amine; GO:0007610 behavior; GO:0008152 metabolic process; GO:00…	GO:0043226 organelle; GO:0043231 intracellular membrane-bounded organelle; GO:0043229 intracellular organelle; GO:0036477 somatodendritic compartment; GO:0005634 nucleus; GO:0044464 cell part; GO:0005622 intracellular; GO:0005737 cytoplasm; GO:0043025 neuronal cell body; GO:0044297 cell body; GO:0044424 intracellular part; GO:0043227 membrane-bounded organelle; GO:0005623 cell; GO:0097458 neuron …	GO:0004864 protein phosphatase inhibitor activity; GO:0030234 enzyme regulator activity; GO:0019208 phosphatase regulator activity; GO:0019888 protein phosphatase regulator activity; GO:0098772 molecular function regulator; GO:0004857 enzyme inhibitor activity; GO:0019212 phosphatase inhibitor activity;	K15494
A0A286ZLQ7	Arachidonate 15-lipoxygenase OS=Sus scrofa OX=9823 GN=ALOX15	0.806	Down	0.0061361	ALOX15	74.08	1.111	1.074	1.226	0.906	0.914	0.93	0.94	0.984	0.865	1.037	1.021	0.976	cytoplasm	GO:0044699 single-organism process; GO:0008152 metabolic process; GO:0055114 oxidation-reduction process; GO:0044710 single-organism metabolic process;		GO:0016702 oxidoreductase activity, acting on single donors with incorporation of molecular oxygen, incorporation of two atoms of oxygen; GO:0005506 iron ion binding; GO:0016701 oxidoreductase activity, acting on single donors with incorporation of molecular oxygen; GO:0046914 transition metal ion binding; GO:0003824 catalytic activity; GO:0005488 binding; GO:0051213 dioxygenase activity; GO:0043…				IPR001024; IPR013819;	PLAT/LH2 domain; Lipoxygenase, C-terminal;
A0A286ZM39	Xyloside xylosyltransferase 1 OS=Sus scrofa OX=9823 GN=XXYLT1	1.202	Up	0.028902	XXYLT1	43.818	0.913	0.973	1.021	1.15	1.083	1.261	1.023	0.974	0.642	0.938	0.985	1.112	mitochondria			GO:0016757 transferase activity, transferring glycosyl groups; GO:0003824 catalytic activity; GO:0016740 transferase activity;				IPR029044;	Nucleotide-diphospho-sugar transferases;
F1SGV8	Phosphatidylinositol N-acetylglucosaminyltransferase subunit P OS=Sus scrofa OX=9823 GN=PIGP	1.269	Up	0.004663	PIGP	14.971	0.903	0.806	0.858	1.121	1.105	1.031	0.913	0.964	1.044	1.098	1.146	1.079	cytoplasm	GO:0006506 GPI anchor biosynthetic process; GO:0009247 glycolipid biosynthetic process; GO:1903509 liposaccharide metabolic process; GO:0046486 glycerolipid metabolic process; GO:0006661 phosphatidylinositol biosynthetic process; GO:0006643 membrane lipid metabolic process; GO:0008654 phospholipid biosynthetic process; GO:0044267 cellular protein metabolic process; GO:0044699 single-organism proc…	GO:0043229 intracellular organelle; GO:0016020 membrane; GO:0005783 endoplasmic reticulum; GO:0042175 nuclear outer membrane-endoplasmic reticulum membrane network; GO:0098796 membrane protein complex; GO:0005737 cytoplasm; GO:0044446 intracellular organelle part; GO:0012505 endomembrane system; GO:0032991 macromolecular complex; GO:0031224 intrinsic component of membrane; GO:0044424 intracellula…	GO:0008375 acetylglucosaminyltransferase activity; GO:0017176 phosphatidylinositol N-acetylglucosaminyltransferase activity; GO:0016758 transferase activity, transferring hexosyl groups; GO:0003824 catalytic activity; GO:0008194 UDP-glycosyltransferase activity; GO:0016757 transferase activity, transferring glycosyl groups; GO:0016740 transferase activity;	K03861			IPR013717;	PIG-P;
A7YX24	Gamma-synuclein OS=Sus scrofa OX=9823 GN=SNCG	1.297	Up	0.0107442	SNCG	13.039	0.793	0.765	0.9	1.109	1.077	1.001	1.049	1.06	0.914	1.105	1.105	1.144	cytoplasm
A0A286ZIU2	Chloride intracellular channel protein OS=Sus scrofa OX=9823 GN=CLIC5	1.201	Up	0.024264	CLIC5	28.499	0.818	0.91	0.912	1.044	1.131	0.995	0.9	0.882	0.922	1.276	1.084	1.184	cytoplasm			GO:0005515 protein binding; GO:0005488 binding;	K05025			IPR010987; IPR012336; IPR004045;	Glutathione S-transferase, C-terminal-like; Thioredoxin-like fold; Glutathione S-transferase, N-terminal;
A0A287ANJ0	Phosphatidylinositol glycan anchor biosynthesis class Q OS=Sus scrofa OX=9823 GN=PIGQ	1.224	Up	0.0010003	PIGQ	53.019		0.933	0.945		1.149	1.149		0.797	0.864		1.143	1.068	plasma membrane	GO:0006506 GPI anchor biosynthetic process; GO:0009247 glycolipid biosynthetic process; GO:1903509 liposaccharide metabolic process; GO:0046486 glycerolipid metabolic process; GO:0006661 phosphatidylinositol biosynthetic process; GO:0006643 membrane lipid metabolic process; GO:0008654 phospholipid biosynthetic process; GO:0044267 cellular protein metabolic process; GO:0044699 single-organism proc…	GO:0031224 intrinsic component of membrane; GO:0016020 membrane; GO:0016021 integral component of membrane; GO:0044425 membrane part;	GO:0008375 acetylglucosaminyltransferase activity; GO:0017176 phosphatidylinositol N-acetylglucosaminyltransferase activity; GO:0016758 transferase activity, transferring hexosyl groups; GO:0003824 catalytic activity; GO:0008194 UDP-glycosyltransferase activity; GO:0016757 transferase activity, transferring glycosyl groups; GO:0016740 transferase activity;
I3LPM5	Eukaryotic translation initiation factor 2B subunit delta OS=Sus scrofa OX=9823 GN=EIF2B4	1.232	Up	0.049341	EIF2B4	54.339	0.966	0.907		1.112	1.196		0.853	1.032		1.101	0.895		nucleus	GO:0008152 metabolic process; GO:0044237 cellular metabolic process; GO:0009987 cellular process;
I3LA52	Cell growth regulator with EF-hand domain 1 OS=Sus scrofa OX=9823 GN=CGREF1	1.244	Up	0.038939	CGREF1	25.667	1.047	0.886	1.025	1.215	1.338	1.127	0.695	0.904	0.878	1.087	0.919	0.995	extracellular			GO:0043169 cation binding; GO:0046872 metal ion binding; GO:0005509 calcium ion binding; GO:0005488 binding; GO:0043167 ion binding;				IPR011992; IPR002048;	EF-hand domain pair; EF-hand domain;
I3LRS5	Aldehyde dehydrogenase 1 family member A1 OS=Sus scrofa OX=9823 GN=ALDH1A1	1.526	Up	0.0095197	ALDH1A1	54.841	0.953	0.937	0.76	1.207	1.396	1.442	0.982	0.879	0.976	0.917	0.784	0.909	cytoplasm	GO:0044699 single-organism process; GO:0008152 metabolic process; GO:0055114 oxidation-reduction process; GO:0044710 single-organism metabolic process;		GO:0016620 oxidoreductase activity, acting on the aldehyde or oxo group of donors, NAD or NADP as acceptor; GO:0018479 benzaldehyde dehydrogenase (NAD+) activity; GO:0003824 catalytic activity; GO:0004029 aldehyde dehydrogenase (NAD) activity; GO:0016491 oxidoreductase activity; GO:0016903 oxidoreductase activity, acting on the aldehyde or oxo group of donors;	K07249			IPR016161; IPR015590; IPR016162; IPR016163;	Aldehyde/histidinol dehydrogenase; Aldehyde dehydrogenase domain; Aldehyde dehydrogenase N-terminal domain; Aldehyde dehydrogenase, C-terminal;
A0A287A781	Centrosomal protein 85 OS=Sus scrofa OX=9823 GN=CEP85	1.383	Up	0.032317	CEP85	76.241	0.73	0.631	0.874	1.117	0.995	0.979	1.131	1.423	1.022	1.058	0.964	1.127	nucleus
A0A286ZLQ3	Gamma-tubulin complex component OS=Sus scrofa OX=9823 GN=TUBGCP4	1.251	Up	0.0060415	TUBGCP4	75.676	0.848	0.875	0.95	1.155	1.061	1.128	1.133	1.035	0.967	0.885	1.044	0.982	endoplasmic reticulum,mitochondria	GO:0044085 cellular component biogenesis; GO:0034622 cellular macromolecular complex assembly; GO:0016043 cellular component organization; GO:0071822 protein complex subunit organization; GO:0031109 microtubule polymerization or depolymerization; GO:0044763 single-organism cellular process; GO:0044699 single-organism process; GO:0007017 microtubule-based process; GO:0043933 macromolecular complex…	GO:0043229 intracellular organelle; GO:0000922 spindle pole; GO:0043232 intracellular non-membrane-bounded organelle; GO:0044430 cytoskeletal part; GO:0044446 intracellular organelle part; GO:0044424 intracellular part; GO:0005623 cell; GO:0005819 spindle; GO:0044422 organelle part; GO:0043228 non-membrane-bounded organelle; GO:0043226 organelle; GO:0005856 cytoskeleton; GO:0005815 microtubule or…	GO:0015631 tubulin binding; GO:0043015 gamma-tubulin binding; GO:0005515 protein binding; GO:0008092 cytoskeletal protein binding; GO:0005488 binding;	K16571
F1RL37	Glutathione S-transferase theta-1 OS=Sus scrofa OX=9823 GN=LOC100153094	0.804	Down	0.021064	LOC100153094	27.06	1.083	1.178	1.009	0.944	0.852	0.833	0.997	0.971	1.053	0.958	1.001	1.087	cytoplasm	GO:0006790 sulfur compound metabolic process; GO:0008152 metabolic process; GO:0006518 peptide metabolic process; GO:0006575 cellular modified amino acid metabolic process; GO:0006749 glutathione metabolic process; GO:0006807 nitrogen compound metabolic process; GO:0034641 cellular nitrogen compound metabolic process; GO:0043603 cellular amide metabolic process; GO:0009987 cellular process; GO:00…		GO:0004364 glutathione transferase activity; GO:0016765 transferase activity, transferring alkyl or aryl (other than methyl) groups; GO:0005515 protein binding; GO:0003824 catalytic activity; GO:0016740 transferase activity; GO:0005488 binding;	K00799			IPR004046; IPR010987; IPR004045; IPR012336;	Glutathione S-transferase, C-terminal; Glutathione S-transferase, C-terminal-like; Glutathione S-transferase, N-terminal; Thioredoxin-like fold;
D0G6S5	3-beta-hydroxysteroid-Delta(8),Delta(7)-isomerase OS=Sus scrofa OX=9823 GN=EBP	1.301	Up	0.0166994	EBP	26.564	0.776	0.855	0.858	1.072	0.976	1.189	0.749	0.813	0.905	1.473	1.36	1.081	plasma membrane	GO:0044707 single-multicellular organism process; GO:1901615 organic hydroxy compound metabolic process; GO:1902652 secondary alcohol metabolic process; GO:0006066 alcohol metabolic process; GO:1902653 secondary alcohol biosynthetic process; GO:0044699 single-organism process; GO:0009058 biosynthetic process; GO:0016125 sterol metabolic process; GO:0071704 organic substance metabolic process; GO:…	GO:0043229 intracellular organelle; GO:0016020 membrane; GO:0005783 endoplasmic reticulum; GO:0005635 nuclear envelope; GO:0031967 organelle envelope; GO:0044446 intracellular organelle part; GO:0005737 cytoplasm; GO:0031224 intrinsic component of membrane; GO:0012505 endomembrane system; GO:0044424 intracellular part; GO:0005623 cell; GO:0016021 integral component of membrane; GO:0044422 organel…	GO:0047750 cholestenol delta-isomerase activity; GO:0004769 steroid delta-isomerase activity; GO:0016853 isomerase activity; GO:0016860 intramolecular oxidoreductase activity; GO:0000247 C-8 sterol isomerase activity; GO:0003824 catalytic activity; GO:0016863 intramolecular oxidoreductase activity, transposing C=C bonds;	K01824			IPR033118;	EXPERA domain;
I3LE57	Rho GTPase activating protein 28 OS=Sus scrofa OX=9823 GN=ARHGAP28	1.248	Up	0.044036	ARHGAP28	82.6	0.913	0.998		1.17	1.214		0.841	0.868		1.121	0.95		nucleus	GO:0050794 regulation of cellular process; GO:0044700 single organism signaling; GO:0051716 cellular response to stimulus; GO:0007165 signal transduction; GO:0050789 regulation of biological process; GO:0007154 cell communication; GO:0044699 single-organism process; GO:0023052 signaling; GO:0050896 response to stimulus; GO:0009987 cellular process; GO:0065007 biological regulation;			K20639			IPR008936; IPR000198;	Rho GTPase activation protein; Rho GTPase-activating protein domain;

## Sheet: S3vsS1
Protein accession	Protein description	S3/S1 Ratio	Regulated Type	S3/S1 P value	Gene name	MW [kDa]	S1_3	S1_2	S1_1	S2_3	S2_2	S2_1	S3_3	S3_2	S3_1	S4_3	S4_2	S4_1	Subcellular localization	Biological Process	Cellular Component	Molecular Function	KEGG KO No.	KEGG Gene	KEGG pathway	IPR ID	Domain description
F1RL06	Uncharacterized protein OS=Sus scrofa OX=9823 GN=LOC100523213	1.416	Up	0.040618	LOC100523213	22.712		0.872	0.982		0.785	0.789		1.258	1.367		1.067	0.852	nucleus	GO:0044700 single organism signaling; GO:0002694 regulation of leukocyte activation; GO:0016064 immunoglobulin mediated immune response; GO:0007166 cell surface receptor signaling pathway; GO:0098542 defense response to other organism; GO:0044699 single-organism process; GO:0051249 regulation of lymphocyte activation; GO:0009607 response to biotic stimulus; GO:0051234 establishment of localizatio…	GO:0016020 membrane; GO:0044421 extracellular region part; GO:0005615 extracellular space; GO:0009897 external side of plasma membrane; GO:0071944 cell periphery; GO:0042571 immunoglobulin complex, circulating; GO:0019814 immunoglobulin complex; GO:0032991 macromolecular complex; GO:0005623 cell; GO:0005576 extracellular region; GO:0005886 plasma membrane; GO:0072562 blood microparticle; GO:00444…	GO:0034987 immunoglobulin receptor binding; GO:0005515 protein binding; GO:0005102 receptor binding; GO:0003823 antigen binding; GO:0005488 binding;				IPR007110; IPR013783; IPR003597;	Immunoglobulin-like domain; Immunoglobulin-like fold; Immunoglobulin C1-set;
A0A287AME4	Ribosomal protein L37a OS=Sus scrofa OX=9823 GN=RPL37A	1.24	Up	0.0064245	RPL37A	10.275	0.958	0.936	0.875	0.848	0.857	0.865	1.106	1.111	1.216	1.081	1.086	1.036	extracellular	GO:0006518 peptide metabolic process; GO:0043043 peptide biosynthetic process; GO:0044267 cellular protein metabolic process; GO:0006807 nitrogen compound metabolic process; GO:0009058 biosynthetic process; GO:0043603 cellular amide metabolic process; GO:0044238 primary metabolic process; GO:1901566 organonitrogen compound biosynthetic process; GO:1901576 organic substance biosynthetic process; G…	GO:0005840 ribosome; GO:0043226 organelle; GO:0043229 intracellular organelle; GO:0043232 intracellular non-membrane-bounded organelle; GO:0044464 cell part; GO:0005622 intracellular; GO:0005737 cytoplasm; GO:0032991 macromolecular complex; GO:0044424 intracellular part; GO:1990904 ribonucleoprotein complex; GO:0005623 cell; GO:0030529 intracellular ribonucleoprotein complex; GO:0044444 cytoplasm…	GO:0003735 structural constituent of ribosome; GO:0005198 structural molecule activity;				IPR011332; IPR011331;	Zinc-binding ribosomal protein; Ribosomal protein L37ae/L37e;
F1S1G8	Amine oxidase OS=Sus scrofa OX=9823 GN=LOC110256000	0.803	Down	0.020756	LOC110256000	76.746	1.135	0.991	1.156	0.832	1.017	1.03	0.857	0.84	0.937	1.171	1.159	0.893	nucleus	GO:0022610 biological adhesion; GO:0008152 metabolic process; GO:0042221 response to chemical; GO:0055114 oxidation-reduction process; GO:0044710 single-organism metabolic process; GO:0046677 response to antibiotic; GO:0006807 nitrogen compound metabolic process; GO:0007155 cell adhesion; GO:0044699 single-organism process; GO:0050896 response to stimulus; GO:0009308 amine metabolic process; GO:1…	GO:0097708 intracellular vesicle; GO:0016020 membrane; GO:0043229 intracellular organelle; GO:0042995 cell projection; GO:0005783 endoplasmic reticulum; GO:0031410 cytoplasmic vesicle; GO:0071944 cell periphery; GO:0031982 vesicle; GO:0005737 cytoplasm; GO:0031224 intrinsic component of membrane; GO:0012505 endomembrane system; GO:0044424 intracellular part; GO:0098858 actin-based cell projection…	GO:0046982 protein heterodimerization activity; GO:0043167 ion binding; GO:0046983 protein dimerization activity; GO:0005515 protein binding; GO:0005507 copper ion binding; GO:0048037 cofactor binding; GO:0016491 oxidoreductase activity; GO:0046914 transition metal ion binding; GO:0003824 catalytic activity; GO:0005488 binding; GO:0043169 cation binding; GO:0046872 metal ion binding; GO:0008131 p…				IPR016182; IPR015800; IPR015802; IPR015798;	Copper amine oxidase, N-terminal; Copper amine oxidase, N2-terminal; Copper amine oxidase, N3-terminal; Copper amine oxidase, C-terminal;
P19133	Ferritin light chain (Fragment) OS=Sus scrofa OX=9823 GN=FTL	0.817	Down	0.023503	FTL	8.7839	1.144	1.028	1.097	1.09	1.088	1.063	0.897	0.884	0.89	0.83	0.991	0.967	cytoplasm	GO:0006879 cellular iron ion homeostasis; GO:0065008 regulation of biological quality; GO:0055076 transition metal ion homeostasis; GO:0030001 metal ion transport; GO:0030003 cellular cation homeostasis; GO:0055072 iron ion homeostasis; GO:0044699 single-organism process; GO:0006826 iron ion transport; GO:0055082 cellular chemical homeostasis; GO:0051234 establishment of localization; GO:0000041 …	GO:0070288 ferritin complex; GO:0044464 cell part; GO:0005622 intracellular; GO:0005737 cytoplasm; GO:0032991 macromolecular complex; GO:0044424 intracellular part; GO:0005623 cell; GO:0043234 protein complex; GO:0008043 intracellular ferritin complex;	GO:0005506 iron ion binding; GO:0008199 ferric iron binding; GO:0046914 transition metal ion binding; GO:0005488 binding; GO:0043167 ion binding; GO:0043169 cation binding; GO:0046872 metal ion binding;				IPR012347; IPR009040; IPR009078; IPR008331;	Ferritin-related; Ferritin-like diiron domain; Ferritin-like superfamily; Ferritin/DPS protein domain;
A0A287AXC8	Uncharacterized protein OS=Sus scrofa OX=9823	0.565	Down	0.0199753	---	12.938	1.262	1.336	1.026	1.403	0.854	1.094	0.567	0.609	0.872	0.804	1.179	1.027	extracellular			GO:0005515 protein binding; GO:0005488 binding;				IPR007110; IPR013783; IPR003599; IPR013106;	Immunoglobulin-like domain; Immunoglobulin-like fold; Immunoglobulin subtype; Immunoglobulin V-set domain;
A0A287AJE3	Uncharacterized protein OS=Sus scrofa OX=9823 GN=LOC106504547	0.684	Down	0.0101976	LOC106504547	43.582	1.287	1.164	1.075	0.944	1.052	1.133	0.704	0.863	0.846	1.126	0.915	0.941	cytoplasm							IPR023796;	Serpin domain;
A0A287B5V1	60S ribosomal protein L3 OS=Sus scrofa OX=9823 GN=RPL3	1.206	Up	0.047282	RPL3	46.122	0.881	0.878	0.879	0.938	0.871	0.986	1.021	1.01	1.151	1.161	1.203	0.987	cytoplasm	GO:0006518 peptide metabolic process; GO:0043043 peptide biosynthetic process; GO:0044267 cellular protein metabolic process; GO:0006807 nitrogen compound metabolic process; GO:0009058 biosynthetic process; GO:0043603 cellular amide metabolic process; GO:0044238 primary metabolic process; GO:1901566 organonitrogen compound biosynthetic process; GO:1901576 organic substance biosynthetic process; G…	GO:0005840 ribosome; GO:0043226 organelle; GO:0043229 intracellular organelle; GO:0043232 intracellular non-membrane-bounded organelle; GO:0044464 cell part; GO:0005622 intracellular; GO:0005737 cytoplasm; GO:0032991 macromolecular complex; GO:0044424 intracellular part; GO:1990904 ribonucleoprotein complex; GO:0005623 cell; GO:0030529 intracellular ribonucleoprotein complex; GO:0044444 cytoplasm…	GO:0003735 structural constituent of ribosome; GO:0005198 structural molecule activity;	K02925			IPR009000;	Translation protein, beta-barrel domain;
A0A287BQG4	NLR family member X1 OS=Sus scrofa OX=9823 GN=NLRX1	0.798	Down	0.0076032	NLRX1	98.866	1.086	1.141	1.135	0.999	1.153	0.956	0.943	0.82	0.919	0.972	0.905	0.954	mitochondria							IPR007111; IPR032675;	NACHT nucleoside triphosphatase; Leucine-rich repeat domain, L domain-like;
I3LR13	Non-specific cytotoxic cell receptor protein 1 homolog (zebrafish) OS=Sus scrofa OX=9823 GN=NCCRP1	0.807	Down	0.040199	NCCRP1	32.709	1.12	1.134		1.001	0.888		0.95	0.87		0.924	1.096		cytoplasm,nucleus	GO:0050794 regulation of cellular process; GO:0050789 regulation of biological process; GO:0042127 regulation of cell proliferation; GO:0048522 positive regulation of cellular process; GO:0048518 positive regulation of biological process; GO:0065007 biological regulation; GO:0008284 positive regulation of cell proliferation;	GO:0070062 extracellular exosome; GO:0043226 organelle; GO:0044421 extracellular region part; GO:0044464 cell part; GO:0005622 intracellular; GO:0005737 cytoplasm; GO:0031982 vesicle; GO:1903561 extracellular vesicle; GO:0044424 intracellular part; GO:0005623 cell; GO:0043227 membrane-bounded organelle; GO:0005576 extracellular region; GO:0043230 extracellular organelle;					IPR007397; IPR008979;	F-box associated (FBA) domain; Galactose-binding domain-like;
K7GM40	Apolipoprotein A-I OS=Sus scrofa OX=9823 GN=APOA1	1.204	Up	0.0090012	APOA1	30.33	0.965	0.89	0.932	0.965	0.932	0.991	1.123	1.176	1.056	0.939	1.001	1.027	extracellular	GO:0006869 lipid transport; GO:0044699 single-organism process; GO:0010876 lipid localization; GO:0071702 organic substance transport; GO:0044238 primary metabolic process; GO:0042157 lipoprotein metabolic process; GO:0071704 organic substance metabolic process; GO:0051234 establishment of localization; GO:0006810 transport; GO:0008152 metabolic process; GO:1902578 single-organism localization; G…	GO:0005576 extracellular region;	GO:0008289 lipid binding; GO:0005488 binding;	K08757
A0A287ANF9	Prostaglandin-endoperoxide synthase 1 OS=Sus scrofa OX=9823 GN=PTGS1	0.81	Down	0.035202	PTGS1	68.948		1.08	1.076		1.108	1.095		0.838	0.909		0.989	0.942	extracellular	GO:0008152 metabolic process; GO:0006950 response to stress; GO:0055114 oxidation-reduction process; GO:0044710 single-organism metabolic process; GO:0006979 response to oxidative stress; GO:0044699 single-organism process; GO:0050896 response to stimulus;		GO:0097159 organic cyclic compound binding; GO:1901363 heterocyclic compound binding; GO:0020037 heme binding; GO:0003824 catalytic activity; GO:0005488 binding; GO:0016209 antioxidant activity; GO:0005515 protein binding; GO:0004601 peroxidase activity; GO:0046906 tetrapyrrole binding; GO:0016491 oxidoreductase activity; GO:0016684 oxidoreductase activity, acting on peroxide as acceptor;	K00509			IPR000742;	EGF-like domain;
A0A287ASZ1	ATP-binding cassette, sub-family B (MDR/TAP), member 1 OS=Sus scrofa OX=9823 GN=ABCB1	0.725	Down	0.025476	ABCB1	126.6	1.341	1.091	1.349	0.841	0.966	0.901	0.928	1	0.814	0.852	0.976	0.976	plasma membrane	GO:0006810 transport; GO:0055085 transmembrane transport; GO:0051179 localization; GO:0051234 establishment of localization;	GO:0031224 intrinsic component of membrane; GO:0016020 membrane; GO:0016021 integral component of membrane; GO:0044425 membrane part;	GO:1901265 nucleoside phosphate binding; GO:0015399 primary active transmembrane transporter activity; GO:0016817 hydrolase activity, acting on acid anhydrides; GO:0016787 hydrolase activity; GO:0016887 ATPase activity; GO:0097159 organic cyclic compound binding; GO:1901363 heterocyclic compound binding; GO:0016462 pyrophosphatase activity; GO:0003824 catalytic activity; GO:0032553 ribonucleotide…				IPR003593; IPR003439; IPR027417; IPR011527;	AAA+ ATPase domain; ABC transporter-like; P-loop containing nucleoside triphosphate hydrolase; ABC transporter type 1, transmembrane domain;
A0A287A8D7	MHC class II histocompatibility antigen SLA-DRB1 precursor OS=Sus scrofa OX=9823 GN=SLA-DRB1	0.729	Down	0.0043422	SLA-DRB1	27.264		1.074	1.107		1.126	1.069		0.783	0.806		1.162	0.966	extracellular	GO:0019882 antigen processing and presentation; GO:0002376 immune system process; GO:0006955 immune response; GO:0050896 response to stimulus;	GO:0016020 membrane; GO:0042613 MHC class II protein complex; GO:0044459 plasma membrane part; GO:0044425 membrane part; GO:0044464 cell part; GO:0071944 cell periphery; GO:0098796 membrane protein complex; GO:0098797 plasma membrane protein complex; GO:0042611 MHC protein complex; GO:0032991 macromolecular complex; GO:0005623 cell; GO:0043234 protein complex; GO:0005886 plasma membrane;	GO:0005515 protein binding; GO:0005488 binding;				IPR007110; IPR014745; IPR013783; IPR011162; IPR000353; IPR003597;	Immunoglobulin-like domain; MHC class II, alpha/beta chain, N-terminal; Immunoglobulin-like fold; MHC classes I/II-like antigen recognition protein; MHC class II, beta chain, N-terminal; Immunoglobulin C1-set;
P01965	Hemoglobin subunit alpha OS=Sus scrofa OX=9823 GN=HBA	1.221	Up	0.047523	HBA	15.039	0.887	0.799	0.919	1.118	1.031	0.945	0.981	1.18	1.02	1.063	0.986	1.097	cytoplasm	GO:0015671 oxygen transport; GO:0006810 transport; GO:0015669 gas transport; GO:1902578 single-organism localization; GO:0044699 single-organism process; GO:0051179 localization; GO:0051234 establishment of localization; GO:0044765 single-organism transport;	GO:0044464 cell part; GO:0005622 intracellular; GO:0005833 hemoglobin complex; GO:0005737 cytoplasm; GO:0032991 macromolecular complex; GO:0044424 intracellular part; GO:0044445 cytosolic part; GO:0043234 protein complex; GO:0005623 cell; GO:0005829 cytosol; GO:0044444 cytoplasmic part;	GO:0097159 organic cyclic compound binding; GO:1901363 heterocyclic compound binding; GO:0020037 heme binding; GO:0005506 iron ion binding; GO:0046914 transition metal ion binding; GO:0019825 oxygen binding; GO:0005488 binding; GO:0043167 ion binding; GO:0022892 substrate-specific transporter activity; GO:0046872 metal ion binding; GO:0043169 cation binding; GO:0005515 protein binding; GO:0005344…	K13822			IPR009050; IPR000971; IPR012292;	Globin-like; Globin; Globin/Protoglobin;
F1SKV2	Ring finger protein 180 OS=Sus scrofa OX=9823 GN=RNF180	0.633	Down	0.047155	RNF180	67.052		1.089	1.285		1.166	1.18		0.797	0.706		0.945	0.855	nucleus	GO:0032270 positive regulation of cellular protein metabolic process; GO:0032436 positive regulation of proteasomal ubiquitin-dependent protein catabolic process; GO:0031331 positive regulation of cellular catabolic process; GO:0044699 single-organism process; GO:0044237 cellular metabolic process; GO:0042415 norepinephrine metabolic process; GO:0007610 behavior; GO:0031396 regulation of protein …	GO:0016020 membrane; GO:0043229 intracellular organelle; GO:0005783 endoplasmic reticulum; GO:0042175 nuclear outer membrane-endoplasmic reticulum membrane network; GO:0005737 cytoplasm; GO:0044446 intracellular organelle part; GO:0031224 intrinsic component of membrane; GO:0012505 endomembrane system; GO:0044424 intracellular part; GO:0005623 cell; GO:0044422 organelle part; GO:0043231 intracell…	GO:0019787 ubiquitin-like protein transferase activity; GO:0043167 ion binding; GO:0031624 ubiquitin conjugating enzyme binding; GO:0005515 protein binding; GO:0061659 ubiquitin-like protein ligase activity; GO:0008270 zinc ion binding; GO:0061630 ubiquitin protein ligase activity; GO:0044390 ubiquitin-like protein conjugating enzyme binding; GO:0046914 transition metal ion binding; GO:0003824 ca…	K15708			IPR001841; IPR013083;	Zinc finger, RING-type; Zinc finger, RING/FYVE/PHD-type;
A0A286ZLQ7	Arachidonate 15-lipoxygenase OS=Sus scrofa OX=9823 GN=ALOX15	0.818	Down	0.02134	ALOX15	74.08	1.111	1.074	1.226	0.906	0.914	0.93	0.94	0.984	0.865	1.037	1.021	0.976	cytoplasm	GO:0044699 single-organism process; GO:0008152 metabolic process; GO:0055114 oxidation-reduction process; GO:0044710 single-organism metabolic process;		GO:0016702 oxidoreductase activity, acting on single donors with incorporation of molecular oxygen, incorporation of two atoms of oxygen; GO:0005506 iron ion binding; GO:0016701 oxidoreductase activity, acting on single donors with incorporation of molecular oxygen; GO:0046914 transition metal ion binding; GO:0003824 catalytic activity; GO:0005488 binding; GO:0051213 dioxygenase activity; GO:0043…				IPR001024; IPR013819;	PLAT/LH2 domain; Lipoxygenase, C-terminal;
A0A287AB74	Gap junction protein OS=Sus scrofa OX=9823 GN=GJA1	0.776	Down	0.040204	GJA1	36.388	1.292	1.217	1.057	1.005	0.935	1.049	0.867	1.037	0.864	0.817	0.86	1.028	plasma membrane	GO:0044700 single organism signaling; GO:0032502 developmental process; GO:0072359 circulatory system development; GO:0044707 single-multicellular organism process; GO:0048731 system development; GO:0044763 single-organism cellular process; GO:0044699 single-organism process; GO:0023052 signaling; GO:0032501 multicellular organismal process; GO:0048513 animal organ development; GO:0007507 heart d…	GO:0016020 membrane; GO:0005921 gap junction; GO:0071944 cell periphery; GO:0098796 membrane protein complex; GO:0030054 cell junction; GO:0098797 plasma membrane protein complex; GO:0032991 macromolecular complex; GO:0005911 cell-cell junction; GO:0005623 cell; GO:0005886 plasma membrane; GO:0005922 connexin complex; GO:0044459 plasma membrane part; GO:0044425 membrane part; GO:0044464 cell part…	GO:0022857 transmembrane transporter activity; GO:0005215 transporter activity;				IPR013124; IPR013092; IPR019570;	Gap junction alpha-1 protein (Cx43), C-terminal; Connexin, N-terminal; Gap junction protein, cysteine-rich domain;
P18871	Alpha-2A adrenergic receptor OS=Sus scrofa OX=9823 GN=ADRA2A	0.805	Down	0.045401	ADRA2A	48.975	1.062	1.102	1.113	1.043	1.265	1.074	0.976	0.755	0.906	0.922	0.912	0.927	plasma membrane	GO:0044700 single organism signaling; GO:0045980 negative regulation of nucleotide metabolic process; GO:0050796 regulation of insulin secretion; GO:0042593 glucose homeostasis; GO:1903170 negative regulation of calcium ion transmembrane transport; GO:0071875 adrenergic receptor signaling pathway; GO:0045742 positive regulation of epidermal growth factor receptor signaling pathway; GO:0010469 reg…	GO:0016020 membrane; GO:0031226 intrinsic component of plasma membrane; GO:0071944 cell periphery; GO:0005737 cytoplasm; GO:0043235 receptor complex; GO:0032991 macromolecular complex; GO:0031224 intrinsic component of membrane; GO:0044424 intracellular part; GO:0005887 integral component of plasma membrane; GO:0005623 cell; GO:0016021 integral component of membrane; GO:0005886 plasma membrane; G…	GO:1901338 catecholamine binding; GO:0005102 receptor binding; GO:0051379 epinephrine binding; GO:0046983 protein dimerization activity; GO:0019901 protein kinase binding; GO:0008227 G-protein coupled amine receptor activity; GO:0005515 protein binding; GO:0004888 transmembrane signaling receptor activity; GO:0004871 signal transducer activity; GO:0031696 alpha-2C adrenergic receptor binding; GO:…	K04138			IPR017452;	GPCR, rhodopsin-like, 7TM;
A0A0H5ANC0	Mimecan precursor OS=Sus scrofa OX=9823 GN=OGN	0.828	Down	0.021002	OGN	33.986	1.108	1.063	1.166	0.966	1.044	1.1	0.991	0.921	0.851	0.891	0.95	0.866	extracellular			GO:0005515 protein binding; GO:0005488 binding;	K08126			IPR032675;	Leucine-rich repeat domain, L domain-like;
I3LRP4	PDZ domain containing 2 OS=Sus scrofa OX=9823 GN=PDZD2	1.669	Up	0.021696	PDZD2	257.92	0.881	0.833		0.919	0.856		1.329	1.532		0.853	0.773		nucleus			GO:0005515 protein binding; GO:0005488 binding;				IPR001478;	PDZ domain;
A0A287AX59	Ribosomal protein L37 OS=Sus scrofa OX=9823 GN=RPL37	1.226	Up	0.0094197	RPL37	11.078	0.904	0.931	0.92	0.863	0.872	0.907	1.147	1.036	1.194	1.035	1.153	0.969	nucleus	GO:0006518 peptide metabolic process; GO:0043043 peptide biosynthetic process; GO:0044267 cellular protein metabolic process; GO:0006807 nitrogen compound metabolic process; GO:0009058 biosynthetic process; GO:0043603 cellular amide metabolic process; GO:0044238 primary metabolic process; GO:1901566 organonitrogen compound biosynthetic process; GO:1901576 organic substance biosynthetic process; G…	GO:0005840 ribosome; GO:0043226 organelle; GO:0043229 intracellular organelle; GO:0043232 intracellular non-membrane-bounded organelle; GO:0044464 cell part; GO:0005622 intracellular; GO:0005737 cytoplasm; GO:0032991 macromolecular complex; GO:0044424 intracellular part; GO:1990904 ribonucleoprotein complex; GO:0005623 cell; GO:0030529 intracellular ribonucleoprotein complex; GO:0044444 cytoplasm…	GO:0003735 structural constituent of ribosome; GO:0005198 structural molecule activity;	K02922			IPR011332; IPR011331;	Zinc-binding ribosomal protein; Ribosomal protein L37ae/L37e;
A0A287BLM4	Collagen type VI alpha 3 chain OS=Sus scrofa OX=9823 GN=COL6A3	0.685	Down	0.0041611	COL6A3	181.7	1.204	1.167	1.266	1.01	1.083	1.144	0.902	0.853	0.737	0.873	0.907	0.881	plasma membrane							IPR002035;	von Willebrand factor, type A;
F1RII7	Hemoglobin subunit beta OS=Sus scrofa OX=9823 GN=HBB	1.282	Up	0.045019	HBB	16.166	0.883	0.785	0.91	1.072	1.001	0.936	0.984	1.257	1.064	1.053	0.979	1.085	cytoplasm	GO:0015671 oxygen transport; GO:0006810 transport; GO:0015669 gas transport; GO:1902578 single-organism localization; GO:0044699 single-organism process; GO:0051179 localization; GO:0051234 establishment of localization; GO:0044765 single-organism transport;	GO:0044464 cell part; GO:0005622 intracellular; GO:0005833 hemoglobin complex; GO:0005737 cytoplasm; GO:0032991 macromolecular complex; GO:0044424 intracellular part; GO:0044445 cytosolic part; GO:0043234 protein complex; GO:0005623 cell; GO:0005829 cytosol; GO:0044444 cytoplasmic part;	GO:0097159 organic cyclic compound binding; GO:1901363 heterocyclic compound binding; GO:0020037 heme binding; GO:0005506 iron ion binding; GO:0046914 transition metal ion binding; GO:0019825 oxygen binding; GO:0005488 binding; GO:0043167 ion binding; GO:0022892 substrate-specific transporter activity; GO:0046872 metal ion binding; GO:0043169 cation binding; GO:0005344 oxygen transporter activity…	K13823			IPR009050; IPR000971; IPR012292;	Globin-like; Globin; Globin/Protoglobin;
F1RZY2	Uncharacterized protein OS=Sus scrofa OX=9823 GN=IER3IP1	0.738	Down	0.026844	IER3IP1	8.9687	1.286	1.074	1.012	1.21	1.113	0.768	0.749	0.879	0.862	0.76	0.95	1.319	plasma membrane	GO:0006810 transport; GO:0046907 intracellular transport; GO:0051649 establishment of localization in cell; GO:0016192 vesicle-mediated transport; GO:0048193 Golgi vesicle transport; GO:0051179 localization; GO:0006888 ER to Golgi vesicle-mediated transport; GO:0051641 cellular localization; GO:0051234 establishment of localization;	GO:0016020 membrane; GO:0005783 endoplasmic reticulum; GO:0042175 nuclear outer membrane-endoplasmic reticulum membrane network; GO:0031090 organelle membrane; GO:0031410 cytoplasmic vesicle; GO:0005737 cytoplasm; GO:0031982 vesicle; GO:0031224 intrinsic component of membrane; GO:0044424 intracellular part; GO:0030173 integral component of Golgi membrane; GO:0005623 cell; GO:0044422 organelle par…		K22939
D0G6R6	CDP-diacylglycerol--inositol 3-phosphatidyltransferase OS=Sus scrofa OX=9823 GN=CDIPT	0.786	Down	0.0139236	CDIPT	23.601	1.175	1.134	1.14	1.019	0.915	1.012	0.888	1.001	0.822	0.941	0.942	1.052	plasma membrane	GO:0046486 glycerolipid metabolic process; GO:0044711 single-organism biosynthetic process; GO:0006661 phosphatidylinositol biosynthetic process; GO:0008654 phospholipid biosynthetic process; GO:0044763 single-organism cellular process; GO:0044699 single-organism process; GO:0009058 biosynthetic process; GO:0044255 cellular lipid metabolic process; GO:0044238 primary metabolic process; GO:0044237…	GO:0043229 intracellular organelle; GO:0016020 membrane; GO:0005737 cytoplasm; GO:0031224 intrinsic component of membrane; GO:0012505 endomembrane system; GO:0044424 intracellular part; GO:0005623 cell; GO:0016021 integral component of membrane; GO:0043231 intracellular membrane-bounded organelle; GO:0043226 organelle; GO:0005622 intracellular; GO:0044464 cell part; GO:0044425 membrane part; GO:0…	GO:0003881 CDP-diacylglycerol-inositol 3-phosphatidyltransferase activity; GO:0016780 phosphotransferase activity, for other substituted phosphate groups; GO:0003824 catalytic activity; GO:0016740 transferase activity; GO:0017169 CDP-alcohol phosphatidyltransferase activity; GO:0016772 transferase activity, transferring phosphorus-containing groups;	K00999
A0A286ZUV1	DLG associated protein 4 OS=Sus scrofa OX=9823 GN=DLGAP4	1.239	Up	0.03022	DLGAP4	49.462	0.917	0.973	0.801	1.044	0.981	0.919	1.081	1.07	1.183	0.969	0.954	1.095	mitochondria	GO:0023052 signaling;
I3L772	E3 ubiquitin-protein ligase OS=Sus scrofa OX=9823 GN=WWP2	0.761	Down	0.0096191	WWP2	95.02	1.13	1.082		0.86	1.015		0.828	0.855		1.182	1.053		mitochondria	GO:0008152 metabolic process; GO:0032446 protein modification by small protein conjugation; GO:0016567 protein ubiquitination; GO:0044260 cellular macromolecule metabolic process; GO:0044267 cellular protein metabolic process; GO:0006464 cellular protein modification process; GO:0043170 macromolecule metabolic process; GO:0019538 protein metabolic process; GO:0070647 protein modification by small…		GO:0005515 protein binding; GO:0019787 ubiquitin-like protein transferase activity; GO:0016740 transferase activity; GO:0003824 catalytic activity; GO:0005488 binding; GO:0004842 ubiquitin-protein transferase activity;	K05630			IPR001202; IPR000569; IPR000008;	WW domain; HECT domain; C2 domain;
A0A286ZZB7	Histone cluster 1 H1 family member e OS=Sus scrofa OX=9823 GN=HIST1H1E	0.802	Down	0.023258	HIST1H1E	21.993	0.92	1.037	1.065	0.804	0.823	1.027	0.779	0.768	0.877	1.529	1.489	1.04	nucleus	GO:0044085 cellular component biogenesis; GO:0016043 cellular component organization; GO:0034728 nucleosome organization; GO:0034622 cellular macromolecular complex assembly; GO:0006333 chromatin assembly or disassembly; GO:0043933 macromolecular complex subunit organization; GO:0065004 protein-DNA complex assembly; GO:0006323 DNA packaging; GO:0006334 nucleosome assembly; GO:0051276 chromosome o…	GO:0043229 intracellular organelle; GO:0043232 intracellular non-membrane-bounded organelle; GO:0044446 intracellular organelle part; GO:0032991 macromolecular complex; GO:0044424 intracellular part; GO:0005623 cell; GO:0044422 organelle part; GO:0044427 chromosomal part; GO:0000786 nucleosome; GO:0043228 non-membrane-bounded organelle; GO:0043231 intracellular membrane-bounded organelle; GO:0043…	GO:0097159 organic cyclic compound binding; GO:1901363 heterocyclic compound binding; GO:0003677 DNA binding; GO:0005488 binding; GO:0003676 nucleic acid binding;	K11275			IPR011991; IPR005818;	Winged helix-turn-helix DNA-binding domain; Linker histone H1/H5, domain H15;
A4Z6H0	Adenylosuccinate synthetase isozyme 1 OS=Sus scrofa OX=9823 GN=ADSSL1	1.37	Up	0.025661	ADSSL1	50.098	0.783	0.868		0.889	1.04		1.135	1.127		1.239	1.005		nucleus	GO:0009116 nucleoside metabolic process; GO:0042278 purine nucleoside metabolic process; GO:0009167 purine ribonucleoside monophosphate metabolic process; GO:0009117 nucleotide metabolic process; GO:0044699 single-organism process; GO:0046129 purine ribonucleoside biosynthetic process; GO:0009163 nucleoside biosynthetic process; GO:0009058 biosynthetic process; GO:0009156 ribonucleoside monophosp…	GO:0044424 intracellular part; GO:0005623 cell; GO:0044464 cell part; GO:0005622 intracellular; GO:0005737 cytoplasm;	GO:1901265 nucleoside phosphate binding; GO:0001882 nucleoside binding; GO:0043167 ion binding; GO:0016874 ligase activity; GO:0000166 nucleotide binding; GO:0016879 ligase activity, forming carbon-nitrogen bonds; GO:1901363 heterocyclic compound binding; GO:0097159 organic cyclic compound binding; GO:0032549 ribonucleoside binding; GO:0097367 carbohydrate derivative binding; GO:0003824 catalytic…	K01939			IPR027417;	P-loop containing nucleoside triphosphate hydrolase;
A7YX24	Gamma-synuclein OS=Sus scrofa OX=9823 GN=SNCG	1.23	Up	0.03924	SNCG	13.039	0.793	0.765	0.9	1.109	1.077	1.001	1.049	1.06	0.914	1.105	1.105	1.144	cytoplasm
K7GQL2	Coagulation factor XIII A chain OS=Sus scrofa OX=9823 GN=F13A1	0.698	Down	0.0027615	F13A1	83.343	1.336	1.12	1.233	0.902	1.104	1	0.827	0.881	0.866	0.941	0.872	0.926	cytoplasm	GO:0008152 metabolic process; GO:0044260 cellular macromolecule metabolic process; GO:0044267 cellular protein metabolic process; GO:0018149 peptide cross-linking; GO:0006464 cellular protein modification process; GO:0043170 macromolecule metabolic process; GO:0019538 protein metabolic process; GO:0036211 protein modification process; GO:0043412 macromolecule modification; GO:0044238 primary meta…		GO:0016746 transferase activity, transferring acyl groups; GO:0003824 catalytic activity; GO:0016740 transferase activity; GO:0003810 protein-glutamine gamma-glutamyltransferase activity; GO:0016755 transferase activity, transferring amino-acyl groups;	K03917			IPR008958; IPR013783; IPR002931; IPR014756; IPR001102;	Transglutaminase, C-terminal; Immunoglobulin-like fold; Transglutaminase-like; Immunoglobulin E-set; Transglutaminase, N-terminal;
A0A287ACN2	Adipogenesis regulatory factor OS=Sus scrofa OX=9823 GN=ADIRF	0.77	Down	0.0108	ADIRF	7.7876		1.111	1.134		1.213	1.057		0.842	0.886		0.862	0.94	cytoplasm				K21408
F1RXI3	Uncharacterized protein OS=Sus scrofa OX=9823	0.764	Down	0.032921	---	22.967		1.081	1.053		1.064	1.139		0.855	0.776		1.01	1.055	extracellular	GO:0050794 regulation of cellular process; GO:0044700 single organism signaling; GO:0016043 cellular component organization; GO:0001101 response to acid chemical; GO:0007166 cell surface receptor signaling pathway; GO:0071310 cellular response to organic substance; GO:1901700 response to oxygen-containing compound; GO:0044699 single-organism process; GO:0050896 response to stimulus; GO:0007165 si…	GO:0044421 extracellular region part; GO:0005587 collagen type IV trimer; GO:0098644 complex of collagen trimers; GO:0032991 macromolecular complex; GO:0099080 supramolecular complex; GO:0044420 extracellular matrix component; GO:0005576 extracellular region; GO:0005581 collagen trimer; GO:0099081 supramolecular polymer; GO:0005604 basement membrane; GO:0031012 extracellular matrix; GO:0098651 ba…	GO:0005201 extracellular matrix structural constituent; GO:0005198 structural molecule activity;				IPR016187;	C-type lectin fold;
F6PX46	SLA class II histocompatibility antigen, DQ haplotype D alpha chain precursor OS=Sus scrofa OX=9823 GN=SLA-DQA1	0.654	Down	0.0179409	SLA-DQA1	27.638	1.206	1.237	1.14	1.016	1.067	1.252	0.902	0.818	0.625	0.967	0.859	1.003	extracellular	GO:0019882 antigen processing and presentation; GO:0002376 immune system process; GO:0006955 immune response; GO:0050896 response to stimulus;	GO:0016020 membrane; GO:0042613 MHC class II protein complex; GO:0044459 plasma membrane part; GO:0044425 membrane part; GO:0044464 cell part; GO:0071944 cell periphery; GO:0098796 membrane protein complex; GO:0098797 plasma membrane protein complex; GO:0042611 MHC protein complex; GO:0032991 macromolecular complex; GO:0005623 cell; GO:0043234 protein complex; GO:0005886 plasma membrane;	GO:0005515 protein binding; GO:0005488 binding;				IPR001003; IPR007110; IPR013783; IPR014745; IPR011162; IPR003597;	MHC class II, alpha chain, N-terminal; Immunoglobulin-like domain; Immunoglobulin-like fold; MHC class II, alpha/beta chain, N-terminal; MHC classes I/II-like antigen recognition protein; Immunoglobulin C1-set;
I3LQ84	Collagen type VI alpha 2 chain OS=Sus scrofa OX=9823 GN=COL6A2	0.786	Down	0.0159576	COL6A2	102.77	1.13	1.071	1.206	1.026	1.06	1.08	0.939	0.933	0.807	0.924	0.946	0.911	extracellular	GO:0051291 protein heterooligomerization; GO:0044085 cellular component biogenesis; GO:0016043 cellular component organization; GO:0071822 protein complex subunit organization; GO:0070206 protein trimerization; GO:0022607 cellular component assembly; GO:0065003 macromolecular complex assembly; GO:0070271 protein complex biogenesis; GO:0070208 protein heterotrimerization; GO:0009987 cellular proce…	GO:0016020 membrane; GO:0005615 extracellular space; GO:0044421 extracellular region part; GO:0071944 cell periphery; GO:0031982 vesicle; GO:0032991 macromolecular complex; GO:0005623 cell; GO:0005576 extracellular region; GO:0005886 plasma membrane; GO:0043226 organelle; GO:0070062 extracellular exosome; GO:0031012 extracellular matrix; GO:0044464 cell part; GO:1903561 extracellular vesicle; GO:…		K06238			IPR002035;	von Willebrand factor, type A;
F1SIE9	Cytochrome P450 OS=Sus scrofa OX=9823 GN=CYP1A1	0.761	Down	0.00069765	CYP1A1	58.504	1.158	1.209	1.179	1.001	0.997	0.963	0.886	0.866	0.945	0.905	0.956	0.969	endoplasmic reticulum	GO:0014070 response to organic cyclic compound; GO:0051716 cellular response to stimulus; GO:0017144 drug metabolic process; GO:0055114 oxidation-reduction process; GO:0071310 cellular response to organic substance; GO:0044763 single-organism cellular process; GO:0008202 steroid metabolic process; GO:1901360 organic cyclic compound metabolic process; GO:0044699 single-organism process; GO:0044255…	GO:0043231 intracellular membrane-bounded organelle; GO:0043226 organelle; GO:0043229 intracellular organelle; GO:0044464 cell part; GO:0005622 intracellular; GO:0044424 intracellular part; GO:0043227 membrane-bounded organelle; GO:0005623 cell;	GO:0005506 iron ion binding; GO:0101020 estrogen 16-alpha-hydroxylase activity; GO:0043167 ion binding; GO:0070576 vitamin D 24-hydroxylase activity; GO:0016705 oxidoreductase activity, acting on paired donors, with incorporation or reduction of molecular oxygen; GO:0016491 oxidoreductase activity; GO:1901363 heterocyclic compound binding; GO:0097159 organic cyclic compound binding; GO:0008395 st…	K07408
A0A287AG37	G3BP stress granule assembly factor 2 OS=Sus scrofa OX=9823 GN=G3BP2	0.831	Down	0.033581	G3BP2	50.745	1.116		1.184	1.133		0.975	0.938		0.973	0.817		0.876	cytoplasm	GO:0006810 transport; GO:0051179 localization; GO:0051234 establishment of localization;	GO:0005623 cell; GO:0005622 intracellular; GO:0044464 cell part;	GO:0097159 organic cyclic compound binding; GO:1901363 heterocyclic compound binding; GO:1901265 nucleoside phosphate binding; GO:0005488 binding; GO:0003676 nucleic acid binding; GO:0000166 nucleotide binding; GO:0036094 small molecule binding;				IPR002075; IPR018222; IPR000504; IPR012677; IPR032710;	Nuclear transport factor 2; Nuclear transport factor 2, eukaryote; RNA recognition motif domain; Nucleotide-binding alpha-beta plait domain; NTF2-like domain;
A0A287BMV3	PAN2-PAN3 deadenylation complex catalytic subunit PAN2 OS=Sus scrofa OX=9823 GN=PAN2	1.208	Up	0.035118	PAN2	127.38	1.042	0.883	0.927	0.981	0.977	0.969	1.068	1.19	1.188	0.901	0.955	0.927	nucleus	GO:0006725 cellular aromatic compound metabolic process; GO:0060255 regulation of macromolecule metabolic process; GO:0048519 negative regulation of biological process; GO:0044237 cellular metabolic process; GO:0071704 organic substance metabolic process; GO:0044270 cellular nitrogen compound catabolic process; GO:0008152 metabolic process; GO:0046483 heterocycle metabolic process; GO:0006139 nuc…	GO:0044464 cell part; GO:0005622 intracellular; GO:0031251 PAN complex; GO:0005737 cytoplasm; GO:0032991 macromolecular complex; GO:0044424 intracellular part; GO:0043234 protein complex; GO:0005623 cell; GO:0044444 cytoplasmic part;	GO:0000175 3'-5'-exoribonuclease activity; GO:0016896 exoribonuclease activity, producing 5'-phosphomonoesters; GO:0008408 3'-5' exonuclease activity; GO:0005515 protein binding; GO:0016787 hydrolase activity; GO:0016796 exonuclease activity, active with either ribo- or deoxyribonucleic acids and producing 5'-phosphomonoesters; GO:0097159 organic cyclic compound binding; GO:0004535 poly(A)-specif…				IPR017986; IPR015943; IPR012337; IPR028889; IPR013520; IPR028881;	WD40-repeat-containing domain; WD40/YVTN repeat-like-containing domain; Ribonuclease H-like domain; Ubiquitin specific protease domain; Exonuclease, RNase T/DNA polymerase III; PAN2 domain;
A0A286ZVF6	Uncharacterized protein OS=Sus scrofa OX=9823 GN=LOC100155195	0.804	Down	0.043997	LOC100155195	51.094	1.021	1.187	1.074	0.995	0.928	1.228	0.915	0.948	0.777	1.065	0.89	0.949	cytoplasm			GO:1901265 nucleoside phosphate binding; GO:0001882 nucleoside binding; GO:0043167 ion binding; GO:0016817 hydrolase activity, acting on acid anhydrides; GO:0016787 hydrolase activity; GO:0000166 nucleotide binding; GO:0017111 nucleoside-triphosphatase activity; GO:0097159 organic cyclic compound binding; GO:1901363 heterocyclic compound binding; GO:0032549 ribonucleoside binding; GO:0097367 carb…	K20899	GBP1_3_4_7; guanylate-binding protein 1/3/4/7	ssc04621 NOD-like receptor signaling pathway - Sus scrofa (pig);	IPR015894; IPR027417; IPR030386; IPR003191;	Guanylate-binding protein, N-terminal; P-loop containing nucleoside triphosphate hydrolase; GB1/RHD3-type guanine nucleotide-binding (G) domain; Guanylate-binding protein, C-terminal;
F1S1N0	MHC class I antigen 8 precursor OS=Sus scrofa OX=9823 GN=SLA-8	0.832	Down	0.040217	SLA-8	28.981	1.097		1.019	1.008		1.161	0.873		0.888	1.028		0.964	nucleus	GO:0019882 antigen processing and presentation; GO:0002376 immune system process; GO:0006955 immune response; GO:0050896 response to stimulus; GO:0002474 antigen processing and presentation of peptide antigen via MHC class I; GO:0048002 antigen processing and presentation of peptide antigen;	GO:0016020 membrane; GO:0044459 plasma membrane part; GO:0044425 membrane part; GO:0044464 cell part; GO:0071944 cell periphery; GO:0098796 membrane protein complex; GO:0098797 plasma membrane protein complex; GO:0042611 MHC protein complex; GO:0031224 intrinsic component of membrane; GO:0032991 macromolecular complex; GO:0042612 MHC class I protein complex; GO:0005623 cell; GO:0043234 protein co…	GO:0005515 protein binding; GO:0005488 binding;				IPR007110; IPR013783; IPR011161; IPR001039; IPR011162; IPR003597;	Immunoglobulin-like domain; Immunoglobulin-like fold; MHC class I-like antigen recognition-like; MHC class I alpha chain, alpha1 alpha2 domains; MHC classes I/II-like antigen recognition protein; Immunoglobulin C1-set;
A0A286ZK47	Uncharacterized protein OS=Sus scrofa OX=9823 GN=LOC100626097	0.643	Down	0.0100236	LOC100626097	764.08	1.159	1.213	0.914	1.119	1.073	1.318	0.754	0.671	0.688	0.986	1.051	1.125	cytoplasm							IPR031554;	Fibrous sheath-interacting protein 2, C-terminal;
A0A287A781	Centrosomal protein 85 OS=Sus scrofa OX=9823 GN=CEP85	1.6	Up	0.025996	CEP85	76.241	0.73	0.631	0.874	1.117	0.995	0.979	1.131	1.423	1.022	1.058	0.964	1.127	nucleus
F1SQS9	Carbonic anhydrase 5B OS=Sus scrofa OX=9823 GN=CA5B	1.439	Up	0.023222	CA5B	36.562	0.675	0.837	0.92	1.146	1.019	0.664	1.139	1.085	1.275	1.084	1.094	1.037	mitochondria	GO:0008152 metabolic process; GO:0006730 one-carbon metabolic process; GO:0044710 single-organism metabolic process; GO:0044281 small molecule metabolic process; GO:0044763 single-organism cellular process; GO:0044699 single-organism process; GO:0009987 cellular process; GO:0044237 cellular metabolic process;	GO:0043226 organelle; GO:0043231 intracellular membrane-bounded organelle; GO:0043229 intracellular organelle; GO:0044464 cell part; GO:0005622 intracellular; GO:0005737 cytoplasm; GO:0044424 intracellular part; GO:0043227 membrane-bounded organelle; GO:0005623 cell; GO:0005739 mitochondrion; GO:0044444 cytoplasmic part;	GO:0046914 transition metal ion binding; GO:0003824 catalytic activity; GO:0005488 binding; GO:0043167 ion binding; GO:0043169 cation binding; GO:0046872 metal ion binding; GO:0016829 lyase activity; GO:0016836 hydro-lyase activity; GO:0004089 carbonate dehydratase activity; GO:0008270 zinc ion binding; GO:0016835 carbon-oxygen lyase activity;	K01672			IPR001148;	Alpha carbonic anhydrase;
F1S395	NAD(P)H dehydrogenase OS=Sus scrofa OX=9823 GN=NQO1	0.714	Down	0.00246	NQO1	30.954	1.124	1.143	1.073	0.956	0.96	1.129	0.772	0.868	0.745	1.165	1.021	1.042	cytoplasm	GO:0008152 metabolic process; GO:0006950 response to stress; GO:0050790 regulation of catalytic activity; GO:0055114 oxidation-reduction process; GO:0044710 single-organism metabolic process; GO:0006979 response to oxidative stress; GO:0065009 regulation of molecular function; GO:0044699 single-organism process; GO:0044092 negative regulation of molecular function; GO:0043086 negative regulation …	GO:0070062 extracellular exosome; GO:0043226 organelle; GO:0044421 extracellular region part; GO:0044464 cell part; GO:0005622 intracellular; GO:0005737 cytoplasm; GO:0031982 vesicle; GO:1903561 extracellular vesicle; GO:0044424 intracellular part; GO:0005623 cell; GO:0005829 cytosol; GO:0043227 membrane-bounded organelle; GO:0005576 extracellular region; GO:0043230 extracellular organelle; GO:00…	GO:0097159 organic cyclic compound binding; GO:1901363 heterocyclic compound binding; GO:0016651 oxidoreductase activity, acting on NAD(P)H; GO:0003723 RNA binding; GO:0042802 identical protein binding; GO:0003824 catalytic activity; GO:0003955 NAD(P)H dehydrogenase (quinone) activity; GO:0005488 binding; GO:0003676 nucleic acid binding; GO:0005515 protein binding; GO:0016655 oxidoreductase activ…	K00355			IPR003680; IPR029039;	Flavodoxin-like fold; Flavoprotein-like domain;
A0A287AB52	Microfibril associated protein 4 OS=Sus scrofa OX=9823 GN=MFAP4	0.83	Down	0.0134399	MFAP4	28.86	1.139	1.093	1.114	0.938	1.053	1.075	0.929	0.992	0.855	0.986	0.871	0.915	extracellular							IPR002181; IPR014716; IPR014715;	Fibrinogen, alpha/beta/gamma chain, C-terminal globular domain; Fibrinogen, alpha/beta/gamma chain, C-terminal globular, subdomain 1; Fibrinogen, alpha/beta/gamma chain, C-terminal globular, subdomain 2;
A0A286ZPV1	Prion like protein doppel OS=Sus scrofa OX=9823 GN=PRND	1.233	Up	0.022885	PRND	20.811	0.859	0.972	0.923	1.072	0.82	1.162	1.196	1.032	1.167	0.881	1.085	0.792	peroxisome	GO:0044085 cellular component biogenesis; GO:0016043 cellular component organization; GO:0071822 protein complex subunit organization; GO:0051260 protein homooligomerization; GO:0022607 cellular component assembly; GO:0065003 macromolecular complex assembly; GO:0070271 protein complex biogenesis; GO:0009987 cellular process; GO:0006461 protein complex assembly; GO:0071840 cellular component organ…	GO:0016020 membrane;					IPR022416;	Prion/Doppel protein, beta-ribbon domain;
I3LLX8	Sulfotransferase OS=Sus scrofa OX=9823 GN=SULT1A3	1.357	Up	0.021284	SULT1A3	34.256	0.782	0.892	0.899	0.927	0.883	0.953	1.157	1.158	1.176	1.167	1.079	0.973	cytoplasm			GO:0008146 sulfotransferase activity; GO:0016782 transferase activity, transferring sulfur-containing groups; GO:0003824 catalytic activity; GO:0016740 transferase activity;	K01014			IPR000863; IPR027417;	Sulfotransferase domain; P-loop containing nucleoside triphosphate hydrolase;
F1S1M4	Tetraspanin OS=Sus scrofa OX=9823 GN=TSPAN6	1.293	Up	0.0037797	TSPAN6	27.492	0.919	0.951	0.829	0.943	0.932	1.064	1.146	1.19	1.155	0.991	0.925	0.975	plasma membrane	GO:0050794 regulation of cellular process; GO:0044700 single organism signaling; GO:0051716 cellular response to stimulus; GO:0007165 signal transduction; GO:0050789 regulation of biological process; GO:0007154 cell communication; GO:0007166 cell surface receptor signaling pathway; GO:0044699 single-organism process; GO:0023052 signaling; GO:0050896 response to stimulus; GO:0009987 cellular proce…	GO:0016020 membrane; GO:0031226 intrinsic component of plasma membrane; GO:0044459 plasma membrane part; GO:0044425 membrane part; GO:0044464 cell part; GO:0071944 cell periphery; GO:0031224 intrinsic component of membrane; GO:0005887 integral component of plasma membrane; GO:0005623 cell; GO:0016021 integral component of membrane; GO:0005886 plasma membrane;		K17295			IPR008952;	Tetraspanin, EC2 domain;
A0A287AZQ5	TNF alpha induced protein 2 OS=Sus scrofa OX=9823 GN=TNFAIP2	0.756	Down	0.023921	TNFAIP2	77.659		1.12	1.042		1.225	1.092		0.797	0.838		0.886	1.046	nucleus	GO:0006810 transport; GO:1902578 single-organism localization; GO:0032940 secretion by cell; GO:0016192 vesicle-mediated transport; GO:0044763 single-organism cellular process; GO:0044699 single-organism process; GO:0051179 localization; GO:0009987 cellular process; GO:0051234 establishment of localization; GO:0006887 exocytosis; GO:0044765 single-organism transport; GO:0046903 secretion;	GO:0005938 cell cortex; GO:0044464 cell part; GO:0044448 cell cortex part; GO:0005622 intracellular; GO:0071944 cell periphery; GO:0005737 cytoplasm; GO:0099568 cytoplasmic region; GO:0032991 macromolecular complex; GO:0044424 intracellular part; GO:0000145 exocyst; GO:0043234 protein complex; GO:0005623 cell; GO:0044444 cytoplasmic part; GO:0099023 tethering complex;		K19989
A0A287A1T6	Collagen type VI alpha 5 chain OS=Sus scrofa OX=9823 GN=COL6A5	0.812	Down	0.038583	COL6A5	193.34	1.113	1.028		0.97	1.245		0.857	0.881		1.089	0.878		extracellular				K06238			IPR002035;	von Willebrand factor, type A;
F1SUE4	Asporin OS=Sus scrofa OX=9823 GN=ASPN	0.808	Down	0.0155219	ASPN	42.446	1.137	1.031	1.153	0.932	1.095	1.131	0.94	0.916	0.826	0.963	1.04	0.895	extracellular	GO:0044700 single organism signaling; GO:0051093 negative regulation of developmental process; GO:0009968 negative regulation of signal transduction; GO:0007166 cell surface receptor signaling pathway; GO:0023051 regulation of signaling; GO:0051241 negative regulation of multicellular organismal process; GO:0044699 single-organism process; GO:1903845 negative regulation of cellular response to tr…	GO:0031012 extracellular matrix; GO:0044421 extracellular region part; GO:0044464 cell part; GO:0005622 intracellular; GO:0005737 cytoplasm; GO:0005578 proteinaceous extracellular matrix; GO:0044424 intracellular part; GO:0005623 cell; GO:0005576 extracellular region;	GO:0043167 ion binding; GO:0044877 macromolecular complex binding; GO:0005515 protein binding; GO:0004860 protein kinase inhibitor activity; GO:0019207 kinase regulator activity; GO:0019887 protein kinase regulator activity; GO:0004857 enzyme inhibitor activity; GO:0098772 molecular function regulator; GO:0030234 enzyme regulator activity; GO:0019210 kinase inhibitor activity; GO:0005488 binding;…	K08120			IPR000372; IPR032675;	Leucine-rich repeat N-terminal domain; Leucine-rich repeat domain, L domain-like;
Q8SPS7	Haptoglobin OS=Sus scrofa OX=9823 GN=HP	0.751	Down	0.022057	HP	38.481	1.039	1.26	1.164	1.071	0.994	1.189	0.903	0.775	0.924	0.991	0.954	0.782	extracellular	GO:0050794 regulation of cellular process; GO:0044700 single organism signaling; GO:0007166 cell surface receptor signaling pathway; GO:0098542 defense response to other organism; GO:0044699 single-organism process; GO:0043207 response to external biotic stimulus; GO:0050896 response to stimulus; GO:0051707 response to other organism; GO:0071704 organic substance metabolic process; GO:0009607 res…	GO:0005615 extracellular space; GO:0044421 extracellular region part; GO:0005576 extracellular region;	GO:0004252 serine-type endopeptidase activity; GO:0004175 endopeptidase activity; GO:0008233 peptidase activity; GO:0003824 catalytic activity; GO:0017171 serine hydrolase activity; GO:0005488 binding; GO:0008236 serine-type peptidase activity; GO:0016209 antioxidant activity; GO:0030492 hemoglobin binding; GO:0070011 peptidase activity, acting on L-amino acid peptides; GO:0005515 protein binding…	K16142			IPR009003; IPR000436; IPR001254;	Peptidase S1, PA clan; Sushi/SCR/CCP domain; Serine proteases, trypsin domain;
A0A287B842	Euchromatic histone lysine methyltransferase 1 OS=Sus scrofa OX=9823 GN=EHMT1	1.228	Up	0.031181	EHMT1	131.77	0.889		0.937	1.041		1.042	1.092		1.151	0.991		0.892	nucleus	GO:0016571 histone methylation; GO:0016043 cellular component organization; GO:0016570 histone modification; GO:0044267 cellular protein metabolic process; GO:0044238 primary metabolic process; GO:0044237 cellular metabolic process; GO:0032259 methylation; GO:0071704 organic substance metabolic process; GO:0018022 peptidyl-lysine methylation; GO:0018205 peptidyl-lysine modification; GO:0018193 pe…	GO:0043226 organelle; GO:0043231 intracellular membrane-bounded organelle; GO:0043229 intracellular organelle; GO:0005634 nucleus; GO:0044464 cell part; GO:0005622 intracellular; GO:0044424 intracellular part; GO:0043227 membrane-bounded organelle; GO:0005623 cell;	GO:0008757 S-adenosylmethionine-dependent methyltransferase activity; GO:0008168 methyltransferase activity; GO:0043167 ion binding; GO:0016279 protein-lysine N-methyltransferase activity; GO:0016278 lysine N-methyltransferase activity; GO:0016741 transferase activity, transferring one-carbon groups; GO:0005515 protein binding; GO:0008270 zinc ion binding; GO:0018024 histone-lysine N-methyltransf…				IPR001214; IPR020683; IPR007728;	SET domain; Ankyrin repeat-containing domain; Pre-SET domain;
A0A287BJI7	Cytochrome P450 family 1 subfamily B member 1 OS=Sus scrofa OX=9823 GN=CYP1B1	0.817	Down	0.0149445	CYP1B1	60.594	1.103	1.135	1.02	0.919	1.113	0.96	0.949	0.833	0.88	1.026	0.939	1.137	plasma membrane	GO:0044699 single-organism process; GO:0008152 metabolic process; GO:0055114 oxidation-reduction process; GO:0044710 single-organism metabolic process;		GO:0097159 organic cyclic compound binding; GO:1901363 heterocyclic compound binding; GO:0020037 heme binding; GO:0005506 iron ion binding; GO:0046914 transition metal ion binding; GO:0003824 catalytic activity; GO:0005488 binding; GO:0043167 ion binding; GO:0043169 cation binding; GO:0046872 metal ion binding; GO:0016705 oxidoreductase activity, acting on paired donors, with incorporation or red…	K07410
Q6QR67	Resistin precursor OS=Sus scrofa OX=9823 GN=RETN	0.748	Down	0.0099427	RETN	11.693	1.148		1.177	0.941		1.031	0.892		0.846	1.013		0.957	extracellular		GO:0070062 extracellular exosome; GO:0043226 organelle; GO:0005615 extracellular space; GO:0044421 extracellular region part; GO:0031982 vesicle; GO:1903561 extracellular vesicle; GO:0043227 membrane-bounded organelle; GO:0005576 extracellular region; GO:0043230 extracellular organelle;	GO:0005515 protein binding; GO:0005102 receptor binding; GO:0005488 binding; GO:0005179 hormone activity;	K13438
P05027	Sodium/potassium-transporting ATPase subunit beta-1 OS=Sus scrofa OX=9823 GN=ATP1B1	1.251	Up	0.0049781	ATP1B1	35.158	0.957	0.904	0.903	0.944	0.969	0.989	1.079	1.162	1.216	1.011	0.969	0.907	plasma membrane	GO:0086009 membrane repolarization; GO:0035725 sodium ion transmembrane transport; GO:0065008 regulation of biological quality; GO:0055075 potassium ion homeostasis; GO:0034220 ion transmembrane transport; GO:0030001 metal ion transport; GO:0090662 ATP hydrolysis coupled transmembrane transport; GO:0071804 cellular potassium ion transport; GO:0030003 cellular cation homeostasis; GO:0044699 single…	GO:0016020 membrane; GO:0031226 intrinsic component of plasma membrane; GO:0071944 cell periphery; GO:0032991 macromolecular complex; GO:0031224 intrinsic component of membrane; GO:0005887 integral component of plasma membrane; GO:1902495 transmembrane transporter complex; GO:0005623 cell; GO:0090533 cation-transporting ATPase complex; GO:0016021 integral component of membrane; GO:0098533 ATPase …	GO:0042625 ATPase coupled ion transmembrane transporter activity; GO:0008556 potassium-transporting ATPase activity; GO:0015399 primary active transmembrane transporter activity; GO:0005391 sodium:potassium-exchanging ATPase activity; GO:0022892 substrate-specific transporter activity; GO:0016817 hydrolase activity, acting on acid anhydrides; GO:0015077 monovalent inorganic cation transmembrane t…	K01540
A0A287BG35	Ring finger protein 170 OS=Sus scrofa OX=9823 GN=RNF170	0.786	Down	0.032315	RNF170	29.681	1.218	1.129	1.036	1.074	0.987	1.039	0.788	0.915	0.957	0.922	0.969	0.982	plasma membrane			GO:0046914 transition metal ion binding; GO:0005488 binding; GO:0043167 ion binding; GO:0043169 cation binding; GO:0046872 metal ion binding; GO:0005515 protein binding; GO:0008270 zinc ion binding;	K15707			IPR001841; IPR013083; IPR018957;	Zinc finger, RING-type; Zinc finger, RING/FYVE/PHD-type; Zinc finger, C3HC4 RING-type;
A0A286ZJ38	Uncharacterized protein OS=Sus scrofa OX=9823	0.706	Down	0.020225	---	11.974	0.995	1.276	1.095	1.116	0.806	1.24	0.874	0.716	0.788	1.041	1.177	0.92	extracellular			GO:0005515 protein binding; GO:0005488 binding;				IPR007110; IPR013783; IPR003597;	Immunoglobulin-like domain; Immunoglobulin-like fold; Immunoglobulin C1-set;
F1SKZ8	Translocase of outer mitochondrial membrane 70 OS=Sus scrofa OX=9823 GN=TOMM70	0.732	Down	0.0096428	TOMM70	62.71	1.123		1.062	1.189		1.01	0.81		0.789	0.898		1.14	endoplasmic reticulum		GO:0031224 intrinsic component of membrane; GO:0016020 membrane; GO:0016021 integral component of membrane; GO:0044425 membrane part;	GO:0005515 protein binding; GO:0005488 binding;	K17768			IPR011990; IPR013026;	Tetratricopeptide-like helical domain; Tetratricopeptide repeat-containing domain;
I3LNF1	Uncharacterized protein OS=Sus scrofa OX=9823 GN=FAM208B	0.709	Down	0.0089205	FAM208B	244.63		1.176	1.224		0.984	0.864		0.873	0.829		0.965	1.066	nucleus							IPR022168; IPR022188;	Domain of unknown function DUF3699; Protein of unknown function DUF3715;
A0A287AEE8	Notch 2 OS=Sus scrofa OX=9823 GN=NOTCH2	0.766	Down	0.023559	NOTCH2	256.17	1.146		1.14	1.027		0.902	0.839		0.912	0.993		1.037	nucleus	GO:0044700 single organism signaling; GO:0050794 regulation of cellular process; GO:0044707 single-multicellular organism process; GO:0007166 cell surface receptor signaling pathway; GO:0060255 regulation of macromolecule metabolic process; GO:0019219 regulation of nucleobase-containing compound metabolic process; GO:0048869 cellular developmental process; GO:0044699 single-organism process; GO:0…	GO:0031224 intrinsic component of membrane; GO:0016020 membrane; GO:0016021 integral component of membrane; GO:0044425 membrane part;	GO:0060089 molecular transducer activity; GO:0004872 receptor activity; GO:0005488 binding; GO:0043167 ion binding; GO:0046872 metal ion binding; GO:0043169 cation binding; GO:0005515 protein binding; GO:0005509 calcium ion binding;	K20994	NOTCH2; Notch 2	ssc04658 Th1 and Th2 cell differentiation - Sus scrofa (pig); ssc04330 Notch signaling pathway - Sus scrofa (pig); ssc04919 Thyroid hormone signaling pathway - Sus scrofa (pig); ssc05200 Pathways in cancer - Sus scrofa (pig); ssc05165 Human papillomavirus infection - Sus scrofa (pig); ssc01522 Endocrine resistance - Sus scrofa (pig); ssc05206 MicroRNAs in cancer - Sus scrofa (pig); ssc05224 Breas…	IPR010660; IPR024600; IPR001881; IPR000742; IPR000800; IPR009030; IPR020683; IPR011656;	Notch, NOD domain; Domain of unknown function DUF3454, notch; EGF-like calcium-binding domain; EGF-like domain; Notch domain; Growth factor receptor cysteine-rich domain; Ankyrin repeat-containing domain; Notch, NODP domain;
A0A287A0A6	Collagen type VI alpha 6 chain OS=Sus scrofa OX=9823 GN=COL6A6	0.711	Down	0.033965	COL6A6	228.58	1.223	0.946	1.208	1.107	1.209	1.035	0.713	0.898	0.79	0.946	0.961	1.023	plasma membrane				K06238			IPR002035;	von Willebrand factor, type A;

## Sheet: S4vsS1
Protein accession	Protein description	S4/S1 Ratio	Regulated Type	S4/S1 P value	Gene name	MW [kDa]	S1_3	S1_2	S1_1	S2_3	S2_2	S2_1	S3_3	S3_2	S3_1	S4_3	S4_2	S4_1	Subcellular localization	Biological Process	Cellular Component	Molecular Function	KEGG KO No.	KEGG Gene	KEGG pathway	IPR ID	Domain description
A0A075B7I5	Uncharacterized protein OS=Sus scrofa OX=9823	0.734	Down	0.046179	---	11.866	1.241	1.124	1.032	0.824	1.288	1.209	0.94	0.786	1.122	0.965	0.838	0.691	extracellular	GO:0002376 immune system process; GO:0002377 immunoglobulin production; GO:0002440 production of molecular mediator of immune response; GO:0006955 immune response; GO:0050896 response to stimulus;	GO:0005615 extracellular space; GO:0044421 extracellular region part; GO:0005576 extracellular region;	GO:0005515 protein binding; GO:0005488 binding;				IPR007110; IPR013783; IPR013106; IPR003599;	Immunoglobulin-like domain; Immunoglobulin-like fold; Immunoglobulin V-set domain; Immunoglobulin subtype;
A5D9L3	MHC class II, DM beta precursor OS=Sus scrofa OX=9823 GN=SLA-DMB	0.817	Down	0.035381	SLA-DMB	29.847	1.175	1.063	1.087	0.924	1.055	1.054	1.017	1.049	0.859	0.86	0.844	1.013	extracellular	GO:0019882 antigen processing and presentation; GO:0002376 immune system process; GO:0006955 immune response; GO:0050896 response to stimulus; GO:0002504 antigen processing and presentation of peptide or polysaccharide antigen via MHC class II;	GO:0016020 membrane; GO:0042613 MHC class II protein complex; GO:0044459 plasma membrane part; GO:0044425 membrane part; GO:0044464 cell part; GO:0071944 cell periphery; GO:0098796 membrane protein complex; GO:0098797 plasma membrane protein complex; GO:0042611 MHC protein complex; GO:0031224 intrinsic component of membrane; GO:0032991 macromolecular complex; GO:0005623 cell; GO:0043234 protein c…	GO:0005515 protein binding; GO:0005488 binding;	K06752			IPR007110; IPR013783; IPR014745; IPR011162; IPR000353; IPR003597;	Immunoglobulin-like domain; Immunoglobulin-like fold; MHC class II, alpha/beta chain, N-terminal; MHC classes I/II-like antigen recognition protein; MHC class II, beta chain, N-terminal; Immunoglobulin C1-set;
A0A287A6K2	Epiplakin 1 OS=Sus scrofa OX=9823 GN=EPPK1	1.237	Up	0.026761	EPPK1	484.16	0.945	0.799	0.952	1.117	0.983	0.985	0.955	1.059	0.898	1.067	1.166	1.101	cytoplasm		GO:0005856 cytoskeleton; GO:0043226 organelle; GO:0043229 intracellular organelle; GO:0043232 intracellular non-membrane-bounded organelle; GO:0044464 cell part; GO:0005622 intracellular; GO:0044424 intracellular part; GO:0005623 cell; GO:0043228 non-membrane-bounded organelle;
I3L648	Sulfotransferase OS=Sus scrofa OX=9823 GN=SULT1C3	1.585	Up	0.030984	SULT1C3	35.992	0.684	0.77	1.038	1.145	1.023	0.786	0.806	0.826	1.007	1.41	1.411	1.13	cytoplasm	GO:0006790 sulfur compound metabolic process; GO:0008152 metabolic process; GO:0044237 cellular metabolic process; GO:0009987 cellular process;	GO:0044424 intracellular part; GO:0005623 cell; GO:0044464 cell part; GO:0005622 intracellular; GO:0005737 cytoplasm;	GO:0004062 aryl sulfotransferase activity; GO:0008146 sulfotransferase activity; GO:0016782 transferase activity, transferring sulfur-containing groups; GO:0003824 catalytic activity; GO:0016740 transferase activity; GO:0004027 alcohol sulfotransferase activity;	K01025			IPR000863; IPR027417;	Sulfotransferase domain; P-loop containing nucleoside triphosphate hydrolase;
Q3S3F7	Sulfotransferase OS=Sus scrofa OX=9823 GN=SULT2A1	1.798	Up	0.046923	SULT2A1	33.532	0.585	0.688	1.001	0.974	1.063	0.91	0.788	1.033	0.968	1.745	1.227	1.117	cytoplasm	GO:0006790 sulfur compound metabolic process; GO:0008152 metabolic process; GO:0051923 sulfation; GO:0044237 cellular metabolic process; GO:0009987 cellular process;	GO:0044464 cell part; GO:0005622 intracellular; GO:0005737 cytoplasm; GO:0044424 intracellular part; GO:0005829 cytosol; GO:0005623 cell; GO:0044444 cytoplasmic part;	GO:0008146 sulfotransferase activity; GO:0016782 transferase activity, transferring sulfur-containing groups; GO:0003824 catalytic activity; GO:0016740 transferase activity;	K11822			IPR000863; IPR027417;	Sulfotransferase domain; P-loop containing nucleoside triphosphate hydrolase;
Q8MKG1	Corticosteroid 11-beta-dehydrogenase isozyme 2 OS=Sus scrofa OX=9823 GN=HSD11B2	1.308	Up	0.0135784	HSD11B2	43.582	0.869	0.798	0.97	0.905	0.983	1.019	1.056	1.046	0.945	1.193	1.174	1.081	extracellular	GO:0000003 reproduction; GO:0007565 female pregnancy; GO:0008152 metabolic process; GO:0022414 reproductive process; GO:0055114 oxidation-reduction process; GO:0044710 single-organism metabolic process; GO:0044703 multi-organism reproductive process; GO:0044706 multi-multicellular organism process; GO:0044699 single-organism process; GO:0032501 multicellular organismal process; GO:0051704 multi-o…		GO:0003824 catalytic activity; GO:0016491 oxidoreductase activity;	K00071			IPR016040;	NAD(P)-binding domain;
F1STK8	Ester hydrolase C11orf54 homolog OS=Sus scrofa OX=9823 GN=C11orf54	1.599	Up	0.04578	C11orf54	35.2	0.741	0.719		1.002	1.287		0.82	0.99		1.286	1.049		cytoplasm		GO:0043229 intracellular organelle; GO:0044421 extracellular region part; GO:0044446 intracellular organelle part; GO:0031982 vesicle; GO:0031981 nuclear lumen; GO:0044424 intracellular part; GO:0016604 nuclear body; GO:0005623 cell; GO:0005576 extracellular region; GO:0044422 organelle part; GO:0031974 membrane-enclosed lumen; GO:0043226 organelle; GO:0070062 extracellular exosome; GO:0043231 in…	GO:0046914 transition metal ion binding; GO:0003824 catalytic activity; GO:0005488 binding; GO:0016788 hydrolase activity, acting on ester bonds; GO:0043167 ion binding; GO:0046872 metal ion binding; GO:0043169 cation binding; GO:0016787 hydrolase activity; GO:0008270 zinc ion binding;				IPR015021;	Domain of unknown function DUF1907;
A0A286ZLK7	Enoyl-CoA delta isomerase 1, mitochondrial OS=Sus scrofa OX=9823 GN=ECI1	1.212	Up	0.0118437	ECI1	33.147	0.873	0.897	0.956	0.98	1.001	0.972	0.976	1.038	0.981	1.179	1.067	1.059	mitochondria	GO:0008152 metabolic process;		GO:0003824 catalytic activity;	K13238			IPR029045;	ClpP/crotonase-like domain;
F1RIP3	Ferritin OS=Sus scrofa OX=9823 GN=FTL	0.773	Down	0.0111816	FTL	19.992	1.167	1.121	1.151	1.091	1.101	1.13	0.957	0.973	0.76	0.818	0.854	0.988	cytoplasm,nucleus	GO:0006879 cellular iron ion homeostasis; GO:0065008 regulation of biological quality; GO:0055076 transition metal ion homeostasis; GO:0050801 ion homeostasis; GO:0030001 metal ion transport; GO:0030003 cellular cation homeostasis; GO:0098771 inorganic ion homeostasis; GO:0044763 single-organism cellular process; GO:0019725 cellular homeostasis; GO:0055072 iron ion homeostasis; GO:0044699 single-…	GO:0005623 cell;	GO:0005506 iron ion binding; GO:0008199 ferric iron binding; GO:0046914 transition metal ion binding; GO:0005488 binding; GO:0043167 ion binding; GO:0043169 cation binding; GO:0046872 metal ion binding;	K13625			IPR012347; IPR009040; IPR009078; IPR008331;	Ferritin-related; Ferritin-like diiron domain; Ferritin-like superfamily; Ferritin/DPS protein domain;
A0A287AEH1	Laminin subunit alpha 5 OS=Sus scrofa OX=9823 GN=LAMA5	0.808	Down	0.0022387	LAMA5	395.66	1.089	1.112	1.159	1.025	1.059	1.074	0.992	0.961	0.861	0.862	0.916	0.936	extracellular	GO:0050794 regulation of cellular process; GO:0051270 regulation of cellular component movement; GO:0030334 regulation of cell migration; GO:0030155 regulation of cell adhesion; GO:0051239 regulation of multicellular organismal process; GO:0022610 biological adhesion; GO:0050789 regulation of biological process; GO:0045995 regulation of embryonic development; GO:0032879 regulation of localization…		GO:0005515 protein binding; GO:0005102 receptor binding; GO:0005488 binding;	K06240			IPR000034; IPR000742; IPR008211; IPR013320; IPR001791; IPR009254; IPR002049; IPR010307;	Laminin IV; EGF-like domain; Laminin, N-terminal; Concanavalin A-like lectin/glucanase domain; Laminin G domain; Laminin alpha, domain I; Laminin EGF domain; Laminin domain II;
A0A286ZK31	Cordon-bleu WH2 repeat protein like 1 OS=Sus scrofa OX=9823 GN=COBLL1	1.388	Up	0.03992	COBLL1	123.86	0.865	0.878		1.051	1.094		0.857	0.905		1.29	1.129		nucleus							IPR019025;	Cordon-bleu, ubiquitin-like domain;
I3LNR4	2-oxoisovalerate dehydrogenase subunit alpha OS=Sus scrofa OX=9823 GN=TMEM91	1.215	Up	0.00174403	TMEM91	51.177	0.92	0.924	0.974	0.985	0.945	0.933	0.94	1.011	0.932	1.179	1.105	1.14	mitochondria	GO:0044699 single-organism process; GO:0008152 metabolic process; GO:0055114 oxidation-reduction process; GO:0044710 single-organism metabolic process;		GO:0003824 catalytic activity; GO:0016624 oxidoreductase activity, acting on the aldehyde or oxo group of donors, disulfide as acceptor; GO:0016491 oxidoreductase activity; GO:0016903 oxidoreductase activity, acting on the aldehyde or oxo group of donors;	K00166			IPR001017; IPR029061;	Dehydrogenase, E1 component; Thiamin diphosphate-binding fold;
I3L7L5	Uncharacterized protein OS=Sus scrofa OX=9823	1.507	Up	0.02896	---	16.634	0.648	0.866	0.916	0.965	1.056	0.827	1.09	0.791	1.085	1.341	1.244	1.077	cytoplasm							IPR016040;	NAD(P)-binding domain;
A0A287BPF4	Collagen type VI alpha 3 chain OS=Sus scrofa OX=9823 GN=COL6A3	0.769	Down	0.0135351	COL6A3	223.87	1.155	1.029	1.242	1.001	1.102	1.257	0.949	0.967	0.714	0.885	0.918	0.833	extracellular			GO:0004867 serine-type endopeptidase inhibitor activity; GO:0030234 enzyme regulator activity; GO:0005488 binding; GO:0030414 peptidase inhibitor activity; GO:0061134 peptidase regulator activity; GO:0005515 protein binding; GO:0061135 endopeptidase regulator activity; GO:0004857 enzyme inhibitor activity; GO:0098772 molecular function regulator; GO:0004866 endopeptidase inhibitor activity;				IPR013783; IPR003961; IPR002223; IPR002035;	Immunoglobulin-like fold; Fibronectin type III; Pancreatic trypsin inhibitor Kunitz domain; von Willebrand factor, type A;
A0A287AMK2	Cadherin like and PC-esterase domain containing 1 OS=Sus scrofa OX=9823 GN=CPED1	0.786	Down	0.00139773	CPED1	98.137	1.08	1.088		1.04	1.168		1.016	0.922		0.859	0.845		cytoplasm
I3LKV1	High mobility group nucleosomal binding domain 4 OS=Sus scrofa OX=9823 GN=HMGN4	1.284	Up	0.04816	HMGN4	9.5267	0.811	1.072	0.884	0.977	0.832	1.189	1.019	0.86	0.882	1.206	1.247	1.099	nucleus		GO:0043229 intracellular organelle; GO:0043232 intracellular non-membrane-bounded organelle; GO:0044446 intracellular organelle part; GO:0044424 intracellular part; GO:0005623 cell; GO:0044422 organelle part; GO:0044427 chromosomal part; GO:0043228 non-membrane-bounded organelle; GO:0043231 intracellular membrane-bounded organelle; GO:0043226 organelle; GO:0005634 nucleus; GO:0000785 chromatin; G…	GO:0097159 organic cyclic compound binding; GO:1901363 heterocyclic compound binding; GO:0003677 DNA binding; GO:0031490 chromatin DNA binding; GO:0005488 binding; GO:0003676 nucleic acid binding; GO:0044877 macromolecular complex binding; GO:0031491 nucleosome binding; GO:0003682 chromatin binding; GO:0031492 nucleosomal DNA binding;	K11302
F1S935	60S ribosomal protein L18a OS=Sus scrofa OX=9823 GN=RPL18A	1.234	Up	0.010478	RPL18A	17.477	0.928	0.944		0.935	0.939		0.976	0.983		1.178	1.132		mitochondria	GO:0006518 peptide metabolic process; GO:0043043 peptide biosynthetic process; GO:0044267 cellular protein metabolic process; GO:0006807 nitrogen compound metabolic process; GO:0009058 biosynthetic process; GO:0043603 cellular amide metabolic process; GO:0044238 primary metabolic process; GO:1901566 organonitrogen compound biosynthetic process; GO:1901576 organic substance biosynthetic process; G…	GO:0005840 ribosome; GO:0043229 intracellular organelle; GO:0016020 membrane; GO:0043232 intracellular non-membrane-bounded organelle; GO:0022625 cytosolic large ribosomal subunit; GO:0044446 intracellular organelle part; GO:0005737 cytoplasm; GO:0032991 macromolecular complex; GO:0044424 intracellular part; GO:0005829 cytosol; GO:0005623 cell; GO:0044422 organelle part; GO:0043228 non-membrane-b…	GO:0097159 organic cyclic compound binding; GO:1901363 heterocyclic compound binding; GO:0003723 RNA binding; GO:0005488 binding; GO:0003676 nucleic acid binding; GO:0005198 structural molecule activity; GO:0003735 structural constituent of ribosome;				IPR023573;	Ribosomal protein 50S-L18Ae/60S-L20/60S-L18A;
A0A287ASZ1	ATP-binding cassette, sub-family B (MDR/TAP), member 1 OS=Sus scrofa OX=9823 GN=ABCB1	0.742	Down	0.023579	ABCB1	126.6	1.341	1.091	1.349	0.841	0.966	0.901	0.928	1	0.814	0.852	0.976	0.976	plasma membrane	GO:0006810 transport; GO:0055085 transmembrane transport; GO:0051179 localization; GO:0051234 establishment of localization;	GO:0031224 intrinsic component of membrane; GO:0016020 membrane; GO:0016021 integral component of membrane; GO:0044425 membrane part;	GO:1901265 nucleoside phosphate binding; GO:0015399 primary active transmembrane transporter activity; GO:0016817 hydrolase activity, acting on acid anhydrides; GO:0016787 hydrolase activity; GO:0016887 ATPase activity; GO:0097159 organic cyclic compound binding; GO:1901363 heterocyclic compound binding; GO:0016462 pyrophosphatase activity; GO:0003824 catalytic activity; GO:0032553 ribonucleotide…				IPR003593; IPR003439; IPR027417; IPR011527;	AAA+ ATPase domain; ABC transporter-like; P-loop containing nucleoside triphosphate hydrolase; ABC transporter type 1, transmembrane domain;
A0A286ZSG3	Catalase OS=Sus scrofa OX=9823 GN=CAT	1.223	Up	0.025319	CAT	59.929	0.859	0.934	0.956	1.099	0.968	0.937	0.958	0.985	0.986	1.131	1.114	1.117	cytoplasm	GO:0008152 metabolic process; GO:0006950 response to stress; GO:0055114 oxidation-reduction process; GO:0044710 single-organism metabolic process; GO:0006979 response to oxidative stress; GO:0044699 single-organism process; GO:0050896 response to stimulus;		GO:0097159 organic cyclic compound binding; GO:1901363 heterocyclic compound binding; GO:0020037 heme binding; GO:0003824 catalytic activity; GO:0005488 binding; GO:0016209 antioxidant activity; GO:0004096 catalase activity; GO:0004601 peroxidase activity; GO:0046906 tetrapyrrole binding; GO:0016491 oxidoreductase activity; GO:0016684 oxidoreductase activity, acting on peroxide as acceptor;	K03781			IPR020835; IPR011614; IPR010582;	Catalase-like domain; Catalase core domain; Catalase immune-responsive domain;
I3LJJ4	Delta(3,5)-Delta(2,4)-dienoyl-CoA isomerase, mitochondrial OS=Sus scrofa OX=9823 GN=ECH1	1.225	Up	0.003904	ECH1	32.4	0.909	0.874	0.946	1.056	1.046	0.943	0.903	0.987	1.027	1.169	1.096	1.077	cytoplasm	GO:0008152 metabolic process;	GO:0043229 intracellular organelle; GO:0016020 membrane; GO:0044421 extracellular region part; GO:0005737 cytoplasm; GO:0031982 vesicle; GO:0044424 intracellular part; GO:0005623 cell; GO:0005576 extracellular region; GO:0005739 mitochondrion; GO:0043226 organelle; GO:0070062 extracellular exosome; GO:0043231 intracellular membrane-bounded organelle; GO:0005622 intracellular; GO:0044464 cell part…	GO:0005515 protein binding; GO:0003824 catalytic activity; GO:0005102 receptor binding; GO:0005488 binding;				IPR029045; IPR014748;	ClpP/crotonase-like domain; Crontonase, C-terminal;
A0A287AE76	60S ribosomal protein L4 OS=Sus scrofa OX=9823 GN=RPL4	1.258	Up	0.04042	RPL4	44.692	0.927	0.82	0.941	0.962	0.962	0.958	0.907	1.009	1.126	1.196	1.194	0.991	cytoplasm	GO:0006518 peptide metabolic process; GO:0043043 peptide biosynthetic process; GO:0044267 cellular protein metabolic process; GO:0006807 nitrogen compound metabolic process; GO:0009058 biosynthetic process; GO:0043603 cellular amide metabolic process; GO:0044238 primary metabolic process; GO:1901566 organonitrogen compound biosynthetic process; GO:1901576 organic substance biosynthetic process; G…	GO:0005840 ribosome; GO:0043226 organelle; GO:0043229 intracellular organelle; GO:0043232 intracellular non-membrane-bounded organelle; GO:0044464 cell part; GO:0005622 intracellular; GO:0005737 cytoplasm; GO:0032991 macromolecular complex; GO:0044424 intracellular part; GO:1990904 ribonucleoprotein complex; GO:0005623 cell; GO:0030529 intracellular ribonucleoprotein complex; GO:0044444 cytoplasm…	GO:0003735 structural constituent of ribosome; GO:0005198 structural molecule activity;	K02930			IPR023574; IPR025755;	Ribosomal protein L4 domain; 60S ribosomal protein L4, C-terminal domain;
P10612	Cholesterol side-chain cleavage enzyme, mitochondrial OS=Sus scrofa OX=9823 GN=CYP11A1	1.228	Up	0.0199824	CYP11A1	60.257	0.914	0.897	0.98	0.948	0.962	0.979	0.911	1.01	0.977	1.245	1.121	1.06	mitochondria	GO:0042446 hormone biosynthetic process; GO:0042445 hormone metabolic process; GO:0065008 regulation of biological quality; GO:0008203 cholesterol metabolic process; GO:0044711 single-organism biosynthetic process; GO:1901615 organic hydroxy compound metabolic process; GO:1902652 secondary alcohol metabolic process; GO:0055114 oxidation-reduction process; GO:0006066 alcohol metabolic process; GO:…	GO:0043229 intracellular organelle; GO:0016020 membrane; GO:0044429 mitochondrial part; GO:0031090 organelle membrane; GO:0044446 intracellular organelle part; GO:0031967 organelle envelope; GO:0005737 cytoplasm; GO:0044424 intracellular part; GO:0005623 cell; GO:0044422 organelle part; GO:0005739 mitochondrion; GO:0005740 mitochondrial envelope; GO:0043231 intracellular membrane-bounded organell…	GO:0005506 iron ion binding; GO:0043167 ion binding; GO:0016705 oxidoreductase activity, acting on paired donors, with incorporation or reduction of molecular oxygen; GO:0008386 cholesterol monooxygenase (side-chain-cleaving) activity; GO:0016491 oxidoreductase activity; GO:0008395 steroid hydroxylase activity; GO:1901363 heterocyclic compound binding; GO:0097159 organic cyclic compound binding; …	K00498
A0A287ASW3	Aromatase 3 OS=Sus scrofa OX=9823 GN=CYP19A3	2.51	Up	0.015182	CYP19A3	57.932	0.58	0.589		1.231	1.202		0.657	0.889		1.633	1.301		endoplasmic reticulum	GO:0044699 single-organism process; GO:0008152 metabolic process; GO:0055114 oxidation-reduction process; GO:0044710 single-organism metabolic process;		GO:0097159 organic cyclic compound binding; GO:1901363 heterocyclic compound binding; GO:0020037 heme binding; GO:0005506 iron ion binding; GO:0046914 transition metal ion binding; GO:0003824 catalytic activity; GO:0005488 binding; GO:0043167 ion binding; GO:0043169 cation binding; GO:0046872 metal ion binding; GO:0016705 oxidoreductase activity, acting on paired donors, with incorporation or red…	K07434
Q866Y3	N-acetylmuramoyl-L-alanine amidase OS=Sus scrofa OX=9823 GN=PGLYRP2	1.213	Up	0.00069923	PGLYRP2	64.593	0.902	0.901	0.942	1.057	1.14	0.931	0.931	0.877	1.038	1.14	1.104	1.086	extracellular	GO:0044700 single organism signaling; GO:0000270 peptidoglycan metabolic process; GO:0006026 aminoglycan catabolic process; GO:0098542 defense response to other organism; GO:0044699 single-organism process; GO:0098581 detection of external biotic stimulus; GO:0031347 regulation of defense response; GO:0009607 response to biotic stimulus; GO:0030203 glycosaminoglycan metabolic process; GO:0009605 …	GO:0016020 membrane; GO:0005576 extracellular region;	GO:0038023 signaling receptor activity; GO:0042834 peptidoglycan binding; GO:0043167 ion binding; GO:0016019 peptidoglycan receptor activity; GO:0016787 hydrolase activity; GO:0008745 N-acetylmuramoyl-L-alanine amidase activity; GO:0008270 zinc ion binding; GO:0004871 signal transducer activity; GO:0097367 carbohydrate derivative binding; GO:0060089 molecular transducer activity; GO:0004872 recep…	K01446			IPR002502; IPR006619;	N-acetylmuramoyl-L-alanine amidase domain; Peptidoglycan recognition protein family domain, metazoa/bacteria;
P01965	Hemoglobin subunit alpha OS=Sus scrofa OX=9823 GN=HBA	1.208	Up	0.022703	HBA	15.039	0.887	0.799	0.919	1.118	1.031	0.945	0.981	1.18	1.02	1.063	0.986	1.097	cytoplasm	GO:0015671 oxygen transport; GO:0006810 transport; GO:0015669 gas transport; GO:1902578 single-organism localization; GO:0044699 single-organism process; GO:0051179 localization; GO:0051234 establishment of localization; GO:0044765 single-organism transport;	GO:0044464 cell part; GO:0005622 intracellular; GO:0005833 hemoglobin complex; GO:0005737 cytoplasm; GO:0032991 macromolecular complex; GO:0044424 intracellular part; GO:0044445 cytosolic part; GO:0043234 protein complex; GO:0005623 cell; GO:0005829 cytosol; GO:0044444 cytoplasmic part;	GO:0097159 organic cyclic compound binding; GO:1901363 heterocyclic compound binding; GO:0020037 heme binding; GO:0005506 iron ion binding; GO:0046914 transition metal ion binding; GO:0019825 oxygen binding; GO:0005488 binding; GO:0043167 ion binding; GO:0022892 substrate-specific transporter activity; GO:0046872 metal ion binding; GO:0043169 cation binding; GO:0005515 protein binding; GO:0005344…	K13822			IPR009050; IPR000971; IPR012292;	Globin-like; Globin; Globin/Protoglobin;
F1RWM4	Protein phosphatase 1 regulatory subunit 1B OS=Sus scrofa OX=9823 GN=PPP1R1B	1.515	Up	0.0099433	PPP1R1B	22.804	0.751	0.818	0.908	0.975	1.071	0.99	0.933	0.939	0.935	1.423	1.212	1.118	nucleus	GO:0044700 single organism signaling; GO:0065008 regulation of biological quality; GO:0022414 reproductive process; GO:0097659 nucleic acid-templated transcription; GO:0044699 single-organism process; GO:0009058 biosynthetic process; GO:0044237 cellular metabolic process; GO:0050877 neurological system process; GO:0014075 response to amine; GO:0007610 behavior; GO:0008152 metabolic process; GO:00…	GO:0043226 organelle; GO:0043231 intracellular membrane-bounded organelle; GO:0043229 intracellular organelle; GO:0036477 somatodendritic compartment; GO:0005634 nucleus; GO:0044464 cell part; GO:0005622 intracellular; GO:0005737 cytoplasm; GO:0043025 neuronal cell body; GO:0044297 cell body; GO:0044424 intracellular part; GO:0043227 membrane-bounded organelle; GO:0005623 cell; GO:0097458 neuron …	GO:0004864 protein phosphatase inhibitor activity; GO:0030234 enzyme regulator activity; GO:0019208 phosphatase regulator activity; GO:0019888 protein phosphatase regulator activity; GO:0098772 molecular function regulator; GO:0004857 enzyme inhibitor activity; GO:0019212 phosphatase inhibitor activity;	K15494
A0A287AB74	Gap junction protein OS=Sus scrofa OX=9823 GN=GJA1	0.759	Down	0.038676	GJA1	36.388	1.292	1.217	1.057	1.005	0.935	1.049	0.867	1.037	0.864	0.817	0.86	1.028	plasma membrane	GO:0044700 single organism signaling; GO:0032502 developmental process; GO:0072359 circulatory system development; GO:0044707 single-multicellular organism process; GO:0048731 system development; GO:0044763 single-organism cellular process; GO:0044699 single-organism process; GO:0023052 signaling; GO:0032501 multicellular organismal process; GO:0048513 animal organ development; GO:0007507 heart d…	GO:0016020 membrane; GO:0005921 gap junction; GO:0071944 cell periphery; GO:0098796 membrane protein complex; GO:0030054 cell junction; GO:0098797 plasma membrane protein complex; GO:0032991 macromolecular complex; GO:0005911 cell-cell junction; GO:0005623 cell; GO:0005886 plasma membrane; GO:0005922 connexin complex; GO:0044459 plasma membrane part; GO:0044425 membrane part; GO:0044464 cell part…	GO:0022857 transmembrane transporter activity; GO:0005215 transporter activity;				IPR013124; IPR013092; IPR019570;	Gap junction alpha-1 protein (Cx43), C-terminal; Connexin, N-terminal; Gap junction protein, cysteine-rich domain;
A0A286ZZ49	Phytanoyl-CoA dioxygenase, peroxisomal OS=Sus scrofa OX=9823 GN=PHYH	1.404	Up	0.0064849	PHYH	38.399	0.987	0.86	0.792	0.926	0.988	1.162	0.86	0.939	0.812	1.207	1.228	1.271	mitochondria				K00477
A0A0H5ANC0	Mimecan precursor OS=Sus scrofa OX=9823 GN=OGN	0.811	Down	0.0054412	OGN	33.986	1.108	1.063	1.166	0.966	1.044	1.1	0.991	0.921	0.851	0.891	0.95	0.866	extracellular			GO:0005515 protein binding; GO:0005488 binding;	K08126			IPR032675;	Leucine-rich repeat domain, L domain-like;
P51461	Insulin-like 3 OS=Sus scrofa OX=9823 GN=INSL3	1.317	Up	0.020999	INSL3	14.134	0.707	0.866	0.883	1.117	0.894	1.182	1.152	1.069	0.891	1.039	1.134	1.062	extracellular	GO:0050794 regulation of cellular process; GO:0030335 positive regulation of cell migration; GO:0010632 regulation of epithelial cell migration; GO:0051270 regulation of cellular component movement; GO:0040017 positive regulation of locomotion; GO:0048522 positive regulation of cellular process; GO:0030334 regulation of cell migration; GO:0010634 positive regulation of epithelial cell migration; …	GO:0005576 extracellular region;	GO:0002020 protease binding; GO:0005515 protein binding; GO:0005102 receptor binding; GO:0005488 binding; GO:0019899 enzyme binding; GO:0005179 hormone activity;	K21999	INSL3; insulin-like 3	ssc04926 Relaxin signaling pathway - Sus scrofa (pig);	IPR016179;	Insulin-like;
F1SR48	Protein phosphatase 1 regulatory inhibitor subunit 1A OS=Sus scrofa OX=9823 GN=PPP1R1A	1.261	Up	0.0073589	PPP1R1A	17.22	0.885	0.842	0.935	1.038	0.843	1	0.974	1.125	1.025	1.131	1.179	1.047	nucleus	GO:0044700 single organism signaling; GO:0050794 regulation of cellular process; GO:0045859 regulation of protein kinase activity; GO:0060255 regulation of macromolecule metabolic process; GO:0031399 regulation of protein modification process; GO:0044699 single-organism process; GO:0048523 negative regulation of cellular process; GO:0048519 negative regulation of biological process; GO:0031324 ne…	GO:0044424 intracellular part; GO:0005623 cell; GO:0044464 cell part; GO:0005622 intracellular; GO:0005737 cytoplasm;	GO:0004864 protein phosphatase inhibitor activity; GO:0030234 enzyme regulator activity; GO:0019208 phosphatase regulator activity; GO:0019888 protein phosphatase regulator activity; GO:0004865 protein serine/threonine phosphatase inhibitor activity; GO:0098772 molecular function regulator; GO:0004857 enzyme inhibitor activity; GO:0019212 phosphatase inhibitor activity;	K08050
A0A287BLM4	Collagen type VI alpha 3 chain OS=Sus scrofa OX=9823 GN=COL6A3	0.732	Down	0.00029597	COL6A3	181.7	1.204	1.167	1.266	1.01	1.083	1.144	0.902	0.853	0.737	0.873	0.907	0.881	plasma membrane							IPR002035;	von Willebrand factor, type A;
A0A286ZXY8	Squalene synthase OS=Sus scrofa OX=9823 GN=FDFT1	1.445	Up	0.0102412	FDFT1	47.76	0.829	0.945	0.726	0.928	1.001	1.096	0.967	0.92	0.983	1.261	1.14	1.211	cytoplasm	GO:0016129 phytosteroid biosynthetic process; GO:1901615 organic hydroxy compound metabolic process; GO:0044107 cellular alcohol metabolic process; GO:1902652 secondary alcohol metabolic process; GO:0006066 alcohol metabolic process; GO:1902653 secondary alcohol biosynthetic process; GO:0044699 single-organism process; GO:0009058 biosynthetic process; GO:0044255 cellular lipid metabolic process; …	GO:0031224 intrinsic component of membrane; GO:0016020 membrane; GO:0016021 integral component of membrane; GO:0044425 membrane part;	GO:0004310 farnesyl-diphosphate farnesyltransferase activity; GO:0016765 transferase activity, transferring alkyl or aryl (other than methyl) groups; GO:0004659 prenyltransferase activity; GO:0004311 farnesyltranstransferase activity; GO:0003824 catalytic activity; GO:0016740 transferase activity; GO:0051996 squalene synthase activity;	K00801			IPR008949; IPR033904;	Isoprenoid synthase domain; Trans-Isoprenyl Diphosphate Synthases, head-to-head;
F1RII7	Hemoglobin subunit beta OS=Sus scrofa OX=9823 GN=HBB	1.209	Up	0.024739	HBB	16.166	0.883	0.785	0.91	1.072	1.001	0.936	0.984	1.257	1.064	1.053	0.979	1.085	cytoplasm	GO:0015671 oxygen transport; GO:0006810 transport; GO:0015669 gas transport; GO:1902578 single-organism localization; GO:0044699 single-organism process; GO:0051179 localization; GO:0051234 establishment of localization; GO:0044765 single-organism transport;	GO:0044464 cell part; GO:0005622 intracellular; GO:0005833 hemoglobin complex; GO:0005737 cytoplasm; GO:0032991 macromolecular complex; GO:0044424 intracellular part; GO:0044445 cytosolic part; GO:0043234 protein complex; GO:0005623 cell; GO:0005829 cytosol; GO:0044444 cytoplasmic part;	GO:0097159 organic cyclic compound binding; GO:1901363 heterocyclic compound binding; GO:0020037 heme binding; GO:0005506 iron ion binding; GO:0046914 transition metal ion binding; GO:0019825 oxygen binding; GO:0005488 binding; GO:0043167 ion binding; GO:0022892 substrate-specific transporter activity; GO:0046872 metal ion binding; GO:0043169 cation binding; GO:0005344 oxygen transporter activity…	K13823			IPR009050; IPR000971; IPR012292;	Globin-like; Globin; Globin/Protoglobin;
A0A286ZST3	Alanine--glyoxylate aminotransferase 2, mitochondrial OS=Sus scrofa OX=9823 GN=AGXT2	1.326	Up	0.036121	AGXT2	53.224	0.713	0.973	0.869	0.853	1.025	0.901	1.273	0.925	1.1	1.171	1.085	1.133	mitochondria			GO:0097159 organic cyclic compound binding; GO:1901363 heterocyclic compound binding; GO:0016769 transferase activity, transferring nitrogenous groups; GO:0003824 catalytic activity; GO:0005488 binding; GO:0043167 ion binding; GO:0043168 anion binding; GO:0008483 transaminase activity; GO:0016740 transferase activity; GO:0048037 cofactor binding; GO:0030170 pyridoxal phosphate binding;				IPR015424; IPR015422; IPR015421;	Pyridoxal phosphate-dependent transferase; Pyridoxal phosphate-dependent transferase, major region, subdomain 2; Pyridoxal phosphate-dependent transferase, major region, subdomain 1;
A1XQU5	60S ribosomal protein L27 OS=Sus scrofa OX=9823 GN=RPL27	1.233	Up	0.0138802	RPL27	15.798	0.956	0.961	0.863	0.948	0.81	0.991	0.996	0.987	1.059	1.111	1.225	1.092	mitochondria	GO:0006518 peptide metabolic process; GO:0043043 peptide biosynthetic process; GO:0044267 cellular protein metabolic process; GO:0006807 nitrogen compound metabolic process; GO:0009058 biosynthetic process; GO:0043603 cellular amide metabolic process; GO:0044238 primary metabolic process; GO:1901566 organonitrogen compound biosynthetic process; GO:1901576 organic substance biosynthetic process; G…	GO:0005840 ribosome; GO:0043229 intracellular organelle; GO:0043232 intracellular non-membrane-bounded organelle; GO:0022625 cytosolic large ribosomal subunit; GO:0044446 intracellular organelle part; GO:0005737 cytoplasm; GO:0032991 macromolecular complex; GO:0044424 intracellular part; GO:0005829 cytosol; GO:0005623 cell; GO:0044422 organelle part; GO:0043228 non-membrane-bounded organelle; GO:…	GO:0003735 structural constituent of ribosome; GO:0005198 structural molecule activity;	K02901			IPR008991; IPR014722; IPR005824;	Translation protein SH3-like domain; Ribosomal protein L2 domain 2; KOW;
I3LU57	Uncharacterized protein OS=Sus scrofa OX=9823 GN=TENM3	1.335	Up	0.0110445	TENM3	264.19	0.804	0.853	0.968	1.042	0.921	0.96	0.95	1.053	0.976	1.237	1.171	1.096	plasma membrane	GO:0050794 regulation of cellular process; GO:0044700 single organism signaling; GO:0051716 cellular response to stimulus; GO:0044699 single-organism process; GO:0044238 primary metabolic process; GO:0023052 signaling; GO:0050896 response to stimulus; GO:0071704 organic substance metabolic process; GO:0007165 signal transduction; GO:0008152 metabolic process; GO:0050789 regulation of biological p…	GO:0031224 intrinsic component of membrane; GO:0016020 membrane; GO:0016021 integral component of membrane; GO:0044425 membrane part;	GO:0005515 protein binding; GO:0005488 binding;				IPR008969; IPR009471; IPR022385; IPR028916; IPR000742; IPR011042;	Carboxypeptidase-like, regulatory domain; Teneurin intracellular, N-terminal; Rhs repeat-associated core; Tox-GHH domain; EGF-like domain; Six-bladed beta-propeller, TolB-like;
F2Z5F5	40S ribosomal protein S8 OS=Sus scrofa OX=9823 GN=RPS8	1.296	Up	0.0147795	RPS8	24.205	0.887	0.884	0.912	0.904	0.887	0.973	0.948	1.001	1.092	1.228	1.227	1.021	nucleus	GO:0044085 cellular component biogenesis; GO:0022613 ribonucleoprotein complex biogenesis; GO:0006518 peptide metabolic process; GO:0006725 cellular aromatic compound metabolic process; GO:0044267 cellular protein metabolic process; GO:0009058 biosynthetic process; GO:1901566 organonitrogen compound biosynthetic process; GO:0044237 cellular metabolic process; GO:0071704 organic substance metaboli…	GO:0005840 ribosome; GO:0043229 intracellular organelle; GO:0043232 intracellular non-membrane-bounded organelle; GO:0015935 small ribosomal subunit; GO:0044446 intracellular organelle part; GO:0005737 cytoplasm; GO:0032991 macromolecular complex; GO:0044424 intracellular part; GO:0005829 cytosol; GO:0005623 cell; GO:0044422 organelle part; GO:0043228 non-membrane-bounded organelle; GO:0043226 or…	GO:0003735 structural constituent of ribosome; GO:0005198 structural molecule activity;	K02995
F1S285	Collagen type XIV alpha 1 chain OS=Sus scrofa OX=9823 GN=COL14A1	0.755	Down	0.022976	COL14A1	189.82	1.126	1.039	1.327	0.939	1.069	1.076	1.007	0.985	0.782	0.908	0.897	0.833	mitochondria		GO:0031012 extracellular matrix; GO:0070062 extracellular exosome; GO:0043226 organelle; GO:0005615 extracellular space; GO:0044421 extracellular region part; GO:0031982 vesicle; GO:1903561 extracellular vesicle; GO:0043227 membrane-bounded organelle; GO:0005576 extracellular region; GO:0043230 extracellular organelle;	GO:0097159 organic cyclic compound binding; GO:1901363 heterocyclic compound binding; GO:0003723 RNA binding; GO:0005515 protein binding; GO:0005488 binding; GO:0003676 nucleic acid binding;	K08133			IPR013783; IPR003961; IPR001791; IPR013320; IPR002035;	Immunoglobulin-like fold; Fibronectin type III; Laminin G domain; Concanavalin A-like lectin/glucanase domain; von Willebrand factor, type A;
F1SGV8	Phosphatidylinositol N-acetylglucosaminyltransferase subunit P OS=Sus scrofa OX=9823 GN=PIGP	1.295	Up	0.0022849	PIGP	14.971	0.903	0.806	0.858	1.121	1.105	1.031	0.913	0.964	1.044	1.098	1.146	1.079	cytoplasm	GO:0006506 GPI anchor biosynthetic process; GO:0009247 glycolipid biosynthetic process; GO:1903509 liposaccharide metabolic process; GO:0046486 glycerolipid metabolic process; GO:0006661 phosphatidylinositol biosynthetic process; GO:0006643 membrane lipid metabolic process; GO:0008654 phospholipid biosynthetic process; GO:0044267 cellular protein metabolic process; GO:0044699 single-organism proc…	GO:0043229 intracellular organelle; GO:0016020 membrane; GO:0005783 endoplasmic reticulum; GO:0042175 nuclear outer membrane-endoplasmic reticulum membrane network; GO:0098796 membrane protein complex; GO:0005737 cytoplasm; GO:0044446 intracellular organelle part; GO:0012505 endomembrane system; GO:0032991 macromolecular complex; GO:0031224 intrinsic component of membrane; GO:0044424 intracellula…	GO:0008375 acetylglucosaminyltransferase activity; GO:0017176 phosphatidylinositol N-acetylglucosaminyltransferase activity; GO:0016758 transferase activity, transferring hexosyl groups; GO:0003824 catalytic activity; GO:0008194 UDP-glycosyltransferase activity; GO:0016757 transferase activity, transferring glycosyl groups; GO:0016740 transferase activity;	K03861			IPR013717;	PIG-P;
I3LEF8	Peroxisomal multifunctional enzyme type 2 OS=Sus scrofa OX=9823 GN=HSD17B4	1.287	Up	0.000176131	HSD17B4	80.04	0.88	0.932	0.912	1.087	0.909	0.953	0.9	0.974	0.976	1.17	1.184	1.151	mitochondria	GO:0044699 single-organism process; GO:0008152 metabolic process; GO:0055114 oxidation-reduction process; GO:0044710 single-organism metabolic process;		GO:0003824 catalytic activity; GO:0016491 oxidoreductase activity;	K12405			IPR016040; IPR003033; IPR002539; IPR029069;	NAD(P)-binding domain; SCP2 sterol-binding domain; MaoC-like domain; HotDog domain;
F1RQL3	2-oxoisovalerate dehydrogenase subunit beta, mitochondrial OS=Sus scrofa OX=9823 GN=BCKDHB	1.21	Up	0.0045986	BCKDHB	43.323	0.907	0.929	0.983	0.994	0.965	0.959	0.942	1.02	0.959	1.19	1.103	1.119	extracellular	GO:0008152 metabolic process;		GO:0003824 catalytic activity;	K00167			IPR009014; IPR033248; IPR029061; IPR005475;	Transketolase C-terminal/Pyruvate-ferredoxin oxidoreductase domain II; Transketolase, C-terminal domain; Thiamin diphosphate-binding fold; Transketolase-like, pyrimidine-binding domain;
I3LSD3	60S ribosomal protein L13 OS=Sus scrofa OX=9823 GN=RPL13	1.5	Up	0.0023996	RPL13	24.305	0.854	0.849	0.82	0.883	0.912	0.939	0.936	0.885	1.086	1.337	1.327	1.121	cytoplasm	GO:0006518 peptide metabolic process; GO:0043043 peptide biosynthetic process; GO:0044267 cellular protein metabolic process; GO:0006807 nitrogen compound metabolic process; GO:0009058 biosynthetic process; GO:0043603 cellular amide metabolic process; GO:0044238 primary metabolic process; GO:1901566 organonitrogen compound biosynthetic process; GO:1901576 organic substance biosynthetic process; G…	GO:0005840 ribosome; GO:0043229 intracellular organelle; GO:0016020 membrane; GO:0043232 intracellular non-membrane-bounded organelle; GO:0022625 cytosolic large ribosomal subunit; GO:0044446 intracellular organelle part; GO:0005737 cytoplasm; GO:0032991 macromolecular complex; GO:0044424 intracellular part; GO:0005829 cytosol; GO:0005623 cell; GO:0044422 organelle part; GO:0043228 non-membrane-b…	GO:0097159 organic cyclic compound binding; GO:1901363 heterocyclic compound binding; GO:0003723 RNA binding; GO:0005488 binding; GO:0003676 nucleic acid binding; GO:0005198 structural molecule activity; GO:0003735 structural constituent of ribosome;	K02873
I3LLV0	WASH complex subunit 4 OS=Sus scrofa OX=9823 GN=WASHC4	1.245	Up	0.0063954	WASHC4	136.23	0.95	0.827	0.877	1.016	1.039	1.031	0.998	1.018	1.01	1.083	1.13	1.092	cytoplasm	GO:0016197 endosomal transport; GO:0006810 transport; GO:0016043 cellular component organization; GO:0010256 endomembrane system organization; GO:0006996 organelle organization; GO:0016050 vesicle organization; GO:0051179 localization; GO:0009987 cellular process; GO:0007032 endosome organization; GO:0071840 cellular component organization or biogenesis; GO:0051234 establishment of localization;	GO:0097708 intracellular vesicle; GO:0043229 intracellular organelle; GO:0031410 cytoplasmic vesicle; GO:0071203 WASH complex; GO:0005737 cytoplasm; GO:0031982 vesicle; GO:0032991 macromolecular complex; GO:0012505 endomembrane system; GO:0044424 intracellular part; GO:0005623 cell; GO:0043226 organelle; GO:0005622 intracellular; GO:0044464 cell part; GO:0005768 endosome; GO:0043234 protein compl…		K18465			IPR028283; IPR028282; IPR028191;	WASH complex subunit 7, C-terminal; WASH complex subunit 7, central domain; WASH complex subunit 7, N-terminal;
A0A287ACP9	Enoyl-CoA hydratase and 3-hydroxyacyl CoA dehydrogenase OS=Sus scrofa OX=9823 GN=EHHADH	1.208	Up	0.00067549	EHHADH	79.678	0.901	0.937	0.961	1.043	0.96	0.966	0.915	0.96	0.95	1.141	1.125	1.116	mitochondria	GO:0055114 oxidation-reduction process; GO:0044281 small molecule metabolic process; GO:0044763 single-organism cellular process; GO:0044699 single-organism process; GO:0044255 cellular lipid metabolic process; GO:0006631 fatty acid metabolic process; GO:0044238 primary metabolic process; GO:0044237 cellular metabolic process; GO:0071704 organic substance metabolic process; GO:0008152 metabolic p…		GO:0016614 oxidoreductase activity, acting on CH-OH group of donors; GO:0016616 oxidoreductase activity, acting on the CH-OH group of donors, NAD or NADP as acceptor; GO:0003857 3-hydroxyacyl-CoA dehydrogenase activity; GO:0003824 catalytic activity; GO:0016491 oxidoreductase activity;	K07514			IPR029045; IPR008927; IPR013328; IPR016040; IPR006176; IPR006108;	ClpP/crotonase-like domain; 6-phosphogluconate dehydrogenase C-terminal domain-like; 6-phosphogluconate dehydrogenase, domain 2; NAD(P)-binding domain; 3-hydroxyacyl-CoA dehydrogenase, NAD binding; 3-hydroxyacyl-CoA dehydrogenase, C-terminal;
C3S7K6	Calcium-binding protein A9 OS=Sus scrofa OX=9823 GN=S100A9	1.245	Up	0.022716	S100A9	15.892	1.002	0.96	0.858	0.897	0.897	0.892	0.872	0.957	1.157	1.245	1.18	1.086	cytoplasm	GO:0065008 regulation of biological quality; GO:0010941 regulation of cell death; GO:0032270 positive regulation of cellular protein metabolic process; GO:0010608 posttranscriptional regulation of gene expression; GO:0070486 leukocyte aggregation; GO:0002793 positive regulation of peptide secretion; GO:0006914 autophagy; GO:0031347 regulation of defense response; GO:0044237 cellular metabolic pro…	GO:0043229 intracellular organelle; GO:0005615 extracellular space; GO:0044421 extracellular region part; GO:0030054 cell junction; GO:0044446 intracellular organelle part; GO:0031982 vesicle; GO:0005737 cytoplasm; GO:0031981 nuclear lumen; GO:0044424 intracellular part; GO:0005623 cell; GO:0005829 cytosol; GO:0005576 extracellular region; GO:0044422 organelle part; GO:0031974 membrane-enclosed l…	GO:0036041 long-chain fatty acid binding; GO:0005102 receptor binding; GO:0050544 arachidonic acid binding; GO:0043167 ion binding; GO:0050543 icosatetraenoic acid binding; GO:0035325 Toll-like receptor binding; GO:0015631 tubulin binding; GO:0043177 organic acid binding; GO:0005515 protein binding; GO:0008270 zinc ion binding; GO:0033293 monocarboxylic acid binding; GO:0008092 cytoskeletal prote…	K21128	S100A9; protein S100-A9	ssc04657 IL-17 signaling pathway - Sus scrofa (pig);	IPR002048; IPR011992; IPR013787;	EF-hand domain; EF-hand domain pair; S100/CaBP-9k-type, calcium binding, subdomain;
Q8MGP9	MHC class II antigen OS=Sus scrofa OX=9823 GN=SLA-DQB	0.635	Down	0.025585	SLA-DQB	29.594	1.274	1.152	1.29	0.851	0.96	1.187	0.992	1.287	0.637	0.844	0.599	0.917	extracellular	GO:0050863 regulation of T cell activation; GO:0002694 regulation of leukocyte activation; GO:0016064 immunoglobulin mediated immune response; GO:0045321 leukocyte activation; GO:0048869 cellular developmental process; GO:0002824 positive regulation of adaptive immune response based on somatic recombination of immune receptors built from immunoglobulin superfamily domains; GO:0071346 cellular res…	GO:0016020 membrane; GO:0009897 external side of plasma membrane; GO:0031410 cytoplasmic vesicle; GO:0098796 membrane protein complex; GO:0071944 cell periphery; GO:0042611 MHC protein complex; GO:0005737 cytoplasm; GO:0031982 vesicle; GO:0032991 macromolecular complex; GO:0031224 intrinsic component of membrane; GO:0044424 intracellular part; GO:0005623 cell; GO:0005769 early endosome; GO:004261…	GO:0015643 toxic substance binding; GO:0031625 ubiquitin protein ligase binding; GO:0042277 peptide binding; GO:0005488 binding; GO:0005515 protein binding; GO:1990405 protein antigen binding; GO:0042605 peptide antigen binding; GO:0033218 amide binding; GO:0044389 ubiquitin-like protein ligase binding; GO:0008134 transcription factor binding; GO:0003823 antigen binding; GO:0019899 enzyme binding;	K06752			IPR007110; IPR013783; IPR014745; IPR011162; IPR003597; IPR000353;	Immunoglobulin-like domain; Immunoglobulin-like fold; MHC class II, alpha/beta chain, N-terminal; MHC classes I/II-like antigen recognition protein; Immunoglobulin C1-set; MHC class II, beta chain, N-terminal;
Q28960	Carbonyl reductase [NADPH] 1 OS=Sus scrofa OX=9823 GN=CBR1	1.244	Up	0.04428	CBR1	31.693	0.983	0.958	0.876	1.077	1.018	0.922	0.868	0.947	0.862	1.093	1.085	1.325	mitochondria	GO:0017144 drug metabolic process; GO:0055114 oxidation-reduction process; GO:0044281 small molecule metabolic process; GO:1901661 quinone metabolic process; GO:0042373 vitamin K metabolic process; GO:0044763 single-organism cellular process; GO:0044699 single-organism process; GO:0044237 cellular metabolic process; GO:0071704 organic substance metabolic process; GO:0051186 cofactor metabolic pro…	GO:0044424 intracellular part; GO:0005623 cell; GO:0044464 cell part; GO:0005622 intracellular; GO:0005737 cytoplasm;	GO:0016614 oxidoreductase activity, acting on CH-OH group of donors; GO:0016616 oxidoreductase activity, acting on the CH-OH group of donors, NAD or NADP as acceptor; GO:0003824 catalytic activity; GO:0004090 carbonyl reductase (NADPH) activity; GO:0050221 prostaglandin-E2 9-reductase activity; GO:0047021 15-hydroxyprostaglandin dehydrogenase (NADP+) activity; GO:0016491 oxidoreductase activity;	K00079			IPR016040;	NAD(P)-binding domain;
A7YX24	Gamma-synuclein OS=Sus scrofa OX=9823 GN=SNCG	1.365	Up	0.0034759	SNCG	13.039	0.793	0.765	0.9	1.109	1.077	1.001	1.049	1.06	0.914	1.105	1.105	1.144	cytoplasm
K7GQL2	Coagulation factor XIII A chain OS=Sus scrofa OX=9823 GN=F13A1	0.742	Down	0.0061637	F13A1	83.343	1.336	1.12	1.233	0.902	1.104	1	0.827	0.881	0.866	0.941	0.872	0.926	cytoplasm	GO:0008152 metabolic process; GO:0044260 cellular macromolecule metabolic process; GO:0044267 cellular protein metabolic process; GO:0018149 peptide cross-linking; GO:0006464 cellular protein modification process; GO:0043170 macromolecule metabolic process; GO:0019538 protein metabolic process; GO:0036211 protein modification process; GO:0043412 macromolecule modification; GO:0044238 primary meta…		GO:0016746 transferase activity, transferring acyl groups; GO:0003824 catalytic activity; GO:0016740 transferase activity; GO:0003810 protein-glutamine gamma-glutamyltransferase activity; GO:0016755 transferase activity, transferring amino-acyl groups;	K03917			IPR008958; IPR013783; IPR002931; IPR014756; IPR001102;	Transglutaminase, C-terminal; Immunoglobulin-like fold; Transglutaminase-like; Immunoglobulin E-set; Transglutaminase, N-terminal;
Q2YGT9	60S ribosomal protein L6 OS=Sus scrofa OX=9823 GN=RPL6	1.379	Up	0.036065	RPL6	32.19	0.86	0.866	0.957	0.84	0.917	0.94	0.891	0.992	1.067	1.439	1.224	1.036	cytoplasm	GO:0044085 cellular component biogenesis; GO:0016043 cellular component organization; GO:0022613 ribonucleoprotein complex biogenesis; GO:0006518 peptide metabolic process; GO:0022618 ribonucleoprotein complex assembly; GO:0044267 cellular protein metabolic process; GO:0009058 biosynthetic process; GO:1901566 organonitrogen compound biosynthetic process; GO:0044237 cellular metabolic process; GO:…	GO:0016020 membrane; GO:0030054 cell junction; GO:0005737 cytoplasm; GO:0032991 macromolecular complex; GO:0044424 intracellular part; GO:0005623 cell; GO:0036464 cytoplasmic ribonucleoprotein granule; GO:0044422 organelle part; GO:0043228 non-membrane-bounded organelle; GO:0005925 focal adhesion; GO:0044391 ribosomal subunit; GO:0005622 intracellular; GO:0044464 cell part; GO:0005912 adherens ju…	GO:0097159 organic cyclic compound binding; GO:1901363 heterocyclic compound binding; GO:0050839 cell adhesion molecule binding; GO:0003723 RNA binding; GO:0005488 binding; GO:0045296 cadherin binding; GO:0003676 nucleic acid binding; GO:0005515 protein binding; GO:0003735 structural constituent of ribosome; GO:0005198 structural molecule activity;	K02934			IPR008991; IPR005568; IPR014722;	Translation protein SH3-like domain; Ribosomal protein L6, N-terminal; Ribosomal protein L2 domain 2;
A0A287ACN2	Adipogenesis regulatory factor OS=Sus scrofa OX=9823 GN=ADIRF	0.803	Down	0.038344	ADIRF	7.7876		1.111	1.134		1.213	1.057		0.842	0.886		0.862	0.94	cytoplasm				K21408
I3LLU0	Glycerol-3-phosphate dehydrogenase [NAD(+)] OS=Sus scrofa OX=9823 GN=GPD1L	1.298	Up	0.0052768	GPD1L	38.224	0.892	0.934	0.892	1.049	0.858	1.016	0.943	0.92	0.978	1.119	1.283	1.127	cytoplasm	GO:0065008 regulation of biological quality; GO:0019362 pyridine nucleotide metabolic process; GO:0090038 negative regulation of protein kinase C signaling; GO:0044237 cellular metabolic process; GO:0008152 metabolic process; GO:0032879 regulation of localization; GO:0044057 regulation of system process; GO:0042325 regulation of phosphorylation; GO:0051174 regulation of phosphorus metabolic proce…	GO:0016020 membrane; GO:0044421 extracellular region part; GO:0071944 cell periphery; GO:0005737 cytoplasm; GO:0031982 vesicle; GO:0032991 macromolecular complex; GO:0044424 intracellular part; GO:0005623 cell; GO:0005576 extracellular region; GO:0005886 plasma membrane; GO:0043226 organelle; GO:0070062 extracellular exosome; GO:1902494 catalytic complex; GO:0044464 cell part; GO:0005622 intracel…	GO:1901265 nucleoside phosphate binding; GO:0046983 protein dimerization activity; GO:0005515 protein binding; GO:0000166 nucleotide binding; GO:0017080 sodium channel regulator activity; GO:0098772 molecular function regulator; GO:0048037 cofactor binding; GO:0016491 oxidoreductase activity; GO:0016614 oxidoreductase activity, acting on CH-OH group of donors; GO:1901363 heterocyclic compound bin…	K00006			IPR008927; IPR013328; IPR016040; IPR011128; IPR006109;	6-phosphogluconate dehydrogenase C-terminal domain-like; 6-phosphogluconate dehydrogenase, domain 2; NAD(P)-binding domain; Glycerol-3-phosphate dehydrogenase, NAD-dependent, N-terminal; Glycerol-3-phosphate dehydrogenase, NAD-dependent, C-terminal;
A0A286ZIU2	Chloride intracellular channel protein OS=Sus scrofa OX=9823 GN=CLIC5	1.342	Up	0.0077375	CLIC5	28.499	0.818	0.91	0.912	1.044	1.131	0.995	0.9	0.882	0.922	1.276	1.084	1.184	cytoplasm			GO:0005515 protein binding; GO:0005488 binding;	K05025			IPR010987; IPR012336; IPR004045;	Glutathione S-transferase, C-terminal-like; Thioredoxin-like fold; Glutathione S-transferase, N-terminal;
F1SCZ6	Multiple inositol-polyphosphate phosphatase 1 OS=Sus scrofa OX=9823 GN=MINPP1	1.218	Up	0.0118005	MINPP1	55.084	0.948	0.912		0.928	0.949		0.991	1.018		1.144	1.122		extracellular	GO:0008152 metabolic process; GO:0016311 dephosphorylation; GO:0044237 cellular metabolic process; GO:0006793 phosphorus metabolic process; GO:0009987 cellular process; GO:0006796 phosphate-containing compound metabolic process;	GO:0070062 extracellular exosome; GO:0043226 organelle; GO:0044421 extracellular region part; GO:0031982 vesicle; GO:1903561 extracellular vesicle; GO:0043227 membrane-bounded organelle; GO:0005576 extracellular region; GO:0043230 extracellular organelle;	GO:0052745 inositol phosphate phosphatase activity; GO:0003993 acid phosphatase activity; GO:0003824 catalytic activity; GO:0042578 phosphoric ester hydrolase activity; GO:0016791 phosphatase activity; GO:0016788 hydrolase activity, acting on ester bonds; GO:0034417 bisphosphoglycerate 3-phosphatase activity; GO:0034416 bisphosphoglycerate phosphatase activity; GO:0016787 hydrolase activity;	K03103
I3LEB7	Non-specific lipid-transfer protein OS=Sus scrofa OX=9823 GN=PODN	1.441	Up	0.0159151	PODN	77.912		0.805	0.799		1.306	1.078		0.832	0.926		1.102	1.209	cytoplasm	GO:0044700 single organism signaling; GO:0009968 negative regulation of signal transduction; GO:0007166 cell surface receptor signaling pathway; GO:0023051 regulation of signaling; GO:0044699 single-organism process; GO:0071345 cellular response to cytokine stimulus; GO:0031400 negative regulation of protein modification process; GO:0008285 negative regulation of cell proliferation; GO:0040013 ne…	GO:0005615 extracellular space; GO:0044421 extracellular region part; GO:0044464 cell part; GO:0005622 intracellular; GO:0005737 cytoplasm; GO:0044424 intracellular part; GO:0005623 cell; GO:0005576 extracellular region;	GO:0030234 enzyme regulator activity; GO:0019210 kinase inhibitor activity; GO:0005488 binding; GO:0044877 macromolecular complex binding; GO:0005518 collagen binding; GO:0005515 protein binding; GO:0004860 protein kinase inhibitor activity; GO:0019207 kinase regulator activity; GO:0019887 protein kinase regulator activity; GO:0004857 enzyme inhibitor activity; GO:0098772 molecular function regul…				IPR000372; IPR003033; IPR032675;	Leucine-rich repeat N-terminal domain; SCP2 sterol-binding domain; Leucine-rich repeat domain, L domain-like;
A0A287AV28	Glycerol-3-phosphate dehydrogenase [NAD(+)] OS=Sus scrofa OX=9823	1.317	Up	0.032059	---	37.97	0.888	0.95		1.027	0.891		0.949	0.916		1.165	1.256		cytoplasm	GO:0046434 organophosphate catabolic process; GO:0055114 oxidation-reduction process; GO:0052646 alditol phosphate metabolic process; GO:0044699 single-organism process; GO:1901136 carbohydrate derivative catabolic process; GO:0006072 glycerol-3-phosphate metabolic process; GO:0005975 carbohydrate metabolic process; GO:0044238 primary metabolic process; GO:0044237 cellular metabolic process; GO:0…	GO:1902494 catalytic complex; GO:0044464 cell part; GO:0005622 intracellular; GO:1990204 oxidoreductase complex; GO:0005737 cytoplasm; GO:0032991 macromolecular complex; GO:0044424 intracellular part; GO:0009331 glycerol-3-phosphate dehydrogenase complex; GO:0005623 cell; GO:0044444 cytoplasmic part;	GO:1901265 nucleoside phosphate binding; GO:0046983 protein dimerization activity; GO:0005515 protein binding; GO:0000166 nucleotide binding; GO:0048037 cofactor binding; GO:0016491 oxidoreductase activity; GO:0016614 oxidoreductase activity, acting on CH-OH group of donors; GO:1901363 heterocyclic compound binding; GO:0097159 organic cyclic compound binding; GO:0016616 oxidoreductase activity, a…				IPR013328; IPR008927; IPR016040; IPR011128; IPR006109;	6-phosphogluconate dehydrogenase, domain 2; 6-phosphogluconate dehydrogenase C-terminal domain-like; NAD(P)-binding domain; Glycerol-3-phosphate dehydrogenase, NAD-dependent, N-terminal; Glycerol-3-phosphate dehydrogenase, NAD-dependent, C-terminal;
F6PX46	SLA class II histocompatibility antigen, DQ haplotype D alpha chain precursor OS=Sus scrofa OX=9823 GN=SLA-DQA1	0.79	Down	0.0106619	SLA-DQA1	27.638	1.206	1.237	1.14	1.016	1.067	1.252	0.902	0.818	0.625	0.967	0.859	1.003	extracellular	GO:0019882 antigen processing and presentation; GO:0002376 immune system process; GO:0006955 immune response; GO:0050896 response to stimulus;	GO:0016020 membrane; GO:0042613 MHC class II protein complex; GO:0044459 plasma membrane part; GO:0044425 membrane part; GO:0044464 cell part; GO:0071944 cell periphery; GO:0098796 membrane protein complex; GO:0098797 plasma membrane protein complex; GO:0042611 MHC protein complex; GO:0032991 macromolecular complex; GO:0005623 cell; GO:0043234 protein complex; GO:0005886 plasma membrane;	GO:0005515 protein binding; GO:0005488 binding;				IPR001003; IPR007110; IPR013783; IPR014745; IPR011162; IPR003597;	MHC class II, alpha chain, N-terminal; Immunoglobulin-like domain; Immunoglobulin-like fold; MHC class II, alpha/beta chain, N-terminal; MHC classes I/II-like antigen recognition protein; Immunoglobulin C1-set;
I3LQ84	Collagen type VI alpha 2 chain OS=Sus scrofa OX=9823 GN=COL6A2	0.816	Down	0.0049802	COL6A2	102.77	1.13	1.071	1.206	1.026	1.06	1.08	0.939	0.933	0.807	0.924	0.946	0.911	extracellular	GO:0051291 protein heterooligomerization; GO:0044085 cellular component biogenesis; GO:0016043 cellular component organization; GO:0071822 protein complex subunit organization; GO:0070206 protein trimerization; GO:0022607 cellular component assembly; GO:0065003 macromolecular complex assembly; GO:0070271 protein complex biogenesis; GO:0070208 protein heterotrimerization; GO:0009987 cellular proce…	GO:0016020 membrane; GO:0005615 extracellular space; GO:0044421 extracellular region part; GO:0071944 cell periphery; GO:0031982 vesicle; GO:0032991 macromolecular complex; GO:0005623 cell; GO:0005576 extracellular region; GO:0005886 plasma membrane; GO:0043226 organelle; GO:0070062 extracellular exosome; GO:0031012 extracellular matrix; GO:0044464 cell part; GO:1903561 extracellular vesicle; GO:…		K06238			IPR002035;	von Willebrand factor, type A;
F1SSR4	Isovaleryl-CoA dehydrogenase, mitochondrial OS=Sus scrofa OX=9823 GN=IVD	1.237	Up	0.0123796	IVD	53.737	0.897	0.902	0.99	0.969	1.032	0.958	0.916	0.962	0.954	1.236	1.096	1.118	mitochondria	GO:0044699 single-organism process; GO:0008152 metabolic process; GO:0055114 oxidation-reduction process; GO:0044710 single-organism metabolic process;	GO:0043229 intracellular organelle; GO:0005737 cytoplasm; GO:0044446 intracellular organelle part; GO:0031981 nuclear lumen; GO:0044424 intracellular part; GO:0005623 cell; GO:0005739 mitochondrion; GO:0044422 organelle part; GO:0043226 organelle; GO:0043231 intracellular membrane-bounded organelle; GO:0031974 membrane-enclosed lumen; GO:0005654 nucleoplasm; GO:0005634 nucleus; GO:0070013 intrace…	GO:1901265 nucleoside phosphate binding; GO:0050660 flavin adenine dinucleotide binding; GO:0043167 ion binding; GO:0000166 nucleotide binding; GO:0048037 cofactor binding; GO:0016491 oxidoreductase activity; GO:0016627 oxidoreductase activity, acting on the CH-CH group of donors; GO:1901363 heterocyclic compound binding; GO:0097159 organic cyclic compound binding; GO:0003824 catalytic activity; …	K00253			IPR009100; IPR013786; IPR006091; IPR009075;	Acyl-CoA dehydrogenase/oxidase, N-terminal and middle domain; Acyl-CoA dehydrogenase/oxidase, N-terminal; Acyl-CoA oxidase/dehydrogenase, central domain; Acyl-CoA dehydrogenase/oxidase C-terminal;
F1SIE9	Cytochrome P450 OS=Sus scrofa OX=9823 GN=CYP1A1	0.798	Down	0.00075569	CYP1A1	58.504	1.158	1.209	1.179	1.001	0.997	0.963	0.886	0.866	0.945	0.905	0.956	0.969	endoplasmic reticulum	GO:0014070 response to organic cyclic compound; GO:0051716 cellular response to stimulus; GO:0017144 drug metabolic process; GO:0055114 oxidation-reduction process; GO:0071310 cellular response to organic substance; GO:0044763 single-organism cellular process; GO:0008202 steroid metabolic process; GO:1901360 organic cyclic compound metabolic process; GO:0044699 single-organism process; GO:0044255…	GO:0043231 intracellular membrane-bounded organelle; GO:0043226 organelle; GO:0043229 intracellular organelle; GO:0044464 cell part; GO:0005622 intracellular; GO:0044424 intracellular part; GO:0043227 membrane-bounded organelle; GO:0005623 cell;	GO:0005506 iron ion binding; GO:0101020 estrogen 16-alpha-hydroxylase activity; GO:0043167 ion binding; GO:0070576 vitamin D 24-hydroxylase activity; GO:0016705 oxidoreductase activity, acting on paired donors, with incorporation or reduction of molecular oxygen; GO:0016491 oxidoreductase activity; GO:1901363 heterocyclic compound binding; GO:0097159 organic cyclic compound binding; GO:0008395 st…	K07408
F1RKE9	F-box only protein 21 OS=Sus scrofa OX=9823 GN=FBXO21	1.371	Up	0.0046844	FBXO21	71.26	0.844	0.88		0.939	0.976		1.049	0.973		1.189	1.175		cytoplasm			GO:0097159 organic cyclic compound binding; GO:1901363 heterocyclic compound binding; GO:0003677 DNA binding; GO:0005515 protein binding; GO:0005488 binding; GO:0003676 nucleic acid binding;	K10301			IPR032698; IPR001810; IPR011722;	Protein SirB1, N-terminal; F-box domain; Hemimethylated DNA-binding domain;
F1SR87	Zinc finger AN1-type containing 2B OS=Sus scrofa OX=9823 GN=ZFAND2B	1.219	Up	0.047322	ZFAND2B	28.316	0.813	0.96	0.985	1.098	1.033	1.026	0.931	0.991	0.9	1.203	1.063	1.096	nucleus	GO:0046907 intracellular transport; GO:0006616 SRP-dependent cotranslational protein targeting to membrane, translocation; GO:0072599 establishment of protein localization to endoplasmic reticulum; GO:0072594 establishment of protein localization to organelle; GO:0072657 protein localization to membrane; GO:0071806 protein transmembrane transport; GO:0045047 protein targeting to ER; GO:0071702 or…	GO:0005623 cell; GO:0005622 intracellular; GO:0044464 cell part;	GO:0046872 metal ion binding; GO:0043169 cation binding; GO:0008270 zinc ion binding; GO:0046914 transition metal ion binding; GO:0005488 binding; GO:0043167 ion binding;				IPR000058;	Zinc finger, AN1-type;
Q29201	40S ribosomal protein S16 OS=Sus scrofa OX=9823 GN=RPS16	1.209	Up	0.0148174	RPS16	16.445	0.956	0.898	0.92	0.926	0.953	0.993	0.988	0.964	1.06	1.156	1.171	1.026	cytoplasm	GO:0044085 cellular component biogenesis; GO:0022613 ribonucleoprotein complex biogenesis; GO:0006518 peptide metabolic process; GO:0006725 cellular aromatic compound metabolic process; GO:0044267 cellular protein metabolic process; GO:0009058 biosynthetic process; GO:1901566 organonitrogen compound biosynthetic process; GO:0044237 cellular metabolic process; GO:0071704 organic substance metaboli…	GO:0005840 ribosome; GO:0043229 intracellular organelle; GO:0043232 intracellular non-membrane-bounded organelle; GO:0015935 small ribosomal subunit; GO:0044446 intracellular organelle part; GO:0005737 cytoplasm; GO:0032991 macromolecular complex; GO:0044424 intracellular part; GO:0005829 cytosol; GO:0005623 cell; GO:0044422 organelle part; GO:0043228 non-membrane-bounded organelle; GO:0043226 or…	GO:0003735 structural constituent of ribosome; GO:0005198 structural molecule activity;	K02960			IPR020568; IPR014721;	Ribosomal protein S5 domain 2-type fold; Ribosomal protein S5 domain 2-type fold, subgroup;
F1SIC0	Protein kinase C and casein kinase substrate in neurons 3 OS=Sus scrofa OX=9823 GN=PACSIN3	1.234	Up	0.0179001	PACSIN3	48.75	0.858	0.929	0.978	1.025	1.084	0.969	0.935	0.929	0.933	1.22	1.068	1.125	nucleus	GO:0050794 regulation of cellular process; GO:0060627 regulation of vesicle-mediated transport; GO:0016043 cellular component organization; GO:0010256 endomembrane system organization; GO:0030100 regulation of endocytosis; GO:0051049 regulation of transport; GO:0044763 single-organism cellular process; GO:0044699 single-organism process; GO:0044802 single-organism membrane organization; GO:000700…	GO:0043226 organelle; GO:0097708 intracellular vesicle; GO:0043229 intracellular organelle; GO:0031410 cytoplasmic vesicle; GO:0044464 cell part; GO:0005622 intracellular; GO:0005737 cytoplasm; GO:0031982 vesicle; GO:0005768 endosome; GO:0012505 endomembrane system; GO:0044424 intracellular part; GO:0005623 cell; GO:0043227 membrane-bounded organelle; GO:0044444 cytoplasmic part;	GO:0005515 protein binding; GO:0005488 binding;	K20123			IPR001452; IPR031160; IPR001060;	SH3 domain; F-BAR domain; FCH domain;
A0A287AG37	G3BP stress granule assembly factor 2 OS=Sus scrofa OX=9823 GN=G3BP2	0.736	Down	0.021521	G3BP2	50.745	1.116		1.184	1.133		0.975	0.938		0.973	0.817		0.876	cytoplasm	GO:0006810 transport; GO:0051179 localization; GO:0051234 establishment of localization;	GO:0005623 cell; GO:0005622 intracellular; GO:0044464 cell part;	GO:0097159 organic cyclic compound binding; GO:1901363 heterocyclic compound binding; GO:1901265 nucleoside phosphate binding; GO:0005488 binding; GO:0003676 nucleic acid binding; GO:0000166 nucleotide binding; GO:0036094 small molecule binding;				IPR002075; IPR018222; IPR000504; IPR012677; IPR032710;	Nuclear transport factor 2; Nuclear transport factor 2, eukaryote; RNA recognition motif domain; Nucleotide-binding alpha-beta plait domain; NTF2-like domain;
F1RGY8	Endoplasmic reticulum oxidoreductase 1 beta OS=Sus scrofa OX=9823 GN=ERO1B	1.276	Up	0.0032031	ERO1B	57.872	0.824	0.902	0.916	1.099	1.049	1.017	0.976	0.947	0.956	1.081	1.157	1.132	nucleus	GO:0055114 oxidation-reduction process; GO:0044267 cellular protein metabolic process; GO:0044699 single-organism process; GO:0034975 protein folding in endoplasmic reticulum; GO:0044238 primary metabolic process; GO:0044237 cellular metabolic process; GO:0071704 organic substance metabolic process; GO:0006457 protein folding; GO:0008152 metabolic process; GO:0044710 single-organism metabolic pro…	GO:0016020 membrane; GO:0043229 intracellular organelle; GO:0042175 nuclear outer membrane-endoplasmic reticulum membrane network; GO:0005783 endoplasmic reticulum; GO:0044446 intracellular organelle part; GO:0005737 cytoplasm; GO:0012505 endomembrane system; GO:0044424 intracellular part; GO:0005623 cell; GO:0044422 organelle part; GO:0043231 intracellular membrane-bounded organelle; GO:0043226 …	GO:0015035 protein disulfide oxidoreductase activity; GO:0015036 disulfide oxidoreductase activity; GO:0016864 intramolecular oxidoreductase activity, transposing S-S bonds; GO:0016853 isomerase activity; GO:0003824 catalytic activity; GO:0016667 oxidoreductase activity, acting on a sulfur group of donors; GO:0016671 oxidoreductase activity, acting on a sulfur group of donors, disulfide as accept…	K10976
A0A287A781	Centrosomal protein 85 OS=Sus scrofa OX=9823 GN=CEP85	1.409	Up	0.028723	CEP85	76.241	0.73	0.631	0.874	1.117	0.995	0.979	1.131	1.423	1.022	1.058	0.964	1.127	nucleus
F1SQS9	Carbonic anhydrase 5B OS=Sus scrofa OX=9823 GN=CA5B	1.322	Up	0.036805	CA5B	36.562	0.675	0.837	0.92	1.146	1.019	0.664	1.139	1.085	1.275	1.084	1.094	1.037	mitochondria	GO:0008152 metabolic process; GO:0006730 one-carbon metabolic process; GO:0044710 single-organism metabolic process; GO:0044281 small molecule metabolic process; GO:0044763 single-organism cellular process; GO:0044699 single-organism process; GO:0009987 cellular process; GO:0044237 cellular metabolic process;	GO:0043226 organelle; GO:0043231 intracellular membrane-bounded organelle; GO:0043229 intracellular organelle; GO:0044464 cell part; GO:0005622 intracellular; GO:0005737 cytoplasm; GO:0044424 intracellular part; GO:0043227 membrane-bounded organelle; GO:0005623 cell; GO:0005739 mitochondrion; GO:0044444 cytoplasmic part;	GO:0046914 transition metal ion binding; GO:0003824 catalytic activity; GO:0005488 binding; GO:0043167 ion binding; GO:0043169 cation binding; GO:0046872 metal ion binding; GO:0016829 lyase activity; GO:0016836 hydro-lyase activity; GO:0004089 carbonate dehydratase activity; GO:0008270 zinc ion binding; GO:0016835 carbon-oxygen lyase activity;	K01672			IPR001148;	Alpha carbonic anhydrase;
A0A287B7S7	Acyl-CoA synthetase family member 2 OS=Sus scrofa OX=9823 GN=ACSF2	1.311	Up	0.0108229	ACSF2	68.112	0.837	0.877	0.959	1.009	0.952	0.928	0.937	1.047	0.984	1.273	1.132	1.099	mitochondria	GO:0008152 metabolic process;		GO:0003824 catalytic activity;	K00666			IPR025110; IPR000873;	AMP-binding enzyme C-terminal domain; AMP-dependent synthetase/ligase;
Q95342	60S ribosomal protein L18 OS=Sus scrofa OX=9823 GN=RPL18	1.234	Up	0.037441	RPL18	22.304	0.897	0.852	1.007	1.021	0.999	0.846	0.907	1.052	1.098	1.219	1.148	1.035	cytoplasm	GO:0006518 peptide metabolic process; GO:0043043 peptide biosynthetic process; GO:0044267 cellular protein metabolic process; GO:0006807 nitrogen compound metabolic process; GO:0009058 biosynthetic process; GO:0043603 cellular amide metabolic process; GO:0044238 primary metabolic process; GO:1901566 organonitrogen compound biosynthetic process; GO:1901576 organic substance biosynthetic process; G…	GO:0005840 ribosome; GO:0043226 organelle; GO:0043229 intracellular organelle; GO:0043232 intracellular non-membrane-bounded organelle; GO:0044464 cell part; GO:0005622 intracellular; GO:0005737 cytoplasm; GO:0032991 macromolecular complex; GO:0044424 intracellular part; GO:1990904 ribonucleoprotein complex; GO:0005623 cell; GO:0030529 intracellular ribonucleoprotein complex; GO:0044444 cytoplasm…	GO:0003735 structural constituent of ribosome; GO:0005198 structural molecule activity;				IPR021131;	Ribosomal protein L18e/L15P;
I3LS72	Uncharacterized protein OS=Sus scrofa OX=9823 GN=LOC100623720	0.813	Down	0.031082	LOC100623720	29.886	1.16	1.077		0.991	1.07		0.95	0.928		0.907	0.912		extracellular				K06238			IPR002035;	von Willebrand factor, type A;
Q8WNV7	Dehydrogenase/reductase SDR family member 4 OS=Sus scrofa OX=9823 GN=DHRS4	1.316	Up	0.020779	DHRS4	29.918	0.794	0.94	0.955	1.086	0.984	0.888	0.904	0.984	0.918	1.258	1.079	1.203	mitochondria	GO:0006720 isoprenoid metabolic process; GO:0042574 retinal metabolic process; GO:0055114 oxidation-reduction process; GO:0044763 single-organism cellular process; GO:0006081 cellular aldehyde metabolic process; GO:0044699 single-organism process; GO:0044255 cellular lipid metabolic process; GO:0044238 primary metabolic process; GO:0044237 cellular metabolic process; GO:0071704 organic substance …	GO:0043226 organelle; GO:0043231 intracellular membrane-bounded organelle; GO:0043229 intracellular organelle; GO:0044464 cell part; GO:0005622 intracellular; GO:0005777 peroxisome; GO:0042579 microbody; GO:0005737 cytoplasm; GO:0044424 intracellular part; GO:0005623 cell; GO:0043227 membrane-bounded organelle; GO:0005739 mitochondrion; GO:0044444 cytoplasmic part;	GO:0016614 oxidoreductase activity, acting on CH-OH group of donors; GO:0016620 oxidoreductase activity, acting on the aldehyde or oxo group of donors, NAD or NADP as acceptor; GO:0016616 oxidoreductase activity, acting on the CH-OH group of donors, NAD or NADP as acceptor; GO:0003824 catalytic activity; GO:0000253 3-keto sterol reductase activity; GO:0004090 carbonyl reductase (NADPH) activity; …	K11147			IPR016040;	NAD(P)-binding domain;
F6PY11	Squalene monooxygenase OS=Sus scrofa OX=9823 GN=SQLE	1.293	Up	0.02104	SQLE	54.296	0.94	0.89		1.054	1.038		0.84	0.931		1.214	1.152		plasma membrane	GO:0044699 single-organism process; GO:0008152 metabolic process; GO:0055114 oxidation-reduction process; GO:0044710 single-organism metabolic process;	GO:0031224 intrinsic component of membrane; GO:0016020 membrane; GO:0016021 integral component of membrane; GO:0044425 membrane part;	GO:0016709 oxidoreductase activity, acting on paired donors, with incorporation or reduction of molecular oxygen, NAD(P)H as one donor, and incorporation of one atom of oxygen; GO:1901265 nucleoside phosphate binding; GO:0050660 flavin adenine dinucleotide binding; GO:0043167 ion binding; GO:0016705 oxidoreductase activity, acting on paired donors, with incorporation or reduction of molecular oxy…				IPR013698; IPR023753;	Squalene epoxidase; FAD/NAD(P)-binding domain;
I3LSN3	Peroxisomal biogenesis factor 10 OS=Sus scrofa OX=9823 GN=PEX10	1.244	Up	0.0192961	PEX10	37.185		0.9	0.886		0.941	0.921		1.015	1.112		1.144	1.078	nucleus	GO:0046907 intracellular transport; GO:0016043 cellular component organization; GO:0072594 establishment of protein localization to organelle; GO:0017038 protein import; GO:0072663 establishment of protein localization to peroxisome; GO:0044699 single-organism process; GO:0016558 protein import into peroxisome matrix; GO:0015031 protein transport; GO:0051234 establishment of localization; GO:0007…	GO:0016020 membrane; GO:0043229 intracellular organelle; GO:0031903 microbody membrane; GO:0031231 intrinsic component of peroxisomal membrane; GO:0044439 peroxisomal part; GO:0098588 bounding membrane of organelle; GO:0031090 organelle membrane; GO:0005777 peroxisome; GO:0005737 cytoplasm; GO:0044446 intracellular organelle part; GO:0031224 intrinsic component of membrane; GO:0044438 microbody p…	GO:0043169 cation binding; GO:0046872 metal ion binding; GO:0005515 protein binding; GO:0008270 zinc ion binding; GO:0046914 transition metal ion binding; GO:0005488 binding; GO:0043167 ion binding;	K13346			IPR006845; IPR001841; IPR013083;	Pex, N-terminal; Zinc finger, RING-type; Zinc finger, RING/FYVE/PHD-type;
A0A287AB52	Microfibril associated protein 4 OS=Sus scrofa OX=9823 GN=MFAP4	0.828	Down	0.0075587	MFAP4	28.86	1.139	1.093	1.114	0.938	1.053	1.075	0.929	0.992	0.855	0.986	0.871	0.915	extracellular							IPR002181; IPR014716; IPR014715;	Fibrinogen, alpha/beta/gamma chain, C-terminal globular domain; Fibrinogen, alpha/beta/gamma chain, C-terminal globular, subdomain 1; Fibrinogen, alpha/beta/gamma chain, C-terminal globular, subdomain 2;
A0A287AUC3	Ankyrin 1 OS=Sus scrofa OX=9823 GN=ANK1	1.215	Up	0.048759	ANK1	152.48	0.875	0.787	0.948	1.095	1.026	0.987	0.936	1.231	0.988	1.122	0.968	1.08	mitochondria			GO:0005515 protein binding; GO:0005488 binding;	K10380			IPR000906; IPR020683;	ZU5 domain; Ankyrin repeat-containing domain;
F2Z5Q2	Uncharacterized protein OS=Sus scrofa OX=9823 GN=RPL24	1.298	Up	0.032121	RPL24	17.779	0.85	0.97	0.908	0.883	0.963	1.02	1.014	0.855	1.058	1.301	1.213	1.027	cytoplasm	GO:0044085 cellular component biogenesis; GO:0016043 cellular component organization; GO:0022613 ribonucleoprotein complex biogenesis; GO:0006518 peptide metabolic process; GO:0022618 ribonucleoprotein complex assembly; GO:0044267 cellular protein metabolic process; GO:0009058 biosynthetic process; GO:1901566 organonitrogen compound biosynthetic process; GO:0044237 cellular metabolic process; GO:…	GO:0043229 intracellular organelle; GO:0005840 ribosome; GO:0043232 intracellular non-membrane-bounded organelle; GO:0022625 cytosolic large ribosomal subunit; GO:0005737 cytoplasm; GO:0044446 intracellular organelle part; GO:0032991 macromolecular complex; GO:0044424 intracellular part; GO:0005623 cell; GO:0005829 cytosol; GO:0044422 organelle part; GO:0043228 non-membrane-bounded organelle; GO:…	GO:0003735 structural constituent of ribosome; GO:0005198 structural molecule activity;	K02896			IPR011017;	TRASH domain;
I3LLX8	Sulfotransferase OS=Sus scrofa OX=9823 GN=SULT1A3	1.251	Up	0.032384	SULT1A3	34.256	0.782	0.892	0.899	0.927	0.883	0.953	1.157	1.158	1.176	1.167	1.079	0.973	cytoplasm			GO:0008146 sulfotransferase activity; GO:0016782 transferase activity, transferring sulfur-containing groups; GO:0003824 catalytic activity; GO:0016740 transferase activity;	K01014			IPR000863; IPR027417;	Sulfotransferase domain; P-loop containing nucleoside triphosphate hydrolase;
A0A287ABA9	Uncharacterized protein OS=Sus scrofa OX=9823 GN=LOC110257570	1.293	Up	0.0114216	LOC110257570	99.696	0.963	0.848	0.899	1.113	0.888	1.171	0.886	1.027	0.747	1.067	1.232	1.205	cytoplasm							IPR031161; IPR029062;	Peptidase family M60 domain; Class I glutamine amidotransferase-like;
A0A287BJJ7	Paroxysmal nonkinesigenic dyskinesia OS=Sus scrofa OX=9823 GN=PNKD	1.27	Up	0.024397	PNKD	35.324	0.839	0.875	0.956	1.09	1.042	1.006	0.889	0.921	1.031	1.228	1.148	1.016	mitochondria	GO:0006089 lactate metabolic process; GO:0051596 methylglyoxal catabolic process; GO:1901615 organic hydroxy compound metabolic process; GO:0042182 ketone catabolic process; GO:0044712 single-organism catabolic process; GO:0044281 small molecule metabolic process; GO:0044763 single-organism cellular process; GO:0006081 cellular aldehyde metabolic process; GO:0044699 single-organism process; GO:00…		GO:0016787 hydrolase activity; GO:0004416 hydroxyacylglutathione hydrolase activity; GO:0016790 thiolester hydrolase activity; GO:0003824 catalytic activity; GO:0016788 hydrolase activity, acting on ester bonds;				IPR001279; IPR032282;	Metallo-beta-lactamase; Hydroxyacylglutathione hydrolase, C-terminal domain;
D0G6S5	3-beta-hydroxysteroid-Delta(8),Delta(7)-isomerase OS=Sus scrofa OX=9823 GN=EBP	1.573	Up	0.0106168	EBP	26.564	0.776	0.855	0.858	1.072	0.976	1.189	0.749	0.813	0.905	1.473	1.36	1.081	plasma membrane	GO:0044707 single-multicellular organism process; GO:1901615 organic hydroxy compound metabolic process; GO:1902652 secondary alcohol metabolic process; GO:0006066 alcohol metabolic process; GO:1902653 secondary alcohol biosynthetic process; GO:0044699 single-organism process; GO:0009058 biosynthetic process; GO:0016125 sterol metabolic process; GO:0071704 organic substance metabolic process; GO:…	GO:0043229 intracellular organelle; GO:0016020 membrane; GO:0005783 endoplasmic reticulum; GO:0005635 nuclear envelope; GO:0031967 organelle envelope; GO:0044446 intracellular organelle part; GO:0005737 cytoplasm; GO:0031224 intrinsic component of membrane; GO:0012505 endomembrane system; GO:0044424 intracellular part; GO:0005623 cell; GO:0016021 integral component of membrane; GO:0044422 organel…	GO:0047750 cholestenol delta-isomerase activity; GO:0004769 steroid delta-isomerase activity; GO:0016853 isomerase activity; GO:0016860 intramolecular oxidoreductase activity; GO:0000247 C-8 sterol isomerase activity; GO:0003824 catalytic activity; GO:0016863 intramolecular oxidoreductase activity, transposing C=C bonds;	K01824			IPR033118;	EXPERA domain;
F1SMQ4	Adenosylhomocysteinase OS=Sus scrofa OX=9823 GN=AHCYL2	1.214	Up	0.0127819	AHCYL2	70.022	0.877	0.894	0.973	1.057	1.048	0.967	0.921	1.014	0.995	1.182	1.082	1.067	nucleus	GO:1901606 alpha-amino acid catabolic process; GO:0009116 nucleoside metabolic process; GO:0042278 purine nucleoside metabolic process; GO:0046498 S-adenosylhomocysteine metabolic process; GO:0044699 single-organism process; GO:0044237 cellular metabolic process; GO:0000096 sulfur amino acid metabolic process; GO:0008152 metabolic process; GO:0006520 cellular amino acid metabolic process; GO:0046…	GO:0043231 intracellular membrane-bounded organelle; GO:0043226 organelle; GO:0043229 intracellular organelle; GO:0042995 cell projection; GO:0044464 cell part; GO:0005622 intracellular; GO:0005737 cytoplasm; GO:0043005 neuron projection; GO:0044424 intracellular part; GO:0005829 cytosol; GO:0043227 membrane-bounded organelle; GO:0005623 cell; GO:0097458 neuron part; GO:0044444 cytoplasmic part;	GO:0097159 organic cyclic compound binding; GO:1901363 heterocyclic compound binding; GO:0004013 adenosylhomocysteinase activity; GO:0016801 hydrolase activity, acting on ether bonds; GO:1901265 nucleoside phosphate binding; GO:0051287 NAD binding; GO:0003824 catalytic activity; GO:0005488 binding; GO:0016787 hydrolase activity; GO:0000166 nucleotide binding; GO:0048037 cofactor binding; GO:00168…	K01251			IPR016040; IPR015878;	NAD(P)-binding domain; S-adenosyl-L-homocysteine hydrolase, NAD binding domain;
A3EX84	Galectin OS=Sus scrofa OX=9823 GN=LGALS3	0.83	Down	0.048561	LGALS3	27.214	1.213	1.144	1.033	0.875	1.029	0.962	0.979	0.95	0.995	0.904	0.882	1.027	cytoplasm	GO:0060627 regulation of vesicle-mediated transport; GO:0050863 regulation of T cell activation; GO:0002694 regulation of leukocyte activation; GO:0030335 positive regulation of cell migration; GO:0010941 regulation of cell death; GO:0032944 regulation of mononuclear cell proliferation; GO:0051674 localization of cell; GO:0009968 negative regulation of signal transduction; GO:0040017 positive reg…	GO:0016020 membrane; GO:0005615 extracellular space; GO:0044421 extracellular region part; GO:0031090 organelle membrane; GO:0071944 cell periphery; GO:0031982 vesicle; GO:0005737 cytoplasm; GO:0044424 intracellular part; GO:0005623 cell; GO:0044422 organelle part; GO:0005740 mitochondrial envelope; GO:0070062 extracellular exosome; GO:0044425 membrane part; GO:0005622 intracellular; GO:0044464 c…	GO:0097159 organic cyclic compound binding; GO:1901363 heterocyclic compound binding; GO:0003723 RNA binding; GO:0019865 immunoglobulin binding; GO:0043236 laminin binding; GO:0005488 binding; GO:0044877 macromolecular complex binding; GO:0003676 nucleic acid binding; GO:0030246 carbohydrate binding; GO:0005515 protein binding; GO:0050840 extracellular matrix binding; GO:0042056 chemoattractant a…	K06831			IPR001079; IPR013320;	Galectin, carbohydrate recognition domain; Concanavalin A-like lectin/glucanase domain;
Q8MIR0	L-threonine 3-dehydrogenase, mitochondrial OS=Sus scrofa OX=9823 GN=TDH	1.598	Up	0.0181779	TDH	41.432	0.799	0.868		0.846	0.853		1.104	0.872		1.267	1.397		mitochondria	GO:1901606 alpha-amino acid catabolic process; GO:0009066 aspartate family amino acid metabolic process; GO:0044699 single-organism process; GO:0006544 glycine metabolic process; GO:0044237 cellular metabolic process; GO:0071704 organic substance metabolic process; GO:0008152 metabolic process; GO:0006520 cellular amino acid metabolic process; GO:0044248 cellular catabolic process; GO:0009987 cel…	GO:0043226 organelle; GO:0043231 intracellular membrane-bounded organelle; GO:0043229 intracellular organelle; GO:0044464 cell part; GO:0005622 intracellular; GO:0005737 cytoplasm; GO:0044424 intracellular part; GO:0043227 membrane-bounded organelle; GO:0005623 cell; GO:0005739 mitochondrion; GO:0044444 cytoplasmic part;	GO:0016614 oxidoreductase activity, acting on CH-OH group of donors; GO:0016616 oxidoreductase activity, acting on the CH-OH group of donors, NAD or NADP as acceptor; GO:0003824 catalytic activity; GO:0005488 binding; GO:0008743 L-threonine 3-dehydrogenase activity; GO:0048037 cofactor binding; GO:0016491 oxidoreductase activity; GO:0050662 coenzyme binding;	K15789			IPR001509; IPR016040;	NAD-dependent epimerase/dehydratase; NAD(P)-binding domain;
I3LUR7	Collagen type VI alpha 3 chain OS=Sus scrofa OX=9823 GN=COL6A3	0.822	Down	0.0012229	COL6A3	317.8	1.066	1.084	1.122	0.981	1.064	1.179	0.957	0.951	0.851	0.917	0.908	0.863	extracellular	GO:0050794 regulation of cellular process; GO:0052548 regulation of endopeptidase activity; GO:0010951 negative regulation of endopeptidase activity; GO:0045861 negative regulation of proteolysis; GO:0080090 regulation of primary metabolic process; GO:0060255 regulation of macromolecule metabolic process; GO:0030162 regulation of proteolysis; GO:0031324 negative regulation of cellular metabolic p…	GO:0016020 membrane; GO:0005615 extracellular space; GO:0044421 extracellular region part; GO:0071944 cell periphery; GO:0031982 vesicle; GO:0032991 macromolecular complex; GO:0005623 cell; GO:0005576 extracellular region; GO:0005581 collagen trimer; GO:0005886 plasma membrane; GO:0043226 organelle; GO:0070062 extracellular exosome; GO:0031012 extracellular matrix; GO:0044464 cell part; GO:190356…	GO:0004867 serine-type endopeptidase inhibitor activity; GO:0030234 enzyme regulator activity; GO:0005488 binding; GO:0030414 peptidase inhibitor activity; GO:0061134 peptidase regulator activity; GO:0005515 protein binding; GO:0061135 endopeptidase regulator activity; GO:0098772 molecular function regulator; GO:0004857 enzyme inhibitor activity; GO:0004866 endopeptidase inhibitor activity;				IPR013783; IPR003961; IPR002223; IPR002035;	Immunoglobulin-like fold; Fibronectin type III; Pancreatic trypsin inhibitor Kunitz domain; von Willebrand factor, type A;
A0A287A4E1	Uncharacterized protein OS=Sus scrofa OX=9823 GN=LOC100154179	1.253	Up	0.028396	LOC100154179	49.389	0.876	0.857	0.946	0.916	1.173	0.991	0.977	0.963	1	1.253	1.035	1.068	plasma membrane		GO:0016020 membrane;		K22193			IPR022535; IPR025969;	Golgi pH regulator, conserved domain; Abscisic acid G-protein coupled receptor-like domain;
P16549	Dimethylaniline monooxygenase [N-oxide-forming] 1 OS=Sus scrofa OX=9823 GN=FMO1	0.793	Down	0.029724	FMO1	59.952	1.13	1.005	1.011	0.855	0.994	1.126	1.187	1.09	1.082	0.768	0.932	0.795	peroxisome	GO:0006739 NADP metabolic process; GO:0019362 pyridine nucleotide metabolic process; GO:0006725 cellular aromatic compound metabolic process; GO:0046496 nicotinamide nucleotide metabolic process; GO:0009117 nucleotide metabolic process; GO:0044699 single-organism process; GO:0072524 pyridine-containing compound metabolic process; GO:0044237 cellular metabolic process; GO:0006796 phosphate-contain…	GO:0043229 intracellular organelle; GO:0016020 membrane; GO:0042175 nuclear outer membrane-endoplasmic reticulum membrane network; GO:0005783 endoplasmic reticulum; GO:0031090 organelle membrane; GO:0044446 intracellular organelle part; GO:0005737 cytoplasm; GO:0031224 intrinsic component of membrane; GO:0012505 endomembrane system; GO:0044424 intracellular part; GO:0005623 cell; GO:0016021 integ…	GO:0016709 oxidoreductase activity, acting on paired donors, with incorporation or reduction of molecular oxygen, NAD(P)H as one donor, and incorporation of one atom of oxygen; GO:1901265 nucleoside phosphate binding; GO:0050660 flavin adenine dinucleotide binding; GO:0043167 ion binding; GO:0016705 oxidoreductase activity, acting on paired donors, with incorporation or reduction of molecular oxy…	K00485			IPR016040; IPR023753;	NAD(P)-binding domain; FAD/NAD(P)-binding domain;
Q9N1F5	Glutathione S-transferase omega-1 OS=Sus scrofa OX=9823 GN=GSTO1	1.221	Up	0.022459	GSTO1	27.418	0.914	0.855	1.013	0.954	1.009	0.889	0.959	1.018	1.006	1.189	1.119	1.089	cytoplasm,nucleus	GO:0071466 cellular response to xenobiotic stimulus; GO:0044699 single-organism process; GO:0046685 response to arsenic-containing substance; GO:0050896 response to stimulus; GO:0044237 cellular metabolic process; GO:0071704 organic substance metabolic process; GO:0006766 vitamin metabolic process; GO:0008152 metabolic process; GO:1990748 cellular detoxification; GO:0009410 response to xenobiotic…	GO:0044464 cell part; GO:0005622 intracellular; GO:0005737 cytoplasm; GO:0044424 intracellular part; GO:0005623 cell; GO:0005829 cytosol; GO:0044444 cytoplasmic part;	GO:0016209 antioxidant activity; GO:0030613 oxidoreductase activity, acting on phosphorus or arsenic in donors; GO:0005515 protein binding; GO:0016491 oxidoreductase activity; GO:0004364 glutathione transferase activity; GO:0030614 oxidoreductase activity, acting on phosphorus or arsenic in donors, disulfide as acceptor; GO:0015036 disulfide oxidoreductase activity; GO:0050610 methylarsonate redu…	K00799			IPR010987; IPR004046; IPR004045; IPR012336;	Glutathione S-transferase, C-terminal-like; Glutathione S-transferase, C-terminal; Glutathione S-transferase, N-terminal; Thioredoxin-like fold;
F1RWI4	Somatomedin B and thrombospondin type 1 domain containing OS=Sus scrofa OX=9823 GN=SBSPON	0.813	Down	0.02434	SBSPON	29.125	1.022	1.106	1.151	0.958	1.078	1.075	1.14	1	0.819	0.865	0.829	0.972	extracellular	GO:0002376 immune system process; GO:0006955 immune response; GO:0050896 response to stimulus;	GO:0031012 extracellular matrix; GO:0044421 extracellular region part; GO:0005576 extracellular region;	GO:0030246 carbohydrate binding; GO:0038024 cargo receptor activity; GO:0005044 scavenger receptor activity; GO:0060089 molecular transducer activity; GO:0030247 polysaccharide binding; GO:0004872 receptor activity; GO:0001871 pattern binding; GO:0005488 binding;				IPR001212;	Somatomedin B domain;
