# Supplementary material for: Proteomics analysis reveals the effect of 1α,25(OH)2VD3-glycosides on development of early testes in piglets
Source: Sci Rep. 2021 May 31;11:11341. doi: 10.1038/s41598-021-90676-8 (PMC8167176; doi:10.1038/s41598-021-90676-8)
Supplement: Supplementary file 3 — Supplementary Information 3. [file 41598_2021_90676_MOESM3_ESM.xlsx]

## Sheet: Classification
GO Terms Level 1	GO Terms Level 2	S2vsS1	S3vsS1	S4vsS1	Identified
Cellular Component	membrane-enclosed lumen	0	0	3	849
	membrane	8	17	24	1714
	organelle	8	15	36	2949
	cell junction	0	1	3	189
	virion	0	0	0	5
	other organism	0	0	0	3
	macromolecular complex	4	18	21	1497
	cell	10	30	49	3619
	supramolecular complex	1	1	0	135
	extracellular region	2	9	14	898
	nucleoid	0	0	0	19
	synapse	0	0	0	63
Molecular Function	electron carrier activity	0	0	0	37
	molecular transducer activity	0	2	2	128
	catalytic activity	11	19	37	2515
	binding	10	36	47	4891
	nucleic acid binding transcription factor activity	0	0	0	147
	protein tag	0	0	0	5
	antioxidant activity	0	2	2	36
	metallochaperone activity	0	0	0	1
	translation regulator activity	0	0	0	8
	molecular function regulator	1	1	6	325
	transcription factor activity, protein binding	0	0	0	99
	signal transducer activity	0	1	1	169
	structural molecule activity	0	4	9	247
	chemoattractant activity	0	0	1	3
	transporter activity	2	5	4	257
Biological Process	reproduction	1	0	2	136
	developmental process	1	3	5	647
	single-organism process	12	24	38	2589
	immune system process	2	5	9	261
	cell aggregation	0	0	0	3
	signaling	2	9	6	760
	response to stimulus	3	14	15	1275
	multicellular organismal process	2	5	7	706
	multi-organism process	1	2	3	217
	behavior	1	1	1	44
	biological adhesion	0	2	2	167
	metabolic process	11	20	45	2860
	rhythmic process	0	0	0	19
	locomotion	0	0	2	132
	localization	3	10	10	1015
	cell killing	0	0	0	11
	cellular process	8	26	43	3571
	growth	0	0	0	49
	biological regulation	4	13	15	2162
	cellular component organization or biogenesis	1	6	9	1060
