# Supplementary material for: Proteomics analysis reveals the effect of 1α,25(OH)2VD3-glycosides on development of early testes in piglets
Source: Sci Rep. 2021 May 31;11:11341. doi: 10.1038/s41598-021-90676-8 (PMC8167176; doi:10.1038/s41598-021-90676-8)
Supplement: Supplementary file 4 — Supplementary Information 4. [file 41598_2021_90676_MOESM4_ESM.xlsx]

## Sheet: Regulated Classification
GO Terms Level 1	GO Terms Level 2	No. of Protein
Biological Process	single-organism process	12
	metabolic process	11
	cellular process	8
	biological regulation	4
	response to stimulus	3
	localization	3
	immune system process	2
	signaling	2
	multicellular organismal process	2
	other	3
Cellular Component	cell	10
	organelle	8
	membrane	8
	macromolecular complex	4
	extracellular region	2
	supramolecular complex	1
Molecular Function	catalytic activity	11
	binding	10
	transporter activity	2
	molecular function regulator	1

## Sheet: Regulated list
Category	Protein accession	Protein description	Ratio	Regulated Type	P value	Gene name	MW [kDa]	S1_3	S1_2	S1_1	S2_3	S2_2	S2_1	S3_3	S3_2	S3_1	S4_3	S4_2	S4_1
single-organism process	F1SMN6	V-type proton ATPase subunit F OS=Sus scrofa OX=9823 GN=ATP6V1F	1.204	Up	0.035799	ATP6V1F	13.384	0.966	0.963	0.869	1.149	1.021	1.199	0.926	1.017	1.03	0.986	1.007	0.943
	F1SQR6	Amidohydrolase domain containing 1 OS=Sus scrofa OX=9823 GN=AMDHD1	1.266	Up	0.049758	AMDHD1	42.536	0.739	0.867	0.974	1.162	1.056	1.048	0.918	1.033	1.004	1.246	1.058	0.99
	Q28832	Low-density lipoprotein receptor (Fragment) OS=Sus scrofa OX=9823 GN=LDLR	1.322	Up	0.031304	LDLR	89.919	0.791	0.757		0.977	1.07		0.843	1.097		1.454	1.058
	A0A287ASW3	Aromatase 3 OS=Sus scrofa OX=9823 GN=CYP19A3	2.081	Up	0.00037731	CYP19A3	57.932	0.58	0.589		1.231	1.202		0.657	0.889		1.633	1.301
	F1RWM4	Protein phosphatase 1 regulatory subunit 1B OS=Sus scrofa OX=9823 GN=PPP1R1B	1.226	Up	0.029642	PPP1R1B	22.804	0.751	0.818	0.908	0.975	1.071	0.99	0.933	0.939	0.935	1.423	1.212	1.118
	A0A286ZLQ7	Arachidonate 15-lipoxygenase OS=Sus scrofa OX=9823 GN=ALOX15	0.806	Down	0.0061361	ALOX15	74.08	1.111	1.074	1.226	0.906	0.914	0.93	0.94	0.984	0.865	1.037	1.021	0.976
	F1SGV8	Phosphatidylinositol N-acetylglucosaminyltransferase subunit P OS=Sus scrofa OX=9823 GN=PIGP	1.269	Up	0.004663	PIGP	14.971	0.903	0.806	0.858	1.121	1.105	1.031	0.913	0.964	1.044	1.098	1.146	1.079
	A0A287ANJ0	Phosphatidylinositol glycan anchor biosynthesis class Q OS=Sus scrofa OX=9823 GN=PIGQ	1.224	Up	0.0010003	PIGQ	53.019		0.933	0.945		1.149	1.149		0.797	0.864		1.143	1.068
	I3LRS5	Aldehyde dehydrogenase 1 family member A1 OS=Sus scrofa OX=9823 GN=ALDH1A1	1.526	Up	0.0095197	ALDH1A1	54.841	0.953	0.937	0.76	1.207	1.396	1.442	0.982	0.879	0.976	0.917	0.784	0.909
	A0A286ZLQ3	Gamma-tubulin complex component OS=Sus scrofa OX=9823 GN=TUBGCP4	1.251	Up	0.0060415	TUBGCP4	75.676	0.848	0.875	0.95	1.155	1.061	1.128	1.133	1.035	0.967	0.885	1.044	0.982
	D0G6S5	3-beta-hydroxysteroid-Delta(8),Delta(7)-isomerase OS=Sus scrofa OX=9823 GN=EBP	1.301	Up	0.0166994	EBP	26.564	0.776	0.855	0.858	1.072	0.976	1.189	0.749	0.813	0.905	1.473	1.36	1.081
	I3LE57	Rho GTPase activating protein 28 OS=Sus scrofa OX=9823 GN=ARHGAP28	1.248	Up	0.044036	ARHGAP28	82.6	0.913	0.998		1.17	1.214		0.841	0.868		1.121	0.95
metabolic process	F1SQR6	Amidohydrolase domain containing 1 OS=Sus scrofa OX=9823 GN=AMDHD1	1.266	Up	0.049758	AMDHD1	42.536	0.739	0.867	0.974	1.162	1.056	1.048	0.918	1.033	1.004	1.246	1.058	0.99
	Q28832	Low-density lipoprotein receptor (Fragment) OS=Sus scrofa OX=9823 GN=LDLR	1.322	Up	0.031304	LDLR	89.919	0.791	0.757		0.977	1.07		0.843	1.097		1.454	1.058
	A0A287ASW3	Aromatase 3 OS=Sus scrofa OX=9823 GN=CYP19A3	2.081	Up	0.00037731	CYP19A3	57.932	0.58	0.589		1.231	1.202		0.657	0.889		1.633	1.301
	F1RWM4	Protein phosphatase 1 regulatory subunit 1B OS=Sus scrofa OX=9823 GN=PPP1R1B	1.226	Up	0.029642	PPP1R1B	22.804	0.751	0.818	0.908	0.975	1.071	0.99	0.933	0.939	0.935	1.423	1.212	1.118
	A0A286ZLQ7	Arachidonate 15-lipoxygenase OS=Sus scrofa OX=9823 GN=ALOX15	0.806	Down	0.0061361	ALOX15	74.08	1.111	1.074	1.226	0.906	0.914	0.93	0.94	0.984	0.865	1.037	1.021	0.976
	F1SGV8	Phosphatidylinositol N-acetylglucosaminyltransferase subunit P OS=Sus scrofa OX=9823 GN=PIGP	1.269	Up	0.004663	PIGP	14.971	0.903	0.806	0.858	1.121	1.105	1.031	0.913	0.964	1.044	1.098	1.146	1.079
	A0A287ANJ0	Phosphatidylinositol glycan anchor biosynthesis class Q OS=Sus scrofa OX=9823 GN=PIGQ	1.224	Up	0.0010003	PIGQ	53.019		0.933	0.945		1.149	1.149		0.797	0.864		1.143	1.068
	I3LPM5	Eukaryotic translation initiation factor 2B subunit delta OS=Sus scrofa OX=9823 GN=EIF2B4	1.232	Up	0.049341	EIF2B4	54.339	0.966	0.907		1.112	1.196		0.853	1.032		1.101	0.895
	I3LRS5	Aldehyde dehydrogenase 1 family member A1 OS=Sus scrofa OX=9823 GN=ALDH1A1	1.526	Up	0.0095197	ALDH1A1	54.841	0.953	0.937	0.76	1.207	1.396	1.442	0.982	0.879	0.976	0.917	0.784	0.909
	F1RL37	Glutathione S-transferase theta-1 OS=Sus scrofa OX=9823 GN=LOC100153094	0.804	Down	0.021064	LOC100153094	27.06	1.083	1.178	1.009	0.944	0.852	0.833	0.997	0.971	1.053	0.958	1.001	1.087
	D0G6S5	3-beta-hydroxysteroid-Delta(8),Delta(7)-isomerase OS=Sus scrofa OX=9823 GN=EBP	1.301	Up	0.0166994	EBP	26.564	0.776	0.855	0.858	1.072	0.976	1.189	0.749	0.813	0.905	1.473	1.36	1.081
cellular process	F1SQR6	Amidohydrolase domain containing 1 OS=Sus scrofa OX=9823 GN=AMDHD1	1.266	Up	0.049758	AMDHD1	42.536	0.739	0.867	0.974	1.162	1.056	1.048	0.918	1.033	1.004	1.246	1.058	0.99
	F1RWM4	Protein phosphatase 1 regulatory subunit 1B OS=Sus scrofa OX=9823 GN=PPP1R1B	1.226	Up	0.029642	PPP1R1B	22.804	0.751	0.818	0.908	0.975	1.071	0.99	0.933	0.939	0.935	1.423	1.212	1.118
	F1SGV8	Phosphatidylinositol N-acetylglucosaminyltransferase subunit P OS=Sus scrofa OX=9823 GN=PIGP	1.269	Up	0.004663	PIGP	14.971	0.903	0.806	0.858	1.121	1.105	1.031	0.913	0.964	1.044	1.098	1.146	1.079
	A0A287ANJ0	Phosphatidylinositol glycan anchor biosynthesis class Q OS=Sus scrofa OX=9823 GN=PIGQ	1.224	Up	0.0010003	PIGQ	53.019		0.933	0.945		1.149	1.149		0.797	0.864		1.143	1.068
	I3LPM5	Eukaryotic translation initiation factor 2B subunit delta OS=Sus scrofa OX=9823 GN=EIF2B4	1.232	Up	0.049341	EIF2B4	54.339	0.966	0.907		1.112	1.196		0.853	1.032		1.101	0.895
	A0A286ZLQ3	Gamma-tubulin complex component OS=Sus scrofa OX=9823 GN=TUBGCP4	1.251	Up	0.0060415	TUBGCP4	75.676	0.848	0.875	0.95	1.155	1.061	1.128	1.133	1.035	0.967	0.885	1.044	0.982
	F1RL37	Glutathione S-transferase theta-1 OS=Sus scrofa OX=9823 GN=LOC100153094	0.804	Down	0.021064	LOC100153094	27.06	1.083	1.178	1.009	0.944	0.852	0.833	0.997	0.971	1.053	0.958	1.001	1.087
	I3LE57	Rho GTPase activating protein 28 OS=Sus scrofa OX=9823 GN=ARHGAP28	1.248	Up	0.044036	ARHGAP28	82.6	0.913	0.998		1.17	1.214		0.841	0.868		1.121	0.95
biological regulation	I3LNY0	Receptor expression-enhancing protein OS=Sus scrofa OX=9823 GN=REEP6	1.22	Up	0.00062373	REEP6	21.961	0.937	0.964	0.906	1.154	1.119	1.151	0.946	0.875	0.925	1.009	1.061	1.045
	F1RU01	Centrosome and spindle pole associated protein 1 OS=Sus scrofa OX=9823 GN=CSPP1	0.829	Down	0.0154986	CSPP1	121.83	1.087	1.122	1.025	0.836	0.954	0.892	1.095	1.041	0.936	0.958	0.88	1.134
	F1RWM4	Protein phosphatase 1 regulatory subunit 1B OS=Sus scrofa OX=9823 GN=PPP1R1B	1.226	Up	0.029642	PPP1R1B	22.804	0.751	0.818	0.908	0.975	1.071	0.99	0.933	0.939	0.935	1.423	1.212	1.118
	I3LE57	Rho GTPase activating protein 28 OS=Sus scrofa OX=9823 GN=ARHGAP28	1.248	Up	0.044036	ARHGAP28	82.6	0.913	0.998		1.17	1.214		0.841	0.868		1.121	0.95
response to stimulus	P15983	SLA class II histocompatibility antigen, DQ haplotype D beta chain OS=Sus scrofa OX=9823	0.719	Down	0.02646	---	29.262	1.249	1.147	0.99	0.889	0.709	0.838	1.032	1.365	0.993	0.792	0.748	1.157
	F1RWM4	Protein phosphatase 1 regulatory subunit 1B OS=Sus scrofa OX=9823 GN=PPP1R1B	1.226	Up	0.029642	PPP1R1B	22.804	0.751	0.818	0.908	0.975	1.071	0.99	0.933	0.939	0.935	1.423	1.212	1.118
	I3LE57	Rho GTPase activating protein 28 OS=Sus scrofa OX=9823 GN=ARHGAP28	1.248	Up	0.044036	ARHGAP28	82.6	0.913	0.998		1.17	1.214		0.841	0.868		1.121	0.95
localization	F1SMN6	V-type proton ATPase subunit F OS=Sus scrofa OX=9823 GN=ATP6V1F	1.204	Up	0.035799	ATP6V1F	13.384	0.966	0.963	0.869	1.149	1.021	1.199	0.926	1.017	1.03	0.986	1.007	0.943
	A0A287ASZ1	ATP-binding cassette, sub-family B (MDR/TAP), member 1 OS=Sus scrofa OX=9823 GN=ABCB1	0.716	Down	0.0147242	ABCB1	126.6	1.341	1.091	1.349	0.841	0.966	0.901	0.928	1	0.814	0.852	0.976	0.976
	Q28832	Low-density lipoprotein receptor (Fragment) OS=Sus scrofa OX=9823 GN=LDLR	1.322	Up	0.031304	LDLR	89.919	0.791	0.757		0.977	1.07		0.843	1.097		1.454	1.058
immune system process	P15983	SLA class II histocompatibility antigen, DQ haplotype D beta chain OS=Sus scrofa OX=9823	0.719	Down	0.02646	---	29.262	1.249	1.147	0.99	0.889	0.709	0.838	1.032	1.365	0.993	0.792	0.748	1.157
	D0G6S5	3-beta-hydroxysteroid-Delta(8),Delta(7)-isomerase OS=Sus scrofa OX=9823 GN=EBP	1.301	Up	0.0166994	EBP	26.564	0.776	0.855	0.858	1.072	0.976	1.189	0.749	0.813	0.905	1.473	1.36	1.081
signaling	F1RWM4	Protein phosphatase 1 regulatory subunit 1B OS=Sus scrofa OX=9823 GN=PPP1R1B	1.226	Up	0.029642	PPP1R1B	22.804	0.751	0.818	0.908	0.975	1.071	0.99	0.933	0.939	0.935	1.423	1.212	1.118
	I3LE57	Rho GTPase activating protein 28 OS=Sus scrofa OX=9823 GN=ARHGAP28	1.248	Up	0.044036	ARHGAP28	82.6	0.913	0.998		1.17	1.214		0.841	0.868		1.121	0.95
multicellular organismal process	F1RWM4	Protein phosphatase 1 regulatory subunit 1B OS=Sus scrofa OX=9823 GN=PPP1R1B	1.226	Up	0.029642	PPP1R1B	22.804	0.751	0.818	0.908	0.975	1.071	0.99	0.933	0.939	0.935	1.423	1.212	1.118
	D0G6S5	3-beta-hydroxysteroid-Delta(8),Delta(7)-isomerase OS=Sus scrofa OX=9823 GN=EBP	1.301	Up	0.0166994	EBP	26.564	0.776	0.855	0.858	1.072	0.976	1.189	0.749	0.813	0.905	1.473	1.36	1.081
other | developmental process	D0G6S5	3-beta-hydroxysteroid-Delta(8),Delta(7)-isomerase OS=Sus scrofa OX=9823 GN=EBP	1.301	Up	0.0166994	EBP	26.564	0.776	0.855	0.858	1.072	0.976	1.189	0.749	0.813	0.905	1.473	1.36	1.081
other | behavior	F1RWM4	Protein phosphatase 1 regulatory subunit 1B OS=Sus scrofa OX=9823 GN=PPP1R1B	1.226	Up	0.029642	PPP1R1B	22.804	0.751	0.818	0.908	0.975	1.071	0.99	0.933	0.939	0.935	1.423	1.212	1.118
other | reproduction	F1RWM4	Protein phosphatase 1 regulatory subunit 1B OS=Sus scrofa OX=9823 GN=PPP1R1B	1.226	Up	0.029642	PPP1R1B	22.804	0.751	0.818	0.908	0.975	1.071	0.99	0.933	0.939	0.935	1.423	1.212	1.118
other | multi-organism process	F1RWM4	Protein phosphatase 1 regulatory subunit 1B OS=Sus scrofa OX=9823 GN=PPP1R1B	1.226	Up	0.029642	PPP1R1B	22.804	0.751	0.818	0.908	0.975	1.071	0.99	0.933	0.939	0.935	1.423	1.212	1.118
other | cellular component organization or biogenesis	A0A286ZLQ3	Gamma-tubulin complex component OS=Sus scrofa OX=9823 GN=TUBGCP4	1.251	Up	0.0060415	TUBGCP4	75.676	0.848	0.875	0.95	1.155	1.061	1.128	1.133	1.035	0.967	0.885	1.044	0.982
cell	F1SMN6	V-type proton ATPase subunit F OS=Sus scrofa OX=9823 GN=ATP6V1F	1.204	Up	0.035799	ATP6V1F	13.384	0.966	0.963	0.869	1.149	1.021	1.199	0.926	1.017	1.03	0.986	1.007	0.943
	I3LNY0	Receptor expression-enhancing protein OS=Sus scrofa OX=9823 GN=REEP6	1.22	Up	0.00062373	REEP6	21.961	0.937	0.964	0.906	1.154	1.119	1.151	0.946	0.875	0.925	1.009	1.061	1.045
	F1RU01	Centrosome and spindle pole associated protein 1 OS=Sus scrofa OX=9823 GN=CSPP1	0.829	Down	0.0154986	CSPP1	121.83	1.087	1.122	1.025	0.836	0.954	0.892	1.095	1.041	0.936	0.958	0.88	1.134
	F1SQR6	Amidohydrolase domain containing 1 OS=Sus scrofa OX=9823 GN=AMDHD1	1.266	Up	0.049758	AMDHD1	42.536	0.739	0.867	0.974	1.162	1.056	1.048	0.918	1.033	1.004	1.246	1.058	0.99
	Q28832	Low-density lipoprotein receptor (Fragment) OS=Sus scrofa OX=9823 GN=LDLR	1.322	Up	0.031304	LDLR	89.919	0.791	0.757		0.977	1.07		0.843	1.097		1.454	1.058
	P15983	SLA class II histocompatibility antigen, DQ haplotype D beta chain OS=Sus scrofa OX=9823	0.719	Down	0.02646	---	29.262	1.249	1.147	0.99	0.889	0.709	0.838	1.032	1.365	0.993	0.792	0.748	1.157
	F1RWM4	Protein phosphatase 1 regulatory subunit 1B OS=Sus scrofa OX=9823 GN=PPP1R1B	1.226	Up	0.029642	PPP1R1B	22.804	0.751	0.818	0.908	0.975	1.071	0.99	0.933	0.939	0.935	1.423	1.212	1.118
	F1SGV8	Phosphatidylinositol N-acetylglucosaminyltransferase subunit P OS=Sus scrofa OX=9823 GN=PIGP	1.269	Up	0.004663	PIGP	14.971	0.903	0.806	0.858	1.121	1.105	1.031	0.913	0.964	1.044	1.098	1.146	1.079
	A0A286ZLQ3	Gamma-tubulin complex component OS=Sus scrofa OX=9823 GN=TUBGCP4	1.251	Up	0.0060415	TUBGCP4	75.676	0.848	0.875	0.95	1.155	1.061	1.128	1.133	1.035	0.967	0.885	1.044	0.982
	D0G6S5	3-beta-hydroxysteroid-Delta(8),Delta(7)-isomerase OS=Sus scrofa OX=9823 GN=EBP	1.301	Up	0.0166994	EBP	26.564	0.776	0.855	0.858	1.072	0.976	1.189	0.749	0.813	0.905	1.473	1.36	1.081
organelle	F1SMN6	V-type proton ATPase subunit F OS=Sus scrofa OX=9823 GN=ATP6V1F	1.204	Up	0.035799	ATP6V1F	13.384	0.966	0.963	0.869	1.149	1.021	1.199	0.926	1.017	1.03	0.986	1.007	0.943
	I3LNY0	Receptor expression-enhancing protein OS=Sus scrofa OX=9823 GN=REEP6	1.22	Up	0.00062373	REEP6	21.961	0.937	0.964	0.906	1.154	1.119	1.151	0.946	0.875	0.925	1.009	1.061	1.045
	F1RU01	Centrosome and spindle pole associated protein 1 OS=Sus scrofa OX=9823 GN=CSPP1	0.829	Down	0.0154986	CSPP1	121.83	1.087	1.122	1.025	0.836	0.954	0.892	1.095	1.041	0.936	0.958	0.88	1.134
	Q28832	Low-density lipoprotein receptor (Fragment) OS=Sus scrofa OX=9823 GN=LDLR	1.322	Up	0.031304	LDLR	89.919	0.791	0.757		0.977	1.07		0.843	1.097		1.454	1.058
	F1RWM4	Protein phosphatase 1 regulatory subunit 1B OS=Sus scrofa OX=9823 GN=PPP1R1B	1.226	Up	0.029642	PPP1R1B	22.804	0.751	0.818	0.908	0.975	1.071	0.99	0.933	0.939	0.935	1.423	1.212	1.118
	F1SGV8	Phosphatidylinositol N-acetylglucosaminyltransferase subunit P OS=Sus scrofa OX=9823 GN=PIGP	1.269	Up	0.004663	PIGP	14.971	0.903	0.806	0.858	1.121	1.105	1.031	0.913	0.964	1.044	1.098	1.146	1.079
	A0A286ZLQ3	Gamma-tubulin complex component OS=Sus scrofa OX=9823 GN=TUBGCP4	1.251	Up	0.0060415	TUBGCP4	75.676	0.848	0.875	0.95	1.155	1.061	1.128	1.133	1.035	0.967	0.885	1.044	0.982
	D0G6S5	3-beta-hydroxysteroid-Delta(8),Delta(7)-isomerase OS=Sus scrofa OX=9823 GN=EBP	1.301	Up	0.0166994	EBP	26.564	0.776	0.855	0.858	1.072	0.976	1.189	0.749	0.813	0.905	1.473	1.36	1.081
membrane	F1SMN6	V-type proton ATPase subunit F OS=Sus scrofa OX=9823 GN=ATP6V1F	1.204	Up	0.035799	ATP6V1F	13.384	0.966	0.963	0.869	1.149	1.021	1.199	0.926	1.017	1.03	0.986	1.007	0.943
	I3LNY0	Receptor expression-enhancing protein OS=Sus scrofa OX=9823 GN=REEP6	1.22	Up	0.00062373	REEP6	21.961	0.937	0.964	0.906	1.154	1.119	1.151	0.946	0.875	0.925	1.009	1.061	1.045
	A0A287ASZ1	ATP-binding cassette, sub-family B (MDR/TAP), member 1 OS=Sus scrofa OX=9823 GN=ABCB1	0.716	Down	0.0147242	ABCB1	126.6	1.341	1.091	1.349	0.841	0.966	0.901	0.928	1	0.814	0.852	0.976	0.976
	Q28832	Low-density lipoprotein receptor (Fragment) OS=Sus scrofa OX=9823 GN=LDLR	1.322	Up	0.031304	LDLR	89.919	0.791	0.757		0.977	1.07		0.843	1.097		1.454	1.058
	P15983	SLA class II histocompatibility antigen, DQ haplotype D beta chain OS=Sus scrofa OX=9823	0.719	Down	0.02646	---	29.262	1.249	1.147	0.99	0.889	0.709	0.838	1.032	1.365	0.993	0.792	0.748	1.157
	F1SGV8	Phosphatidylinositol N-acetylglucosaminyltransferase subunit P OS=Sus scrofa OX=9823 GN=PIGP	1.269	Up	0.004663	PIGP	14.971	0.903	0.806	0.858	1.121	1.105	1.031	0.913	0.964	1.044	1.098	1.146	1.079
	A0A287ANJ0	Phosphatidylinositol glycan anchor biosynthesis class Q OS=Sus scrofa OX=9823 GN=PIGQ	1.224	Up	0.0010003	PIGQ	53.019		0.933	0.945		1.149	1.149		0.797	0.864		1.143	1.068
	D0G6S5	3-beta-hydroxysteroid-Delta(8),Delta(7)-isomerase OS=Sus scrofa OX=9823 GN=EBP	1.301	Up	0.0166994	EBP	26.564	0.776	0.855	0.858	1.072	0.976	1.189	0.749	0.813	0.905	1.473	1.36	1.081
macromolecular complex	F1SMN6	V-type proton ATPase subunit F OS=Sus scrofa OX=9823 GN=ATP6V1F	1.204	Up	0.035799	ATP6V1F	13.384	0.966	0.963	0.869	1.149	1.021	1.199	0.926	1.017	1.03	0.986	1.007	0.943
	Q28832	Low-density lipoprotein receptor (Fragment) OS=Sus scrofa OX=9823 GN=LDLR	1.322	Up	0.031304	LDLR	89.919	0.791	0.757		0.977	1.07		0.843	1.097		1.454	1.058
	P15983	SLA class II histocompatibility antigen, DQ haplotype D beta chain OS=Sus scrofa OX=9823	0.719	Down	0.02646	---	29.262	1.249	1.147	0.99	0.889	0.709	0.838	1.032	1.365	0.993	0.792	0.748	1.157
	F1SGV8	Phosphatidylinositol N-acetylglucosaminyltransferase subunit P OS=Sus scrofa OX=9823 GN=PIGP	1.269	Up	0.004663	PIGP	14.971	0.903	0.806	0.858	1.121	1.105	1.031	0.913	0.964	1.044	1.098	1.146	1.079
extracellular region	F1SMN6	V-type proton ATPase subunit F OS=Sus scrofa OX=9823 GN=ATP6V1F	1.204	Up	0.035799	ATP6V1F	13.384	0.966	0.963	0.869	1.149	1.021	1.199	0.926	1.017	1.03	0.986	1.007	0.943
	Q28832	Low-density lipoprotein receptor (Fragment) OS=Sus scrofa OX=9823 GN=LDLR	1.322	Up	0.031304	LDLR	89.919	0.791	0.757		0.977	1.07		0.843	1.097		1.454	1.058
supramolecular complex	F1RU01	Centrosome and spindle pole associated protein 1 OS=Sus scrofa OX=9823 GN=CSPP1	0.829	Down	0.0154986	CSPP1	121.83	1.087	1.122	1.025	0.836	0.954	0.892	1.095	1.041	0.936	0.958	0.88	1.134
catalytic activity	F1SMN6	V-type proton ATPase subunit F OS=Sus scrofa OX=9823 GN=ATP6V1F	1.204	Up	0.035799	ATP6V1F	13.384	0.966	0.963	0.869	1.149	1.021	1.199	0.926	1.017	1.03	0.986	1.007	0.943
	F1SQR6	Amidohydrolase domain containing 1 OS=Sus scrofa OX=9823 GN=AMDHD1	1.266	Up	0.049758	AMDHD1	42.536	0.739	0.867	0.974	1.162	1.056	1.048	0.918	1.033	1.004	1.246	1.058	0.99
	A0A287ASZ1	ATP-binding cassette, sub-family B (MDR/TAP), member 1 OS=Sus scrofa OX=9823 GN=ABCB1	0.716	Down	0.0147242	ABCB1	126.6	1.341	1.091	1.349	0.841	0.966	0.901	0.928	1	0.814	0.852	0.976	0.976
	A0A287ASW3	Aromatase 3 OS=Sus scrofa OX=9823 GN=CYP19A3	2.081	Up	0.00037731	CYP19A3	57.932	0.58	0.589		1.231	1.202		0.657	0.889		1.633	1.301
	A0A286ZLQ7	Arachidonate 15-lipoxygenase OS=Sus scrofa OX=9823 GN=ALOX15	0.806	Down	0.0061361	ALOX15	74.08	1.111	1.074	1.226	0.906	0.914	0.93	0.94	0.984	0.865	1.037	1.021	0.976
	A0A286ZM39	Xyloside xylosyltransferase 1 OS=Sus scrofa OX=9823 GN=XXYLT1	1.202	Up	0.028902	XXYLT1	43.818	0.913	0.973	1.021	1.15	1.083	1.261	1.023	0.974	0.642	0.938	0.985	1.112
	F1SGV8	Phosphatidylinositol N-acetylglucosaminyltransferase subunit P OS=Sus scrofa OX=9823 GN=PIGP	1.269	Up	0.004663	PIGP	14.971	0.903	0.806	0.858	1.121	1.105	1.031	0.913	0.964	1.044	1.098	1.146	1.079
	A0A287ANJ0	Phosphatidylinositol glycan anchor biosynthesis class Q OS=Sus scrofa OX=9823 GN=PIGQ	1.224	Up	0.0010003	PIGQ	53.019		0.933	0.945		1.149	1.149		0.797	0.864		1.143	1.068
	I3LRS5	Aldehyde dehydrogenase 1 family member A1 OS=Sus scrofa OX=9823 GN=ALDH1A1	1.526	Up	0.0095197	ALDH1A1	54.841	0.953	0.937	0.76	1.207	1.396	1.442	0.982	0.879	0.976	0.917	0.784	0.909
	F1RL37	Glutathione S-transferase theta-1 OS=Sus scrofa OX=9823 GN=LOC100153094	0.804	Down	0.021064	LOC100153094	27.06	1.083	1.178	1.009	0.944	0.852	0.833	0.997	0.971	1.053	0.958	1.001	1.087
	D0G6S5	3-beta-hydroxysteroid-Delta(8),Delta(7)-isomerase OS=Sus scrofa OX=9823 GN=EBP	1.301	Up	0.0166994	EBP	26.564	0.776	0.855	0.858	1.072	0.976	1.189	0.749	0.813	0.905	1.473	1.36	1.081
binding	I3LPF1	Golgi resident protein GCP60 OS=Sus scrofa OX=9823 GN=ACBD3	1.264	Up	0.03556	ACBD3	20.953	0.96	0.951	0.819	1.185	1.031	1.235	0.941	1.013	0.771	0.942	1.005	1.207
	A0A287ASZ1	ATP-binding cassette, sub-family B (MDR/TAP), member 1 OS=Sus scrofa OX=9823 GN=ABCB1	0.716	Down	0.0147242	ABCB1	126.6	1.341	1.091	1.349	0.841	0.966	0.901	0.928	1	0.814	0.852	0.976	0.976
	Q28832	Low-density lipoprotein receptor (Fragment) OS=Sus scrofa OX=9823 GN=LDLR	1.322	Up	0.031304	LDLR	89.919	0.791	0.757		0.977	1.07		0.843	1.097		1.454	1.058
	P15983	SLA class II histocompatibility antigen, DQ haplotype D beta chain OS=Sus scrofa OX=9823	0.719	Down	0.02646	---	29.262	1.249	1.147	0.99	0.889	0.709	0.838	1.032	1.365	0.993	0.792	0.748	1.157
	A0A287ASW3	Aromatase 3 OS=Sus scrofa OX=9823 GN=CYP19A3	2.081	Up	0.00037731	CYP19A3	57.932	0.58	0.589		1.231	1.202		0.657	0.889		1.633	1.301
	A0A286ZLQ7	Arachidonate 15-lipoxygenase OS=Sus scrofa OX=9823 GN=ALOX15	0.806	Down	0.0061361	ALOX15	74.08	1.111	1.074	1.226	0.906	0.914	0.93	0.94	0.984	0.865	1.037	1.021	0.976
	A0A286ZIU2	Chloride intracellular channel protein OS=Sus scrofa OX=9823 GN=CLIC5	1.201	Up	0.024264	CLIC5	28.499	0.818	0.91	0.912	1.044	1.131	0.995	0.9	0.882	0.922	1.276	1.084	1.184
	I3LA52	Cell growth regulator with EF-hand domain 1 OS=Sus scrofa OX=9823 GN=CGREF1	1.244	Up	0.038939	CGREF1	25.667	1.047	0.886	1.025	1.215	1.338	1.127	0.695	0.904	0.878	1.087	0.919	0.995
	A0A286ZLQ3	Gamma-tubulin complex component OS=Sus scrofa OX=9823 GN=TUBGCP4	1.251	Up	0.0060415	TUBGCP4	75.676	0.848	0.875	0.95	1.155	1.061	1.128	1.133	1.035	0.967	0.885	1.044	0.982
	F1RL37	Glutathione S-transferase theta-1 OS=Sus scrofa OX=9823 GN=LOC100153094	0.804	Down	0.021064	LOC100153094	27.06	1.083	1.178	1.009	0.944	0.852	0.833	0.997	0.971	1.053	0.958	1.001	1.087
transporter activity	F1SMN6	V-type proton ATPase subunit F OS=Sus scrofa OX=9823 GN=ATP6V1F	1.204	Up	0.035799	ATP6V1F	13.384	0.966	0.963	0.869	1.149	1.021	1.199	0.926	1.017	1.03	0.986	1.007	0.943
	A0A287ASZ1	ATP-binding cassette, sub-family B (MDR/TAP), member 1 OS=Sus scrofa OX=9823 GN=ABCB1	0.716	Down	0.0147242	ABCB1	126.6	1.341	1.091	1.349	0.841	0.966	0.901	0.928	1	0.814	0.852	0.976	0.976
molecular function regulator	F1RWM4	Protein phosphatase 1 regulatory subunit 1B OS=Sus scrofa OX=9823 GN=PPP1R1B	1.226	Up	0.029642	PPP1R1B	22.804	0.751	0.818	0.908	0.975	1.071	0.99	0.933	0.939	0.935	1.423	1.212	1.118

## Sheet: Up Classification
GO Terms Level 1	GO Terms Level 2	No. of Protein
Biological Process	single-organism process	11
	metabolic process	9
	cellular process	7
	biological regulation	3
	signaling	2
	localization	2
	response to stimulus	2
	multicellular organismal process	2
	reproduction	1
	behavior	1
	developmental process	1
	immune system process	1
	multi-organism process	1
	cellular component organization or biogenesis	1
Cellular Component	cell	8
	organelle	7
	membrane	6
	macromolecular complex	3
	extracellular region	2
Molecular Function	catalytic activity	8
	binding	6
	molecular function regulator	1
	transporter activity	1

## Sheet: Up list
Category	Protein accession	Protein description	Ratio	Regulated Type	P value	Gene name	MW [kDa]	S1_3	S1_2	S1_1	S2_3	S2_2	S2_1	S3_3	S3_2	S3_1	S4_3	S4_2	S4_1
single-organism process	F1SMN6	V-type proton ATPase subunit F OS=Sus scrofa OX=9823 GN=ATP6V1F	1.204	Up	0.035799	ATP6V1F	13.384	0.966	0.963	0.869	1.149	1.021	1.199	0.926	1.017	1.03	0.986	1.007	0.943
	F1SQR6	Amidohydrolase domain containing 1 OS=Sus scrofa OX=9823 GN=AMDHD1	1.266	Up	0.049758	AMDHD1	42.536	0.739	0.867	0.974	1.162	1.056	1.048	0.918	1.033	1.004	1.246	1.058	0.99
	Q28832	Low-density lipoprotein receptor (Fragment) OS=Sus scrofa OX=9823 GN=LDLR	1.322	Up	0.031304	LDLR	89.919	0.791	0.757		0.977	1.07		0.843	1.097		1.454	1.058
	A0A287ASW3	Aromatase 3 OS=Sus scrofa OX=9823 GN=CYP19A3	2.081	Up	0.00037731	CYP19A3	57.932	0.58	0.589		1.231	1.202		0.657	0.889		1.633	1.301
	F1RWM4	Protein phosphatase 1 regulatory subunit 1B OS=Sus scrofa OX=9823 GN=PPP1R1B	1.226	Up	0.029642	PPP1R1B	22.804	0.751	0.818	0.908	0.975	1.071	0.99	0.933	0.939	0.935	1.423	1.212	1.118
	F1SGV8	Phosphatidylinositol N-acetylglucosaminyltransferase subunit P OS=Sus scrofa OX=9823 GN=PIGP	1.269	Up	0.004663	PIGP	14.971	0.903	0.806	0.858	1.121	1.105	1.031	0.913	0.964	1.044	1.098	1.146	1.079
	A0A287ANJ0	Phosphatidylinositol glycan anchor biosynthesis class Q OS=Sus scrofa OX=9823 GN=PIGQ	1.224	Up	0.0010003	PIGQ	53.019		0.933	0.945		1.149	1.149		0.797	0.864		1.143	1.068
	I3LRS5	Aldehyde dehydrogenase 1 family member A1 OS=Sus scrofa OX=9823 GN=ALDH1A1	1.526	Up	0.0095197	ALDH1A1	54.841	0.953	0.937	0.76	1.207	1.396	1.442	0.982	0.879	0.976	0.917	0.784	0.909
	A0A286ZLQ3	Gamma-tubulin complex component OS=Sus scrofa OX=9823 GN=TUBGCP4	1.251	Up	0.0060415	TUBGCP4	75.676	0.848	0.875	0.95	1.155	1.061	1.128	1.133	1.035	0.967	0.885	1.044	0.982
	D0G6S5	3-beta-hydroxysteroid-Delta(8),Delta(7)-isomerase OS=Sus scrofa OX=9823 GN=EBP	1.301	Up	0.0166994	EBP	26.564	0.776	0.855	0.858	1.072	0.976	1.189	0.749	0.813	0.905	1.473	1.36	1.081
	I3LE57	Rho GTPase activating protein 28 OS=Sus scrofa OX=9823 GN=ARHGAP28	1.248	Up	0.044036	ARHGAP28	82.6	0.913	0.998		1.17	1.214		0.841	0.868		1.121	0.95
metabolic process	F1SQR6	Amidohydrolase domain containing 1 OS=Sus scrofa OX=9823 GN=AMDHD1	1.266	Up	0.049758	AMDHD1	42.536	0.739	0.867	0.974	1.162	1.056	1.048	0.918	1.033	1.004	1.246	1.058	0.99
	Q28832	Low-density lipoprotein receptor (Fragment) OS=Sus scrofa OX=9823 GN=LDLR	1.322	Up	0.031304	LDLR	89.919	0.791	0.757		0.977	1.07		0.843	1.097		1.454	1.058
	A0A287ASW3	Aromatase 3 OS=Sus scrofa OX=9823 GN=CYP19A3	2.081	Up	0.00037731	CYP19A3	57.932	0.58	0.589		1.231	1.202		0.657	0.889		1.633	1.301
	F1RWM4	Protein phosphatase 1 regulatory subunit 1B OS=Sus scrofa OX=9823 GN=PPP1R1B	1.226	Up	0.029642	PPP1R1B	22.804	0.751	0.818	0.908	0.975	1.071	0.99	0.933	0.939	0.935	1.423	1.212	1.118
	F1SGV8	Phosphatidylinositol N-acetylglucosaminyltransferase subunit P OS=Sus scrofa OX=9823 GN=PIGP	1.269	Up	0.004663	PIGP	14.971	0.903	0.806	0.858	1.121	1.105	1.031	0.913	0.964	1.044	1.098	1.146	1.079
	A0A287ANJ0	Phosphatidylinositol glycan anchor biosynthesis class Q OS=Sus scrofa OX=9823 GN=PIGQ	1.224	Up	0.0010003	PIGQ	53.019		0.933	0.945		1.149	1.149		0.797	0.864		1.143	1.068
	I3LPM5	Eukaryotic translation initiation factor 2B subunit delta OS=Sus scrofa OX=9823 GN=EIF2B4	1.232	Up	0.049341	EIF2B4	54.339	0.966	0.907		1.112	1.196		0.853	1.032		1.101	0.895
	I3LRS5	Aldehyde dehydrogenase 1 family member A1 OS=Sus scrofa OX=9823 GN=ALDH1A1	1.526	Up	0.0095197	ALDH1A1	54.841	0.953	0.937	0.76	1.207	1.396	1.442	0.982	0.879	0.976	0.917	0.784	0.909
	D0G6S5	3-beta-hydroxysteroid-Delta(8),Delta(7)-isomerase OS=Sus scrofa OX=9823 GN=EBP	1.301	Up	0.0166994	EBP	26.564	0.776	0.855	0.858	1.072	0.976	1.189	0.749	0.813	0.905	1.473	1.36	1.081
cellular process	F1SQR6	Amidohydrolase domain containing 1 OS=Sus scrofa OX=9823 GN=AMDHD1	1.266	Up	0.049758	AMDHD1	42.536	0.739	0.867	0.974	1.162	1.056	1.048	0.918	1.033	1.004	1.246	1.058	0.99
	F1RWM4	Protein phosphatase 1 regulatory subunit 1B OS=Sus scrofa OX=9823 GN=PPP1R1B	1.226	Up	0.029642	PPP1R1B	22.804	0.751	0.818	0.908	0.975	1.071	0.99	0.933	0.939	0.935	1.423	1.212	1.118
	F1SGV8	Phosphatidylinositol N-acetylglucosaminyltransferase subunit P OS=Sus scrofa OX=9823 GN=PIGP	1.269	Up	0.004663	PIGP	14.971	0.903	0.806	0.858	1.121	1.105	1.031	0.913	0.964	1.044	1.098	1.146	1.079
	A0A287ANJ0	Phosphatidylinositol glycan anchor biosynthesis class Q OS=Sus scrofa OX=9823 GN=PIGQ	1.224	Up	0.0010003	PIGQ	53.019		0.933	0.945		1.149	1.149		0.797	0.864		1.143	1.068
	I3LPM5	Eukaryotic translation initiation factor 2B subunit delta OS=Sus scrofa OX=9823 GN=EIF2B4	1.232	Up	0.049341	EIF2B4	54.339	0.966	0.907		1.112	1.196		0.853	1.032		1.101	0.895
	A0A286ZLQ3	Gamma-tubulin complex component OS=Sus scrofa OX=9823 GN=TUBGCP4	1.251	Up	0.0060415	TUBGCP4	75.676	0.848	0.875	0.95	1.155	1.061	1.128	1.133	1.035	0.967	0.885	1.044	0.982
	I3LE57	Rho GTPase activating protein 28 OS=Sus scrofa OX=9823 GN=ARHGAP28	1.248	Up	0.044036	ARHGAP28	82.6	0.913	0.998		1.17	1.214		0.841	0.868		1.121	0.95
biological regulation	I3LNY0	Receptor expression-enhancing protein OS=Sus scrofa OX=9823 GN=REEP6	1.22	Up	0.00062373	REEP6	21.961	0.937	0.964	0.906	1.154	1.119	1.151	0.946	0.875	0.925	1.009	1.061	1.045
	F1RWM4	Protein phosphatase 1 regulatory subunit 1B OS=Sus scrofa OX=9823 GN=PPP1R1B	1.226	Up	0.029642	PPP1R1B	22.804	0.751	0.818	0.908	0.975	1.071	0.99	0.933	0.939	0.935	1.423	1.212	1.118
	I3LE57	Rho GTPase activating protein 28 OS=Sus scrofa OX=9823 GN=ARHGAP28	1.248	Up	0.044036	ARHGAP28	82.6	0.913	0.998		1.17	1.214		0.841	0.868		1.121	0.95
signaling	F1RWM4	Protein phosphatase 1 regulatory subunit 1B OS=Sus scrofa OX=9823 GN=PPP1R1B	1.226	Up	0.029642	PPP1R1B	22.804	0.751	0.818	0.908	0.975	1.071	0.99	0.933	0.939	0.935	1.423	1.212	1.118
	I3LE57	Rho GTPase activating protein 28 OS=Sus scrofa OX=9823 GN=ARHGAP28	1.248	Up	0.044036	ARHGAP28	82.6	0.913	0.998		1.17	1.214		0.841	0.868		1.121	0.95
localization	F1SMN6	V-type proton ATPase subunit F OS=Sus scrofa OX=9823 GN=ATP6V1F	1.204	Up	0.035799	ATP6V1F	13.384	0.966	0.963	0.869	1.149	1.021	1.199	0.926	1.017	1.03	0.986	1.007	0.943
	Q28832	Low-density lipoprotein receptor (Fragment) OS=Sus scrofa OX=9823 GN=LDLR	1.322	Up	0.031304	LDLR	89.919	0.791	0.757		0.977	1.07		0.843	1.097		1.454	1.058
response to stimulus	F1RWM4	Protein phosphatase 1 regulatory subunit 1B OS=Sus scrofa OX=9823 GN=PPP1R1B	1.226	Up	0.029642	PPP1R1B	22.804	0.751	0.818	0.908	0.975	1.071	0.99	0.933	0.939	0.935	1.423	1.212	1.118
	I3LE57	Rho GTPase activating protein 28 OS=Sus scrofa OX=9823 GN=ARHGAP28	1.248	Up	0.044036	ARHGAP28	82.6	0.913	0.998		1.17	1.214		0.841	0.868		1.121	0.95
multicellular organismal process	F1RWM4	Protein phosphatase 1 regulatory subunit 1B OS=Sus scrofa OX=9823 GN=PPP1R1B	1.226	Up	0.029642	PPP1R1B	22.804	0.751	0.818	0.908	0.975	1.071	0.99	0.933	0.939	0.935	1.423	1.212	1.118
	D0G6S5	3-beta-hydroxysteroid-Delta(8),Delta(7)-isomerase OS=Sus scrofa OX=9823 GN=EBP	1.301	Up	0.0166994	EBP	26.564	0.776	0.855	0.858	1.072	0.976	1.189	0.749	0.813	0.905	1.473	1.36	1.081
reproduction	F1RWM4	Protein phosphatase 1 regulatory subunit 1B OS=Sus scrofa OX=9823 GN=PPP1R1B	1.226	Up	0.029642	PPP1R1B	22.804	0.751	0.818	0.908	0.975	1.071	0.99	0.933	0.939	0.935	1.423	1.212	1.118
behavior	F1RWM4	Protein phosphatase 1 regulatory subunit 1B OS=Sus scrofa OX=9823 GN=PPP1R1B	1.226	Up	0.029642	PPP1R1B	22.804	0.751	0.818	0.908	0.975	1.071	0.99	0.933	0.939	0.935	1.423	1.212	1.118
developmental process	D0G6S5	3-beta-hydroxysteroid-Delta(8),Delta(7)-isomerase OS=Sus scrofa OX=9823 GN=EBP	1.301	Up	0.0166994	EBP	26.564	0.776	0.855	0.858	1.072	0.976	1.189	0.749	0.813	0.905	1.473	1.36	1.081
immune system process	D0G6S5	3-beta-hydroxysteroid-Delta(8),Delta(7)-isomerase OS=Sus scrofa OX=9823 GN=EBP	1.301	Up	0.0166994	EBP	26.564	0.776	0.855	0.858	1.072	0.976	1.189	0.749	0.813	0.905	1.473	1.36	1.081
multi-organism process	F1RWM4	Protein phosphatase 1 regulatory subunit 1B OS=Sus scrofa OX=9823 GN=PPP1R1B	1.226	Up	0.029642	PPP1R1B	22.804	0.751	0.818	0.908	0.975	1.071	0.99	0.933	0.939	0.935	1.423	1.212	1.118
cellular component organization or biogenesis	A0A286ZLQ3	Gamma-tubulin complex component OS=Sus scrofa OX=9823 GN=TUBGCP4	1.251	Up	0.0060415	TUBGCP4	75.676	0.848	0.875	0.95	1.155	1.061	1.128	1.133	1.035	0.967	0.885	1.044	0.982
cell	F1SMN6	V-type proton ATPase subunit F OS=Sus scrofa OX=9823 GN=ATP6V1F	1.204	Up	0.035799	ATP6V1F	13.384	0.966	0.963	0.869	1.149	1.021	1.199	0.926	1.017	1.03	0.986	1.007	0.943
	I3LNY0	Receptor expression-enhancing protein OS=Sus scrofa OX=9823 GN=REEP6	1.22	Up	0.00062373	REEP6	21.961	0.937	0.964	0.906	1.154	1.119	1.151	0.946	0.875	0.925	1.009	1.061	1.045
	F1SQR6	Amidohydrolase domain containing 1 OS=Sus scrofa OX=9823 GN=AMDHD1	1.266	Up	0.049758	AMDHD1	42.536	0.739	0.867	0.974	1.162	1.056	1.048	0.918	1.033	1.004	1.246	1.058	0.99
	Q28832	Low-density lipoprotein receptor (Fragment) OS=Sus scrofa OX=9823 GN=LDLR	1.322	Up	0.031304	LDLR	89.919	0.791	0.757		0.977	1.07		0.843	1.097		1.454	1.058
	F1RWM4	Protein phosphatase 1 regulatory subunit 1B OS=Sus scrofa OX=9823 GN=PPP1R1B	1.226	Up	0.029642	PPP1R1B	22.804	0.751	0.818	0.908	0.975	1.071	0.99	0.933	0.939	0.935	1.423	1.212	1.118
	F1SGV8	Phosphatidylinositol N-acetylglucosaminyltransferase subunit P OS=Sus scrofa OX=9823 GN=PIGP	1.269	Up	0.004663	PIGP	14.971	0.903	0.806	0.858	1.121	1.105	1.031	0.913	0.964	1.044	1.098	1.146	1.079
	A0A286ZLQ3	Gamma-tubulin complex component OS=Sus scrofa OX=9823 GN=TUBGCP4	1.251	Up	0.0060415	TUBGCP4	75.676	0.848	0.875	0.95	1.155	1.061	1.128	1.133	1.035	0.967	0.885	1.044	0.982
	D0G6S5	3-beta-hydroxysteroid-Delta(8),Delta(7)-isomerase OS=Sus scrofa OX=9823 GN=EBP	1.301	Up	0.0166994	EBP	26.564	0.776	0.855	0.858	1.072	0.976	1.189	0.749	0.813	0.905	1.473	1.36	1.081
organelle	F1SMN6	V-type proton ATPase subunit F OS=Sus scrofa OX=9823 GN=ATP6V1F	1.204	Up	0.035799	ATP6V1F	13.384	0.966	0.963	0.869	1.149	1.021	1.199	0.926	1.017	1.03	0.986	1.007	0.943
	I3LNY0	Receptor expression-enhancing protein OS=Sus scrofa OX=9823 GN=REEP6	1.22	Up	0.00062373	REEP6	21.961	0.937	0.964	0.906	1.154	1.119	1.151	0.946	0.875	0.925	1.009	1.061	1.045
	Q28832	Low-density lipoprotein receptor (Fragment) OS=Sus scrofa OX=9823 GN=LDLR	1.322	Up	0.031304	LDLR	89.919	0.791	0.757		0.977	1.07		0.843	1.097		1.454	1.058
	F1RWM4	Protein phosphatase 1 regulatory subunit 1B OS=Sus scrofa OX=9823 GN=PPP1R1B	1.226	Up	0.029642	PPP1R1B	22.804	0.751	0.818	0.908	0.975	1.071	0.99	0.933	0.939	0.935	1.423	1.212	1.118
	F1SGV8	Phosphatidylinositol N-acetylglucosaminyltransferase subunit P OS=Sus scrofa OX=9823 GN=PIGP	1.269	Up	0.004663	PIGP	14.971	0.903	0.806	0.858	1.121	1.105	1.031	0.913	0.964	1.044	1.098	1.146	1.079
	A0A286ZLQ3	Gamma-tubulin complex component OS=Sus scrofa OX=9823 GN=TUBGCP4	1.251	Up	0.0060415	TUBGCP4	75.676	0.848	0.875	0.95	1.155	1.061	1.128	1.133	1.035	0.967	0.885	1.044	0.982
	D0G6S5	3-beta-hydroxysteroid-Delta(8),Delta(7)-isomerase OS=Sus scrofa OX=9823 GN=EBP	1.301	Up	0.0166994	EBP	26.564	0.776	0.855	0.858	1.072	0.976	1.189	0.749	0.813	0.905	1.473	1.36	1.081
membrane	F1SMN6	V-type proton ATPase subunit F OS=Sus scrofa OX=9823 GN=ATP6V1F	1.204	Up	0.035799	ATP6V1F	13.384	0.966	0.963	0.869	1.149	1.021	1.199	0.926	1.017	1.03	0.986	1.007	0.943
	I3LNY0	Receptor expression-enhancing protein OS=Sus scrofa OX=9823 GN=REEP6	1.22	Up	0.00062373	REEP6	21.961	0.937	0.964	0.906	1.154	1.119	1.151	0.946	0.875	0.925	1.009	1.061	1.045
	Q28832	Low-density lipoprotein receptor (Fragment) OS=Sus scrofa OX=9823 GN=LDLR	1.322	Up	0.031304	LDLR	89.919	0.791	0.757		0.977	1.07		0.843	1.097		1.454	1.058
	F1SGV8	Phosphatidylinositol N-acetylglucosaminyltransferase subunit P OS=Sus scrofa OX=9823 GN=PIGP	1.269	Up	0.004663	PIGP	14.971	0.903	0.806	0.858	1.121	1.105	1.031	0.913	0.964	1.044	1.098	1.146	1.079
	A0A287ANJ0	Phosphatidylinositol glycan anchor biosynthesis class Q OS=Sus scrofa OX=9823 GN=PIGQ	1.224	Up	0.0010003	PIGQ	53.019		0.933	0.945		1.149	1.149		0.797	0.864		1.143	1.068
	D0G6S5	3-beta-hydroxysteroid-Delta(8),Delta(7)-isomerase OS=Sus scrofa OX=9823 GN=EBP	1.301	Up	0.0166994	EBP	26.564	0.776	0.855	0.858	1.072	0.976	1.189	0.749	0.813	0.905	1.473	1.36	1.081
macromolecular complex	F1SMN6	V-type proton ATPase subunit F OS=Sus scrofa OX=9823 GN=ATP6V1F	1.204	Up	0.035799	ATP6V1F	13.384	0.966	0.963	0.869	1.149	1.021	1.199	0.926	1.017	1.03	0.986	1.007	0.943
	Q28832	Low-density lipoprotein receptor (Fragment) OS=Sus scrofa OX=9823 GN=LDLR	1.322	Up	0.031304	LDLR	89.919	0.791	0.757		0.977	1.07		0.843	1.097		1.454	1.058
	F1SGV8	Phosphatidylinositol N-acetylglucosaminyltransferase subunit P OS=Sus scrofa OX=9823 GN=PIGP	1.269	Up	0.004663	PIGP	14.971	0.903	0.806	0.858	1.121	1.105	1.031	0.913	0.964	1.044	1.098	1.146	1.079
extracellular region	F1SMN6	V-type proton ATPase subunit F OS=Sus scrofa OX=9823 GN=ATP6V1F	1.204	Up	0.035799	ATP6V1F	13.384	0.966	0.963	0.869	1.149	1.021	1.199	0.926	1.017	1.03	0.986	1.007	0.943
	Q28832	Low-density lipoprotein receptor (Fragment) OS=Sus scrofa OX=9823 GN=LDLR	1.322	Up	0.031304	LDLR	89.919	0.791	0.757		0.977	1.07		0.843	1.097		1.454	1.058
catalytic activity	F1SMN6	V-type proton ATPase subunit F OS=Sus scrofa OX=9823 GN=ATP6V1F	1.204	Up	0.035799	ATP6V1F	13.384	0.966	0.963	0.869	1.149	1.021	1.199	0.926	1.017	1.03	0.986	1.007	0.943
	F1SQR6	Amidohydrolase domain containing 1 OS=Sus scrofa OX=9823 GN=AMDHD1	1.266	Up	0.049758	AMDHD1	42.536	0.739	0.867	0.974	1.162	1.056	1.048	0.918	1.033	1.004	1.246	1.058	0.99
	A0A287ASW3	Aromatase 3 OS=Sus scrofa OX=9823 GN=CYP19A3	2.081	Up	0.00037731	CYP19A3	57.932	0.58	0.589		1.231	1.202		0.657	0.889		1.633	1.301
	A0A286ZM39	Xyloside xylosyltransferase 1 OS=Sus scrofa OX=9823 GN=XXYLT1	1.202	Up	0.028902	XXYLT1	43.818	0.913	0.973	1.021	1.15	1.083	1.261	1.023	0.974	0.642	0.938	0.985	1.112
	F1SGV8	Phosphatidylinositol N-acetylglucosaminyltransferase subunit P OS=Sus scrofa OX=9823 GN=PIGP	1.269	Up	0.004663	PIGP	14.971	0.903	0.806	0.858	1.121	1.105	1.031	0.913	0.964	1.044	1.098	1.146	1.079
	A0A287ANJ0	Phosphatidylinositol glycan anchor biosynthesis class Q OS=Sus scrofa OX=9823 GN=PIGQ	1.224	Up	0.0010003	PIGQ	53.019		0.933	0.945		1.149	1.149		0.797	0.864		1.143	1.068
	I3LRS5	Aldehyde dehydrogenase 1 family member A1 OS=Sus scrofa OX=9823 GN=ALDH1A1	1.526	Up	0.0095197	ALDH1A1	54.841	0.953	0.937	0.76	1.207	1.396	1.442	0.982	0.879	0.976	0.917	0.784	0.909
	D0G6S5	3-beta-hydroxysteroid-Delta(8),Delta(7)-isomerase OS=Sus scrofa OX=9823 GN=EBP	1.301	Up	0.0166994	EBP	26.564	0.776	0.855	0.858	1.072	0.976	1.189	0.749	0.813	0.905	1.473	1.36	1.081
binding	I3LPF1	Golgi resident protein GCP60 OS=Sus scrofa OX=9823 GN=ACBD3	1.264	Up	0.03556	ACBD3	20.953	0.96	0.951	0.819	1.185	1.031	1.235	0.941	1.013	0.771	0.942	1.005	1.207
	Q28832	Low-density lipoprotein receptor (Fragment) OS=Sus scrofa OX=9823 GN=LDLR	1.322	Up	0.031304	LDLR	89.919	0.791	0.757		0.977	1.07		0.843	1.097		1.454	1.058
	A0A287ASW3	Aromatase 3 OS=Sus scrofa OX=9823 GN=CYP19A3	2.081	Up	0.00037731	CYP19A3	57.932	0.58	0.589		1.231	1.202		0.657	0.889		1.633	1.301
	A0A286ZIU2	Chloride intracellular channel protein OS=Sus scrofa OX=9823 GN=CLIC5	1.201	Up	0.024264	CLIC5	28.499	0.818	0.91	0.912	1.044	1.131	0.995	0.9	0.882	0.922	1.276	1.084	1.184
	I3LA52	Cell growth regulator with EF-hand domain 1 OS=Sus scrofa OX=9823 GN=CGREF1	1.244	Up	0.038939	CGREF1	25.667	1.047	0.886	1.025	1.215	1.338	1.127	0.695	0.904	0.878	1.087	0.919	0.995
	A0A286ZLQ3	Gamma-tubulin complex component OS=Sus scrofa OX=9823 GN=TUBGCP4	1.251	Up	0.0060415	TUBGCP4	75.676	0.848	0.875	0.95	1.155	1.061	1.128	1.133	1.035	0.967	0.885	1.044	0.982
molecular function regulator	F1RWM4	Protein phosphatase 1 regulatory subunit 1B OS=Sus scrofa OX=9823 GN=PPP1R1B	1.226	Up	0.029642	PPP1R1B	22.804	0.751	0.818	0.908	0.975	1.071	0.99	0.933	0.939	0.935	1.423	1.212	1.118
transporter activity	F1SMN6	V-type proton ATPase subunit F OS=Sus scrofa OX=9823 GN=ATP6V1F	1.204	Up	0.035799	ATP6V1F	13.384	0.966	0.963	0.869	1.149	1.021	1.199	0.926	1.017	1.03	0.986	1.007	0.943

## Sheet: Down Classification
GO Terms Level 1	GO Terms Level 2	No. of Protein
Biological Process	metabolic process	2
	single-organism process	1
	immune system process	1
	localization	1
	response to stimulus	1
	cellular process	1
	biological regulation	1
Cellular Component	membrane	2
	cell	2
	organelle	1
	macromolecular complex	1
	supramolecular complex	1
Molecular Function	binding	4
	catalytic activity	3
	transporter activity	1

## Sheet: Down list
Category	Protein accession	Protein description	Ratio	Regulated Type	P value	Gene name	MW [kDa]	S1_3	S1_2	S1_1	S2_3	S2_2	S2_1	S3_3	S3_2	S3_1	S4_3	S4_2	S4_1
metabolic process	A0A286ZLQ7	Arachidonate 15-lipoxygenase OS=Sus scrofa OX=9823 GN=ALOX15	0.806	Down	0.0061361	ALOX15	74.08	1.111	1.074	1.226	0.906	0.914	0.93	0.94	0.984	0.865	1.037	1.021	0.976
	F1RL37	Glutathione S-transferase theta-1 OS=Sus scrofa OX=9823 GN=LOC100153094	0.804	Down	0.021064	LOC100153094	27.06	1.083	1.178	1.009	0.944	0.852	0.833	0.997	0.971	1.053	0.958	1.001	1.087
single-organism process	A0A286ZLQ7	Arachidonate 15-lipoxygenase OS=Sus scrofa OX=9823 GN=ALOX15	0.806	Down	0.0061361	ALOX15	74.08	1.111	1.074	1.226	0.906	0.914	0.93	0.94	0.984	0.865	1.037	1.021	0.976
immune system process	P15983	SLA class II histocompatibility antigen, DQ haplotype D beta chain OS=Sus scrofa OX=9823	0.719	Down	0.02646	---	29.262	1.249	1.147	0.99	0.889	0.709	0.838	1.032	1.365	0.993	0.792	0.748	1.157
localization	A0A287ASZ1	ATP-binding cassette, sub-family B (MDR/TAP), member 1 OS=Sus scrofa OX=9823 GN=ABCB1	0.716	Down	0.0147242	ABCB1	126.6	1.341	1.091	1.349	0.841	0.966	0.901	0.928	1	0.814	0.852	0.976	0.976
response to stimulus	P15983	SLA class II histocompatibility antigen, DQ haplotype D beta chain OS=Sus scrofa OX=9823	0.719	Down	0.02646	---	29.262	1.249	1.147	0.99	0.889	0.709	0.838	1.032	1.365	0.993	0.792	0.748	1.157
cellular process	F1RL37	Glutathione S-transferase theta-1 OS=Sus scrofa OX=9823 GN=LOC100153094	0.804	Down	0.021064	LOC100153094	27.06	1.083	1.178	1.009	0.944	0.852	0.833	0.997	0.971	1.053	0.958	1.001	1.087
biological regulation	F1RU01	Centrosome and spindle pole associated protein 1 OS=Sus scrofa OX=9823 GN=CSPP1	0.829	Down	0.0154986	CSPP1	121.83	1.087	1.122	1.025	0.836	0.954	0.892	1.095	1.041	0.936	0.958	0.88	1.134
membrane	A0A287ASZ1	ATP-binding cassette, sub-family B (MDR/TAP), member 1 OS=Sus scrofa OX=9823 GN=ABCB1	0.716	Down	0.0147242	ABCB1	126.6	1.341	1.091	1.349	0.841	0.966	0.901	0.928	1	0.814	0.852	0.976	0.976
	P15983	SLA class II histocompatibility antigen, DQ haplotype D beta chain OS=Sus scrofa OX=9823	0.719	Down	0.02646	---	29.262	1.249	1.147	0.99	0.889	0.709	0.838	1.032	1.365	0.993	0.792	0.748	1.157
cell	F1RU01	Centrosome and spindle pole associated protein 1 OS=Sus scrofa OX=9823 GN=CSPP1	0.829	Down	0.0154986	CSPP1	121.83	1.087	1.122	1.025	0.836	0.954	0.892	1.095	1.041	0.936	0.958	0.88	1.134
	P15983	SLA class II histocompatibility antigen, DQ haplotype D beta chain OS=Sus scrofa OX=9823	0.719	Down	0.02646	---	29.262	1.249	1.147	0.99	0.889	0.709	0.838	1.032	1.365	0.993	0.792	0.748	1.157
organelle	F1RU01	Centrosome and spindle pole associated protein 1 OS=Sus scrofa OX=9823 GN=CSPP1	0.829	Down	0.0154986	CSPP1	121.83	1.087	1.122	1.025	0.836	0.954	0.892	1.095	1.041	0.936	0.958	0.88	1.134
macromolecular complex	P15983	SLA class II histocompatibility antigen, DQ haplotype D beta chain OS=Sus scrofa OX=9823	0.719	Down	0.02646	---	29.262	1.249	1.147	0.99	0.889	0.709	0.838	1.032	1.365	0.993	0.792	0.748	1.157
supramolecular complex	F1RU01	Centrosome and spindle pole associated protein 1 OS=Sus scrofa OX=9823 GN=CSPP1	0.829	Down	0.0154986	CSPP1	121.83	1.087	1.122	1.025	0.836	0.954	0.892	1.095	1.041	0.936	0.958	0.88	1.134
binding	A0A287ASZ1	ATP-binding cassette, sub-family B (MDR/TAP), member 1 OS=Sus scrofa OX=9823 GN=ABCB1	0.716	Down	0.0147242	ABCB1	126.6	1.341	1.091	1.349	0.841	0.966	0.901	0.928	1	0.814	0.852	0.976	0.976
	P15983	SLA class II histocompatibility antigen, DQ haplotype D beta chain OS=Sus scrofa OX=9823	0.719	Down	0.02646	---	29.262	1.249	1.147	0.99	0.889	0.709	0.838	1.032	1.365	0.993	0.792	0.748	1.157
	A0A286ZLQ7	Arachidonate 15-lipoxygenase OS=Sus scrofa OX=9823 GN=ALOX15	0.806	Down	0.0061361	ALOX15	74.08	1.111	1.074	1.226	0.906	0.914	0.93	0.94	0.984	0.865	1.037	1.021	0.976
	F1RL37	Glutathione S-transferase theta-1 OS=Sus scrofa OX=9823 GN=LOC100153094	0.804	Down	0.021064	LOC100153094	27.06	1.083	1.178	1.009	0.944	0.852	0.833	0.997	0.971	1.053	0.958	1.001	1.087
catalytic activity	A0A287ASZ1	ATP-binding cassette, sub-family B (MDR/TAP), member 1 OS=Sus scrofa OX=9823 GN=ABCB1	0.716	Down	0.0147242	ABCB1	126.6	1.341	1.091	1.349	0.841	0.966	0.901	0.928	1	0.814	0.852	0.976	0.976
	A0A286ZLQ7	Arachidonate 15-lipoxygenase OS=Sus scrofa OX=9823 GN=ALOX15	0.806	Down	0.0061361	ALOX15	74.08	1.111	1.074	1.226	0.906	0.914	0.93	0.94	0.984	0.865	1.037	1.021	0.976
	F1RL37	Glutathione S-transferase theta-1 OS=Sus scrofa OX=9823 GN=LOC100153094	0.804	Down	0.021064	LOC100153094	27.06	1.083	1.178	1.009	0.944	0.852	0.833	0.997	0.971	1.053	0.958	1.001	1.087
transporter activity	A0A287ASZ1	ATP-binding cassette, sub-family B (MDR/TAP), member 1 OS=Sus scrofa OX=9823 GN=ABCB1	0.716	Down	0.0147242	ABCB1	126.6	1.341	1.091	1.349	0.841	0.966	0.901	0.928	1	0.814	0.852	0.976	0.976
