# Supplementary material for: Proteomics analysis reveals the effect of 1α,25(OH)2VD3-glycosides on development of early testes in piglets
Source: Sci Rep. 2021 May 31;11:11341. doi: 10.1038/s41598-021-90676-8 (PMC8167176; doi:10.1038/s41598-021-90676-8)
Supplement: Supplementary file 5 — Supplementary Information 5. [file 41598_2021_90676_MOESM5_ESM.xlsx]

## Sheet: Regulated Classification
GO Terms Level 1	GO Terms Level 2	No. of Protein
Biological Process	cellular process	26
	single-organism process	24
	metabolic process	20
	response to stimulus	14
	biological regulation	13
	localization	10
	signaling	9
	cellular component organization or biogenesis	6
	immune system process	5
	multicellular organismal process	5
	developmental process	3
	other	5
Cellular Component	cell	30
	macromolecular complex	18
	membrane	17
	organelle	15
	extracellular region	9
	other	2
Molecular Function	binding	36
	catalytic activity	19
	transporter activity	5
	structural molecule activity	4
	molecular transducer activity	2
	antioxidant activity	2
	other	2

## Sheet: Regulated list
Category	Protein accession	Protein description	Ratio	Regulated Type	P value	Gene name	MW [kDa]	S1_3	S1_2	S1_1	S2_3	S2_2	S2_1	S3_3	S3_2	S3_1	S4_3	S4_2	S4_1
cellular process	F1RL06	Uncharacterized protein OS=Sus scrofa OX=9823 GN=LOC100523213	1.416	Up	0.040618	LOC100523213	22.712		0.872	0.982		0.785	0.789		1.258	1.367		1.067	0.852
	A0A287AME4	Ribosomal protein L37a OS=Sus scrofa OX=9823 GN=RPL37A	1.24	Up	0.0064245	RPL37A	10.275	0.958	0.936	0.875	0.848	0.857	0.865	1.106	1.111	1.216	1.081	1.086	1.036
	P19133	Ferritin light chain (Fragment) OS=Sus scrofa OX=9823 GN=FTL	0.817	Down	0.023503	FTL	8.7839	1.144	1.028	1.097	1.09	1.088	1.063	0.897	0.884	0.89	0.83	0.991	0.967
	A0A287B5V1	60S ribosomal protein L3 OS=Sus scrofa OX=9823 GN=RPL3	1.206	Up	0.047282	RPL3	46.122	0.881	0.878	0.879	0.938	0.871	0.986	1.021	1.01	1.151	1.161	1.203	0.987
	F1SKV2	Ring finger protein 180 OS=Sus scrofa OX=9823 GN=RNF180	0.633	Down	0.047155	RNF180	67.052		1.089	1.285		1.166	1.18		0.797	0.706		0.945	0.855
	A0A287AB74	Gap junction protein OS=Sus scrofa OX=9823 GN=GJA1	0.776	Down	0.040204	GJA1	36.388	1.292	1.217	1.057	1.005	0.935	1.049	0.867	1.037	0.864	0.817	0.86	1.028
	P18871	Alpha-2A adrenergic receptor OS=Sus scrofa OX=9823 GN=ADRA2A	0.805	Down	0.045401	ADRA2A	48.975	1.062	1.102	1.113	1.043	1.265	1.074	0.976	0.755	0.906	0.922	0.912	0.927
	A0A287AX59	Ribosomal protein L37 OS=Sus scrofa OX=9823 GN=RPL37	1.226	Up	0.0094197	RPL37	11.078	0.904	0.931	0.92	0.863	0.872	0.907	1.147	1.036	1.194	1.035	1.153	0.969
	D0G6R6	CDP-diacylglycerol--inositol 3-phosphatidyltransferase OS=Sus scrofa OX=9823 GN=CDIPT	0.786	Down	0.0139236	CDIPT	23.601	1.175	1.134	1.14	1.019	0.915	1.012	0.888	1.001	0.822	0.941	0.942	1.052
	I3L772	E3 ubiquitin-protein ligase OS=Sus scrofa OX=9823 GN=WWP2	0.761	Down	0.0096191	WWP2	95.02	1.13	1.082		0.86	1.015		0.828	0.855		1.182	1.053
	A0A286ZZB7	Histone cluster 1 H1 family member e OS=Sus scrofa OX=9823 GN=HIST1H1E	0.802	Down	0.023258	HIST1H1E	21.993	0.92	1.037	1.065	0.804	0.823	1.027	0.779	0.768	0.877	1.529	1.489	1.04
	A4Z6H0	Adenylosuccinate synthetase isozyme 1 OS=Sus scrofa OX=9823 GN=ADSSL1	1.37	Up	0.025661	ADSSL1	50.098	0.783	0.868		0.889	1.04		1.135	1.127		1.239	1.005
	K7GQL2	Coagulation factor XIII A chain OS=Sus scrofa OX=9823 GN=F13A1	0.698	Down	0.0027615	F13A1	83.343	1.336	1.12	1.233	0.902	1.104	1	0.827	0.881	0.866	0.941	0.872	0.926
	F1RXI3	Uncharacterized protein OS=Sus scrofa OX=9823	0.764	Down	0.032921	---	22.967		1.081	1.053		1.064	1.139		0.855	0.776		1.01	1.055
	I3LQ84	Collagen type VI alpha 2 chain OS=Sus scrofa OX=9823 GN=COL6A2	0.786	Down	0.0159576	COL6A2	102.77	1.13	1.071	1.206	1.026	1.06	1.08	0.939	0.933	0.807	0.924	0.946	0.911
	F1SIE9	Cytochrome P450 OS=Sus scrofa OX=9823 GN=CYP1A1	0.761	Down	0.00069765	CYP1A1	58.504	1.158	1.209	1.179	1.001	0.997	0.963	0.886	0.866	0.945	0.905	0.956	0.969
	A0A287BMV3	PAN2-PAN3 deadenylation complex catalytic subunit PAN2 OS=Sus scrofa OX=9823 GN=PAN2	1.208	Up	0.035118	PAN2	127.38	1.042	0.883	0.927	0.981	0.977	0.969	1.068	1.19	1.188	0.901	0.955	0.927
	F1SQS9	Carbonic anhydrase 5B OS=Sus scrofa OX=9823 GN=CA5B	1.439	Up	0.023222	CA5B	36.562	0.675	0.837	0.92	1.146	1.019	0.664	1.139	1.085	1.275	1.084	1.094	1.037
	A0A286ZPV1	Prion like protein doppel OS=Sus scrofa OX=9823 GN=PRND	1.233	Up	0.022885	PRND	20.811	0.859	0.972	0.923	1.072	0.82	1.162	1.196	1.032	1.167	0.881	1.085	0.792
	F1S1M4	Tetraspanin OS=Sus scrofa OX=9823 GN=TSPAN6	1.293	Up	0.0037797	TSPAN6	27.492	0.919	0.951	0.829	0.943	0.932	1.064	1.146	1.19	1.155	0.991	0.925	0.975
	A0A287AZQ5	TNF alpha induced protein 2 OS=Sus scrofa OX=9823 GN=TNFAIP2	0.756	Down	0.023921	TNFAIP2	77.659		1.12	1.042		1.225	1.092		0.797	0.838		0.886	1.046
	F1SUE4	Asporin OS=Sus scrofa OX=9823 GN=ASPN	0.808	Down	0.0155219	ASPN	42.446	1.137	1.031	1.153	0.932	1.095	1.131	0.94	0.916	0.826	0.963	1.04	0.895
	Q8SPS7	Haptoglobin OS=Sus scrofa OX=9823 GN=HP	0.751	Down	0.022057	HP	38.481	1.039	1.26	1.164	1.071	0.994	1.189	0.903	0.775	0.924	0.991	0.954	0.782
	A0A287B842	Euchromatic histone lysine methyltransferase 1 OS=Sus scrofa OX=9823 GN=EHMT1	1.228	Up	0.031181	EHMT1	131.77	0.889		0.937	1.041		1.042	1.092		1.151	0.991		0.892
	P05027	Sodium/potassium-transporting ATPase subunit beta-1 OS=Sus scrofa OX=9823 GN=ATP1B1	1.251	Up	0.0049781	ATP1B1	35.158	0.957	0.904	0.903	0.944	0.969	0.989	1.079	1.162	1.216	1.011	0.969	0.907
	A0A287AEE8	Notch 2 OS=Sus scrofa OX=9823 GN=NOTCH2	0.766	Down	0.023559	NOTCH2	256.17	1.146		1.14	1.027		0.902	0.839		0.912	0.993		1.037
single-organism process	F1RL06	Uncharacterized protein OS=Sus scrofa OX=9823 GN=LOC100523213	1.416	Up	0.040618	LOC100523213	22.712		0.872	0.982		0.785	0.789		1.258	1.367		1.067	0.852
	F1S1G8	Amine oxidase OS=Sus scrofa OX=9823 GN=LOC110256000	0.803	Down	0.020756	LOC110256000	76.746	1.135	0.991	1.156	0.832	1.017	1.03	0.857	0.84	0.937	1.171	1.159	0.893
	P19133	Ferritin light chain (Fragment) OS=Sus scrofa OX=9823 GN=FTL	0.817	Down	0.023503	FTL	8.7839	1.144	1.028	1.097	1.09	1.088	1.063	0.897	0.884	0.89	0.83	0.991	0.967
	K7GM40	Apolipoprotein A-I OS=Sus scrofa OX=9823 GN=APOA1	1.204	Up	0.0090012	APOA1	30.33	0.965	0.89	0.932	0.965	0.932	0.991	1.123	1.176	1.056	0.939	1.001	1.027
	A0A287ANF9	Prostaglandin-endoperoxide synthase 1 OS=Sus scrofa OX=9823 GN=PTGS1	0.81	Down	0.035202	PTGS1	68.948		1.08	1.076		1.108	1.095		0.838	0.909		0.989	0.942
	P01965	Hemoglobin subunit alpha OS=Sus scrofa OX=9823 GN=HBA	1.221	Up	0.047523	HBA	15.039	0.887	0.799	0.919	1.118	1.031	0.945	0.981	1.18	1.02	1.063	0.986	1.097
	F1SKV2	Ring finger protein 180 OS=Sus scrofa OX=9823 GN=RNF180	0.633	Down	0.047155	RNF180	67.052		1.089	1.285		1.166	1.18		0.797	0.706		0.945	0.855
	A0A286ZLQ7	Arachidonate 15-lipoxygenase OS=Sus scrofa OX=9823 GN=ALOX15	0.818	Down	0.02134	ALOX15	74.08	1.111	1.074	1.226	0.906	0.914	0.93	0.94	0.984	0.865	1.037	1.021	0.976
	A0A287AB74	Gap junction protein OS=Sus scrofa OX=9823 GN=GJA1	0.776	Down	0.040204	GJA1	36.388	1.292	1.217	1.057	1.005	0.935	1.049	0.867	1.037	0.864	0.817	0.86	1.028
	P18871	Alpha-2A adrenergic receptor OS=Sus scrofa OX=9823 GN=ADRA2A	0.805	Down	0.045401	ADRA2A	48.975	1.062	1.102	1.113	1.043	1.265	1.074	0.976	0.755	0.906	0.922	0.912	0.927
	F1RII7	Hemoglobin subunit beta OS=Sus scrofa OX=9823 GN=HBB	1.282	Up	0.045019	HBB	16.166	0.883	0.785	0.91	1.072	1.001	0.936	0.984	1.257	1.064	1.053	0.979	1.085
	D0G6R6	CDP-diacylglycerol--inositol 3-phosphatidyltransferase OS=Sus scrofa OX=9823 GN=CDIPT	0.786	Down	0.0139236	CDIPT	23.601	1.175	1.134	1.14	1.019	0.915	1.012	0.888	1.001	0.822	0.941	0.942	1.052
	A4Z6H0	Adenylosuccinate synthetase isozyme 1 OS=Sus scrofa OX=9823 GN=ADSSL1	1.37	Up	0.025661	ADSSL1	50.098	0.783	0.868		0.889	1.04		1.135	1.127		1.239	1.005
	F1RXI3	Uncharacterized protein OS=Sus scrofa OX=9823	0.764	Down	0.032921	---	22.967		1.081	1.053		1.064	1.139		0.855	0.776		1.01	1.055
	F1SIE9	Cytochrome P450 OS=Sus scrofa OX=9823 GN=CYP1A1	0.761	Down	0.00069765	CYP1A1	58.504	1.158	1.209	1.179	1.001	0.997	0.963	0.886	0.866	0.945	0.905	0.956	0.969
	F1SQS9	Carbonic anhydrase 5B OS=Sus scrofa OX=9823 GN=CA5B	1.439	Up	0.023222	CA5B	36.562	0.675	0.837	0.92	1.146	1.019	0.664	1.139	1.085	1.275	1.084	1.094	1.037
	F1S395	NAD(P)H dehydrogenase OS=Sus scrofa OX=9823 GN=NQO1	0.714	Down	0.00246	NQO1	30.954	1.124	1.143	1.073	0.956	0.96	1.129	0.772	0.868	0.745	1.165	1.021	1.042
	F1S1M4	Tetraspanin OS=Sus scrofa OX=9823 GN=TSPAN6	1.293	Up	0.0037797	TSPAN6	27.492	0.919	0.951	0.829	0.943	0.932	1.064	1.146	1.19	1.155	0.991	0.925	0.975
	A0A287AZQ5	TNF alpha induced protein 2 OS=Sus scrofa OX=9823 GN=TNFAIP2	0.756	Down	0.023921	TNFAIP2	77.659		1.12	1.042		1.225	1.092		0.797	0.838		0.886	1.046
	F1SUE4	Asporin OS=Sus scrofa OX=9823 GN=ASPN	0.808	Down	0.0155219	ASPN	42.446	1.137	1.031	1.153	0.932	1.095	1.131	0.94	0.916	0.826	0.963	1.04	0.895
	Q8SPS7	Haptoglobin OS=Sus scrofa OX=9823 GN=HP	0.751	Down	0.022057	HP	38.481	1.039	1.26	1.164	1.071	0.994	1.189	0.903	0.775	0.924	0.991	0.954	0.782
	A0A287BJI7	Cytochrome P450 family 1 subfamily B member 1 OS=Sus scrofa OX=9823 GN=CYP1B1	0.817	Down	0.0149445	CYP1B1	60.594	1.103	1.135	1.02	0.919	1.113	0.96	0.949	0.833	0.88	1.026	0.939	1.137
	P05027	Sodium/potassium-transporting ATPase subunit beta-1 OS=Sus scrofa OX=9823 GN=ATP1B1	1.251	Up	0.0049781	ATP1B1	35.158	0.957	0.904	0.903	0.944	0.969	0.989	1.079	1.162	1.216	1.011	0.969	0.907
	A0A287AEE8	Notch 2 OS=Sus scrofa OX=9823 GN=NOTCH2	0.766	Down	0.023559	NOTCH2	256.17	1.146		1.14	1.027		0.902	0.839		0.912	0.993		1.037
metabolic process	F1RL06	Uncharacterized protein OS=Sus scrofa OX=9823 GN=LOC100523213	1.416	Up	0.040618	LOC100523213	22.712		0.872	0.982		0.785	0.789		1.258	1.367		1.067	0.852
	A0A287AME4	Ribosomal protein L37a OS=Sus scrofa OX=9823 GN=RPL37A	1.24	Up	0.0064245	RPL37A	10.275	0.958	0.936	0.875	0.848	0.857	0.865	1.106	1.111	1.216	1.081	1.086	1.036
	F1S1G8	Amine oxidase OS=Sus scrofa OX=9823 GN=LOC110256000	0.803	Down	0.020756	LOC110256000	76.746	1.135	0.991	1.156	0.832	1.017	1.03	0.857	0.84	0.937	1.171	1.159	0.893
	A0A287B5V1	60S ribosomal protein L3 OS=Sus scrofa OX=9823 GN=RPL3	1.206	Up	0.047282	RPL3	46.122	0.881	0.878	0.879	0.938	0.871	0.986	1.021	1.01	1.151	1.161	1.203	0.987
	K7GM40	Apolipoprotein A-I OS=Sus scrofa OX=9823 GN=APOA1	1.204	Up	0.0090012	APOA1	30.33	0.965	0.89	0.932	0.965	0.932	0.991	1.123	1.176	1.056	0.939	1.001	1.027
	A0A287ANF9	Prostaglandin-endoperoxide synthase 1 OS=Sus scrofa OX=9823 GN=PTGS1	0.81	Down	0.035202	PTGS1	68.948		1.08	1.076		1.108	1.095		0.838	0.909		0.989	0.942
	F1SKV2	Ring finger protein 180 OS=Sus scrofa OX=9823 GN=RNF180	0.633	Down	0.047155	RNF180	67.052		1.089	1.285		1.166	1.18		0.797	0.706		0.945	0.855
	A0A286ZLQ7	Arachidonate 15-lipoxygenase OS=Sus scrofa OX=9823 GN=ALOX15	0.818	Down	0.02134	ALOX15	74.08	1.111	1.074	1.226	0.906	0.914	0.93	0.94	0.984	0.865	1.037	1.021	0.976
	A0A287AX59	Ribosomal protein L37 OS=Sus scrofa OX=9823 GN=RPL37	1.226	Up	0.0094197	RPL37	11.078	0.904	0.931	0.92	0.863	0.872	0.907	1.147	1.036	1.194	1.035	1.153	0.969
	D0G6R6	CDP-diacylglycerol--inositol 3-phosphatidyltransferase OS=Sus scrofa OX=9823 GN=CDIPT	0.786	Down	0.0139236	CDIPT	23.601	1.175	1.134	1.14	1.019	0.915	1.012	0.888	1.001	0.822	0.941	0.942	1.052
	I3L772	E3 ubiquitin-protein ligase OS=Sus scrofa OX=9823 GN=WWP2	0.761	Down	0.0096191	WWP2	95.02	1.13	1.082		0.86	1.015		0.828	0.855		1.182	1.053
	A4Z6H0	Adenylosuccinate synthetase isozyme 1 OS=Sus scrofa OX=9823 GN=ADSSL1	1.37	Up	0.025661	ADSSL1	50.098	0.783	0.868		0.889	1.04		1.135	1.127		1.239	1.005
	K7GQL2	Coagulation factor XIII A chain OS=Sus scrofa OX=9823 GN=F13A1	0.698	Down	0.0027615	F13A1	83.343	1.336	1.12	1.233	0.902	1.104	1	0.827	0.881	0.866	0.941	0.872	0.926
	F1SIE9	Cytochrome P450 OS=Sus scrofa OX=9823 GN=CYP1A1	0.761	Down	0.00069765	CYP1A1	58.504	1.158	1.209	1.179	1.001	0.997	0.963	0.886	0.866	0.945	0.905	0.956	0.969
	A0A287BMV3	PAN2-PAN3 deadenylation complex catalytic subunit PAN2 OS=Sus scrofa OX=9823 GN=PAN2	1.208	Up	0.035118	PAN2	127.38	1.042	0.883	0.927	0.981	0.977	0.969	1.068	1.19	1.188	0.901	0.955	0.927
	F1SQS9	Carbonic anhydrase 5B OS=Sus scrofa OX=9823 GN=CA5B	1.439	Up	0.023222	CA5B	36.562	0.675	0.837	0.92	1.146	1.019	0.664	1.139	1.085	1.275	1.084	1.094	1.037
	F1S395	NAD(P)H dehydrogenase OS=Sus scrofa OX=9823 GN=NQO1	0.714	Down	0.00246	NQO1	30.954	1.124	1.143	1.073	0.956	0.96	1.129	0.772	0.868	0.745	1.165	1.021	1.042
	Q8SPS7	Haptoglobin OS=Sus scrofa OX=9823 GN=HP	0.751	Down	0.022057	HP	38.481	1.039	1.26	1.164	1.071	0.994	1.189	0.903	0.775	0.924	0.991	0.954	0.782
	A0A287B842	Euchromatic histone lysine methyltransferase 1 OS=Sus scrofa OX=9823 GN=EHMT1	1.228	Up	0.031181	EHMT1	131.77	0.889		0.937	1.041		1.042	1.092		1.151	0.991		0.892
	A0A287BJI7	Cytochrome P450 family 1 subfamily B member 1 OS=Sus scrofa OX=9823 GN=CYP1B1	0.817	Down	0.0149445	CYP1B1	60.594	1.103	1.135	1.02	0.919	1.113	0.96	0.949	0.833	0.88	1.026	0.939	1.137
response to stimulus	F1RL06	Uncharacterized protein OS=Sus scrofa OX=9823 GN=LOC100523213	1.416	Up	0.040618	LOC100523213	22.712		0.872	0.982		0.785	0.789		1.258	1.367		1.067	0.852
	F1S1G8	Amine oxidase OS=Sus scrofa OX=9823 GN=LOC110256000	0.803	Down	0.020756	LOC110256000	76.746	1.135	0.991	1.156	0.832	1.017	1.03	0.857	0.84	0.937	1.171	1.159	0.893
	A0A287ANF9	Prostaglandin-endoperoxide synthase 1 OS=Sus scrofa OX=9823 GN=PTGS1	0.81	Down	0.035202	PTGS1	68.948		1.08	1.076		1.108	1.095		0.838	0.909		0.989	0.942
	A0A287A8D7	MHC class II histocompatibility antigen SLA-DRB1 precursor OS=Sus scrofa OX=9823 GN=SLA-DRB1	0.729	Down	0.0043422	SLA-DRB1	27.264		1.074	1.107		1.126	1.069		0.783	0.806		1.162	0.966
	P18871	Alpha-2A adrenergic receptor OS=Sus scrofa OX=9823 GN=ADRA2A	0.805	Down	0.045401	ADRA2A	48.975	1.062	1.102	1.113	1.043	1.265	1.074	0.976	0.755	0.906	0.922	0.912	0.927
	F1RXI3	Uncharacterized protein OS=Sus scrofa OX=9823	0.764	Down	0.032921	---	22.967		1.081	1.053		1.064	1.139		0.855	0.776		1.01	1.055
	F6PX46	SLA class II histocompatibility antigen, DQ haplotype D alpha chain precursor OS=Sus scrofa OX=9823 GN=SLA-DQA1	0.654	Down	0.0179409	SLA-DQA1	27.638	1.206	1.237	1.14	1.016	1.067	1.252	0.902	0.818	0.625	0.967	0.859	1.003
	F1SIE9	Cytochrome P450 OS=Sus scrofa OX=9823 GN=CYP1A1	0.761	Down	0.00069765	CYP1A1	58.504	1.158	1.209	1.179	1.001	0.997	0.963	0.886	0.866	0.945	0.905	0.956	0.969
	F1S1N0	MHC class I antigen 8 precursor OS=Sus scrofa OX=9823 GN=SLA-8	0.832	Down	0.040217	SLA-8	28.981	1.097		1.019	1.008		1.161	0.873		0.888	1.028		0.964
	F1S395	NAD(P)H dehydrogenase OS=Sus scrofa OX=9823 GN=NQO1	0.714	Down	0.00246	NQO1	30.954	1.124	1.143	1.073	0.956	0.96	1.129	0.772	0.868	0.745	1.165	1.021	1.042
	F1S1M4	Tetraspanin OS=Sus scrofa OX=9823 GN=TSPAN6	1.293	Up	0.0037797	TSPAN6	27.492	0.919	0.951	0.829	0.943	0.932	1.064	1.146	1.19	1.155	0.991	0.925	0.975
	F1SUE4	Asporin OS=Sus scrofa OX=9823 GN=ASPN	0.808	Down	0.0155219	ASPN	42.446	1.137	1.031	1.153	0.932	1.095	1.131	0.94	0.916	0.826	0.963	1.04	0.895
	Q8SPS7	Haptoglobin OS=Sus scrofa OX=9823 GN=HP	0.751	Down	0.022057	HP	38.481	1.039	1.26	1.164	1.071	0.994	1.189	0.903	0.775	0.924	0.991	0.954	0.782
	A0A287AEE8	Notch 2 OS=Sus scrofa OX=9823 GN=NOTCH2	0.766	Down	0.023559	NOTCH2	256.17	1.146		1.14	1.027		0.902	0.839		0.912	0.993		1.037
biological regulation	F1RL06	Uncharacterized protein OS=Sus scrofa OX=9823 GN=LOC100523213	1.416	Up	0.040618	LOC100523213	22.712		0.872	0.982		0.785	0.789		1.258	1.367		1.067	0.852
	P19133	Ferritin light chain (Fragment) OS=Sus scrofa OX=9823 GN=FTL	0.817	Down	0.023503	FTL	8.7839	1.144	1.028	1.097	1.09	1.088	1.063	0.897	0.884	0.89	0.83	0.991	0.967
	I3LR13	Non-specific cytotoxic cell receptor protein 1 homolog (zebrafish) OS=Sus scrofa OX=9823 GN=NCCRP1	0.807	Down	0.040199	NCCRP1	32.709	1.12	1.134		1.001	0.888		0.95	0.87		0.924	1.096
	F1SKV2	Ring finger protein 180 OS=Sus scrofa OX=9823 GN=RNF180	0.633	Down	0.047155	RNF180	67.052		1.089	1.285		1.166	1.18		0.797	0.706		0.945	0.855
	P18871	Alpha-2A adrenergic receptor OS=Sus scrofa OX=9823 GN=ADRA2A	0.805	Down	0.045401	ADRA2A	48.975	1.062	1.102	1.113	1.043	1.265	1.074	0.976	0.755	0.906	0.922	0.912	0.927
	F1RXI3	Uncharacterized protein OS=Sus scrofa OX=9823	0.764	Down	0.032921	---	22.967		1.081	1.053		1.064	1.139		0.855	0.776		1.01	1.055
	A0A287BMV3	PAN2-PAN3 deadenylation complex catalytic subunit PAN2 OS=Sus scrofa OX=9823 GN=PAN2	1.208	Up	0.035118	PAN2	127.38	1.042	0.883	0.927	0.981	0.977	0.969	1.068	1.19	1.188	0.901	0.955	0.927
	F1S395	NAD(P)H dehydrogenase OS=Sus scrofa OX=9823 GN=NQO1	0.714	Down	0.00246	NQO1	30.954	1.124	1.143	1.073	0.956	0.96	1.129	0.772	0.868	0.745	1.165	1.021	1.042
	F1S1M4	Tetraspanin OS=Sus scrofa OX=9823 GN=TSPAN6	1.293	Up	0.0037797	TSPAN6	27.492	0.919	0.951	0.829	0.943	0.932	1.064	1.146	1.19	1.155	0.991	0.925	0.975
	F1SUE4	Asporin OS=Sus scrofa OX=9823 GN=ASPN	0.808	Down	0.0155219	ASPN	42.446	1.137	1.031	1.153	0.932	1.095	1.131	0.94	0.916	0.826	0.963	1.04	0.895
	Q8SPS7	Haptoglobin OS=Sus scrofa OX=9823 GN=HP	0.751	Down	0.022057	HP	38.481	1.039	1.26	1.164	1.071	0.994	1.189	0.903	0.775	0.924	0.991	0.954	0.782
	P05027	Sodium/potassium-transporting ATPase subunit beta-1 OS=Sus scrofa OX=9823 GN=ATP1B1	1.251	Up	0.0049781	ATP1B1	35.158	0.957	0.904	0.903	0.944	0.969	0.989	1.079	1.162	1.216	1.011	0.969	0.907
	A0A287AEE8	Notch 2 OS=Sus scrofa OX=9823 GN=NOTCH2	0.766	Down	0.023559	NOTCH2	256.17	1.146		1.14	1.027		0.902	0.839		0.912	0.993		1.037
localization	F1RL06	Uncharacterized protein OS=Sus scrofa OX=9823 GN=LOC100523213	1.416	Up	0.040618	LOC100523213	22.712		0.872	0.982		0.785	0.789		1.258	1.367		1.067	0.852
	P19133	Ferritin light chain (Fragment) OS=Sus scrofa OX=9823 GN=FTL	0.817	Down	0.023503	FTL	8.7839	1.144	1.028	1.097	1.09	1.088	1.063	0.897	0.884	0.89	0.83	0.991	0.967
	K7GM40	Apolipoprotein A-I OS=Sus scrofa OX=9823 GN=APOA1	1.204	Up	0.0090012	APOA1	30.33	0.965	0.89	0.932	0.965	0.932	0.991	1.123	1.176	1.056	0.939	1.001	1.027
	A0A287ASZ1	ATP-binding cassette, sub-family B (MDR/TAP), member 1 OS=Sus scrofa OX=9823 GN=ABCB1	0.725	Down	0.025476	ABCB1	126.6	1.341	1.091	1.349	0.841	0.966	0.901	0.928	1	0.814	0.852	0.976	0.976
	P01965	Hemoglobin subunit alpha OS=Sus scrofa OX=9823 GN=HBA	1.221	Up	0.047523	HBA	15.039	0.887	0.799	0.919	1.118	1.031	0.945	0.981	1.18	1.02	1.063	0.986	1.097
	F1RII7	Hemoglobin subunit beta OS=Sus scrofa OX=9823 GN=HBB	1.282	Up	0.045019	HBB	16.166	0.883	0.785	0.91	1.072	1.001	0.936	0.984	1.257	1.064	1.053	0.979	1.085
	F1RZY2	Uncharacterized protein OS=Sus scrofa OX=9823 GN=IER3IP1	0.738	Down	0.026844	IER3IP1	8.9687	1.286	1.074	1.012	1.21	1.113	0.768	0.749	0.879	0.862	0.76	0.95	1.319
	A0A287AG37	G3BP stress granule assembly factor 2 OS=Sus scrofa OX=9823 GN=G3BP2	0.831	Down	0.033581	G3BP2	50.745	1.116		1.184	1.133		0.975	0.938		0.973	0.817		0.876
	A0A287AZQ5	TNF alpha induced protein 2 OS=Sus scrofa OX=9823 GN=TNFAIP2	0.756	Down	0.023921	TNFAIP2	77.659		1.12	1.042		1.225	1.092		0.797	0.838		0.886	1.046
	P05027	Sodium/potassium-transporting ATPase subunit beta-1 OS=Sus scrofa OX=9823 GN=ATP1B1	1.251	Up	0.0049781	ATP1B1	35.158	0.957	0.904	0.903	0.944	0.969	0.989	1.079	1.162	1.216	1.011	0.969	0.907
signaling	F1RL06	Uncharacterized protein OS=Sus scrofa OX=9823 GN=LOC100523213	1.416	Up	0.040618	LOC100523213	22.712		0.872	0.982		0.785	0.789		1.258	1.367		1.067	0.852
	A0A287AB74	Gap junction protein OS=Sus scrofa OX=9823 GN=GJA1	0.776	Down	0.040204	GJA1	36.388	1.292	1.217	1.057	1.005	0.935	1.049	0.867	1.037	0.864	0.817	0.86	1.028
	P18871	Alpha-2A adrenergic receptor OS=Sus scrofa OX=9823 GN=ADRA2A	0.805	Down	0.045401	ADRA2A	48.975	1.062	1.102	1.113	1.043	1.265	1.074	0.976	0.755	0.906	0.922	0.912	0.927
	A0A286ZUV1	DLG associated protein 4 OS=Sus scrofa OX=9823 GN=DLGAP4	1.239	Up	0.03022	DLGAP4	49.462	0.917	0.973	0.801	1.044	0.981	0.919	1.081	1.07	1.183	0.969	0.954	1.095
	F1RXI3	Uncharacterized protein OS=Sus scrofa OX=9823	0.764	Down	0.032921	---	22.967		1.081	1.053		1.064	1.139		0.855	0.776		1.01	1.055
	F1S1M4	Tetraspanin OS=Sus scrofa OX=9823 GN=TSPAN6	1.293	Up	0.0037797	TSPAN6	27.492	0.919	0.951	0.829	0.943	0.932	1.064	1.146	1.19	1.155	0.991	0.925	0.975
	F1SUE4	Asporin OS=Sus scrofa OX=9823 GN=ASPN	0.808	Down	0.0155219	ASPN	42.446	1.137	1.031	1.153	0.932	1.095	1.131	0.94	0.916	0.826	0.963	1.04	0.895
	Q8SPS7	Haptoglobin OS=Sus scrofa OX=9823 GN=HP	0.751	Down	0.022057	HP	38.481	1.039	1.26	1.164	1.071	0.994	1.189	0.903	0.775	0.924	0.991	0.954	0.782
	A0A287AEE8	Notch 2 OS=Sus scrofa OX=9823 GN=NOTCH2	0.766	Down	0.023559	NOTCH2	256.17	1.146		1.14	1.027		0.902	0.839		0.912	0.993		1.037
cellular component organization or biogenesis	F1RL06	Uncharacterized protein OS=Sus scrofa OX=9823 GN=LOC100523213	1.416	Up	0.040618	LOC100523213	22.712		0.872	0.982		0.785	0.789		1.258	1.367		1.067	0.852
	A0A286ZZB7	Histone cluster 1 H1 family member e OS=Sus scrofa OX=9823 GN=HIST1H1E	0.802	Down	0.023258	HIST1H1E	21.993	0.92	1.037	1.065	0.804	0.823	1.027	0.779	0.768	0.877	1.529	1.489	1.04
	F1RXI3	Uncharacterized protein OS=Sus scrofa OX=9823	0.764	Down	0.032921	---	22.967		1.081	1.053		1.064	1.139		0.855	0.776		1.01	1.055
	I3LQ84	Collagen type VI alpha 2 chain OS=Sus scrofa OX=9823 GN=COL6A2	0.786	Down	0.0159576	COL6A2	102.77	1.13	1.071	1.206	1.026	1.06	1.08	0.939	0.933	0.807	0.924	0.946	0.911
	A0A286ZPV1	Prion like protein doppel OS=Sus scrofa OX=9823 GN=PRND	1.233	Up	0.022885	PRND	20.811	0.859	0.972	0.923	1.072	0.82	1.162	1.196	1.032	1.167	0.881	1.085	0.792
	A0A287B842	Euchromatic histone lysine methyltransferase 1 OS=Sus scrofa OX=9823 GN=EHMT1	1.228	Up	0.031181	EHMT1	131.77	0.889		0.937	1.041		1.042	1.092		1.151	0.991		0.892
immune system process	F1RL06	Uncharacterized protein OS=Sus scrofa OX=9823 GN=LOC100523213	1.416	Up	0.040618	LOC100523213	22.712		0.872	0.982		0.785	0.789		1.258	1.367		1.067	0.852
	A0A287A8D7	MHC class II histocompatibility antigen SLA-DRB1 precursor OS=Sus scrofa OX=9823 GN=SLA-DRB1	0.729	Down	0.0043422	SLA-DRB1	27.264		1.074	1.107		1.126	1.069		0.783	0.806		1.162	0.966
	F6PX46	SLA class II histocompatibility antigen, DQ haplotype D alpha chain precursor OS=Sus scrofa OX=9823 GN=SLA-DQA1	0.654	Down	0.0179409	SLA-DQA1	27.638	1.206	1.237	1.14	1.016	1.067	1.252	0.902	0.818	0.625	0.967	0.859	1.003
	F1S1N0	MHC class I antigen 8 precursor OS=Sus scrofa OX=9823 GN=SLA-8	0.832	Down	0.040217	SLA-8	28.981	1.097		1.019	1.008		1.161	0.873		0.888	1.028		0.964
	Q8SPS7	Haptoglobin OS=Sus scrofa OX=9823 GN=HP	0.751	Down	0.022057	HP	38.481	1.039	1.26	1.164	1.071	0.994	1.189	0.903	0.775	0.924	0.991	0.954	0.782
multicellular organismal process	F1SKV2	Ring finger protein 180 OS=Sus scrofa OX=9823 GN=RNF180	0.633	Down	0.047155	RNF180	67.052		1.089	1.285		1.166	1.18		0.797	0.706		0.945	0.855
	A0A287AB74	Gap junction protein OS=Sus scrofa OX=9823 GN=GJA1	0.776	Down	0.040204	GJA1	36.388	1.292	1.217	1.057	1.005	0.935	1.049	0.867	1.037	0.864	0.817	0.86	1.028
	P18871	Alpha-2A adrenergic receptor OS=Sus scrofa OX=9823 GN=ADRA2A	0.805	Down	0.045401	ADRA2A	48.975	1.062	1.102	1.113	1.043	1.265	1.074	0.976	0.755	0.906	0.922	0.912	0.927
	F1SUE4	Asporin OS=Sus scrofa OX=9823 GN=ASPN	0.808	Down	0.0155219	ASPN	42.446	1.137	1.031	1.153	0.932	1.095	1.131	0.94	0.916	0.826	0.963	1.04	0.895
	A0A287AEE8	Notch 2 OS=Sus scrofa OX=9823 GN=NOTCH2	0.766	Down	0.023559	NOTCH2	256.17	1.146		1.14	1.027		0.902	0.839		0.912	0.993		1.037
developmental process	A0A287AB74	Gap junction protein OS=Sus scrofa OX=9823 GN=GJA1	0.776	Down	0.040204	GJA1	36.388	1.292	1.217	1.057	1.005	0.935	1.049	0.867	1.037	0.864	0.817	0.86	1.028
	F1SUE4	Asporin OS=Sus scrofa OX=9823 GN=ASPN	0.808	Down	0.0155219	ASPN	42.446	1.137	1.031	1.153	0.932	1.095	1.131	0.94	0.916	0.826	0.963	1.04	0.895
	A0A287AEE8	Notch 2 OS=Sus scrofa OX=9823 GN=NOTCH2	0.766	Down	0.023559	NOTCH2	256.17	1.146		1.14	1.027		0.902	0.839		0.912	0.993		1.037
other | behavior	F1SKV2	Ring finger protein 180 OS=Sus scrofa OX=9823 GN=RNF180	0.633	Down	0.047155	RNF180	67.052		1.089	1.285		1.166	1.18		0.797	0.706		0.945	0.855
other | biological adhesion	F1S1G8	Amine oxidase OS=Sus scrofa OX=9823 GN=LOC110256000	0.803	Down	0.020756	LOC110256000	76.746	1.135	0.991	1.156	0.832	1.017	1.03	0.857	0.84	0.937	1.171	1.159	0.893
	P05027	Sodium/potassium-transporting ATPase subunit beta-1 OS=Sus scrofa OX=9823 GN=ATP1B1	1.251	Up	0.0049781	ATP1B1	35.158	0.957	0.904	0.903	0.944	0.969	0.989	1.079	1.162	1.216	1.011	0.969	0.907
other | multi-organism process	F1RL06	Uncharacterized protein OS=Sus scrofa OX=9823 GN=LOC100523213	1.416	Up	0.040618	LOC100523213	22.712		0.872	0.982		0.785	0.789		1.258	1.367		1.067	0.852
	Q8SPS7	Haptoglobin OS=Sus scrofa OX=9823 GN=HP	0.751	Down	0.022057	HP	38.481	1.039	1.26	1.164	1.071	0.994	1.189	0.903	0.775	0.924	0.991	0.954	0.782
cell	F1RL06	Uncharacterized protein OS=Sus scrofa OX=9823 GN=LOC100523213	1.416	Up	0.040618	LOC100523213	22.712		0.872	0.982		0.785	0.789		1.258	1.367		1.067	0.852
	A0A287AME4	Ribosomal protein L37a OS=Sus scrofa OX=9823 GN=RPL37A	1.24	Up	0.0064245	RPL37A	10.275	0.958	0.936	0.875	0.848	0.857	0.865	1.106	1.111	1.216	1.081	1.086	1.036
	F1S1G8	Amine oxidase OS=Sus scrofa OX=9823 GN=LOC110256000	0.803	Down	0.020756	LOC110256000	76.746	1.135	0.991	1.156	0.832	1.017	1.03	0.857	0.84	0.937	1.171	1.159	0.893
	P19133	Ferritin light chain (Fragment) OS=Sus scrofa OX=9823 GN=FTL	0.817	Down	0.023503	FTL	8.7839	1.144	1.028	1.097	1.09	1.088	1.063	0.897	0.884	0.89	0.83	0.991	0.967
	A0A287B5V1	60S ribosomal protein L3 OS=Sus scrofa OX=9823 GN=RPL3	1.206	Up	0.047282	RPL3	46.122	0.881	0.878	0.879	0.938	0.871	0.986	1.021	1.01	1.151	1.161	1.203	0.987
	I3LR13	Non-specific cytotoxic cell receptor protein 1 homolog (zebrafish) OS=Sus scrofa OX=9823 GN=NCCRP1	0.807	Down	0.040199	NCCRP1	32.709	1.12	1.134		1.001	0.888		0.95	0.87		0.924	1.096
	A0A287A8D7	MHC class II histocompatibility antigen SLA-DRB1 precursor OS=Sus scrofa OX=9823 GN=SLA-DRB1	0.729	Down	0.0043422	SLA-DRB1	27.264		1.074	1.107		1.126	1.069		0.783	0.806		1.162	0.966
	P01965	Hemoglobin subunit alpha OS=Sus scrofa OX=9823 GN=HBA	1.221	Up	0.047523	HBA	15.039	0.887	0.799	0.919	1.118	1.031	0.945	0.981	1.18	1.02	1.063	0.986	1.097
	F1SKV2	Ring finger protein 180 OS=Sus scrofa OX=9823 GN=RNF180	0.633	Down	0.047155	RNF180	67.052		1.089	1.285		1.166	1.18		0.797	0.706		0.945	0.855
	A0A287AB74	Gap junction protein OS=Sus scrofa OX=9823 GN=GJA1	0.776	Down	0.040204	GJA1	36.388	1.292	1.217	1.057	1.005	0.935	1.049	0.867	1.037	0.864	0.817	0.86	1.028
	P18871	Alpha-2A adrenergic receptor OS=Sus scrofa OX=9823 GN=ADRA2A	0.805	Down	0.045401	ADRA2A	48.975	1.062	1.102	1.113	1.043	1.265	1.074	0.976	0.755	0.906	0.922	0.912	0.927
	A0A287AX59	Ribosomal protein L37 OS=Sus scrofa OX=9823 GN=RPL37	1.226	Up	0.0094197	RPL37	11.078	0.904	0.931	0.92	0.863	0.872	0.907	1.147	1.036	1.194	1.035	1.153	0.969
	F1RII7	Hemoglobin subunit beta OS=Sus scrofa OX=9823 GN=HBB	1.282	Up	0.045019	HBB	16.166	0.883	0.785	0.91	1.072	1.001	0.936	0.984	1.257	1.064	1.053	0.979	1.085
	F1RZY2	Uncharacterized protein OS=Sus scrofa OX=9823 GN=IER3IP1	0.738	Down	0.026844	IER3IP1	8.9687	1.286	1.074	1.012	1.21	1.113	0.768	0.749	0.879	0.862	0.76	0.95	1.319
	D0G6R6	CDP-diacylglycerol--inositol 3-phosphatidyltransferase OS=Sus scrofa OX=9823 GN=CDIPT	0.786	Down	0.0139236	CDIPT	23.601	1.175	1.134	1.14	1.019	0.915	1.012	0.888	1.001	0.822	0.941	0.942	1.052
	A0A286ZZB7	Histone cluster 1 H1 family member e OS=Sus scrofa OX=9823 GN=HIST1H1E	0.802	Down	0.023258	HIST1H1E	21.993	0.92	1.037	1.065	0.804	0.823	1.027	0.779	0.768	0.877	1.529	1.489	1.04
	A4Z6H0	Adenylosuccinate synthetase isozyme 1 OS=Sus scrofa OX=9823 GN=ADSSL1	1.37	Up	0.025661	ADSSL1	50.098	0.783	0.868		0.889	1.04		1.135	1.127		1.239	1.005
	F6PX46	SLA class II histocompatibility antigen, DQ haplotype D alpha chain precursor OS=Sus scrofa OX=9823 GN=SLA-DQA1	0.654	Down	0.0179409	SLA-DQA1	27.638	1.206	1.237	1.14	1.016	1.067	1.252	0.902	0.818	0.625	0.967	0.859	1.003
	I3LQ84	Collagen type VI alpha 2 chain OS=Sus scrofa OX=9823 GN=COL6A2	0.786	Down	0.0159576	COL6A2	102.77	1.13	1.071	1.206	1.026	1.06	1.08	0.939	0.933	0.807	0.924	0.946	0.911
	F1SIE9	Cytochrome P450 OS=Sus scrofa OX=9823 GN=CYP1A1	0.761	Down	0.00069765	CYP1A1	58.504	1.158	1.209	1.179	1.001	0.997	0.963	0.886	0.866	0.945	0.905	0.956	0.969
	A0A287AG37	G3BP stress granule assembly factor 2 OS=Sus scrofa OX=9823 GN=G3BP2	0.831	Down	0.033581	G3BP2	50.745	1.116		1.184	1.133		0.975	0.938		0.973	0.817		0.876
	A0A287BMV3	PAN2-PAN3 deadenylation complex catalytic subunit PAN2 OS=Sus scrofa OX=9823 GN=PAN2	1.208	Up	0.035118	PAN2	127.38	1.042	0.883	0.927	0.981	0.977	0.969	1.068	1.19	1.188	0.901	0.955	0.927
	F1S1N0	MHC class I antigen 8 precursor OS=Sus scrofa OX=9823 GN=SLA-8	0.832	Down	0.040217	SLA-8	28.981	1.097		1.019	1.008		1.161	0.873		0.888	1.028		0.964
	F1SQS9	Carbonic anhydrase 5B OS=Sus scrofa OX=9823 GN=CA5B	1.439	Up	0.023222	CA5B	36.562	0.675	0.837	0.92	1.146	1.019	0.664	1.139	1.085	1.275	1.084	1.094	1.037
	F1S395	NAD(P)H dehydrogenase OS=Sus scrofa OX=9823 GN=NQO1	0.714	Down	0.00246	NQO1	30.954	1.124	1.143	1.073	0.956	0.96	1.129	0.772	0.868	0.745	1.165	1.021	1.042
	F1S1M4	Tetraspanin OS=Sus scrofa OX=9823 GN=TSPAN6	1.293	Up	0.0037797	TSPAN6	27.492	0.919	0.951	0.829	0.943	0.932	1.064	1.146	1.19	1.155	0.991	0.925	0.975
	A0A287AZQ5	TNF alpha induced protein 2 OS=Sus scrofa OX=9823 GN=TNFAIP2	0.756	Down	0.023921	TNFAIP2	77.659		1.12	1.042		1.225	1.092		0.797	0.838		0.886	1.046
	F1SUE4	Asporin OS=Sus scrofa OX=9823 GN=ASPN	0.808	Down	0.0155219	ASPN	42.446	1.137	1.031	1.153	0.932	1.095	1.131	0.94	0.916	0.826	0.963	1.04	0.895
	A0A287B842	Euchromatic histone lysine methyltransferase 1 OS=Sus scrofa OX=9823 GN=EHMT1	1.228	Up	0.031181	EHMT1	131.77	0.889		0.937	1.041		1.042	1.092		1.151	0.991		0.892
	P05027	Sodium/potassium-transporting ATPase subunit beta-1 OS=Sus scrofa OX=9823 GN=ATP1B1	1.251	Up	0.0049781	ATP1B1	35.158	0.957	0.904	0.903	0.944	0.969	0.989	1.079	1.162	1.216	1.011	0.969	0.907
macromolecular complex	F1RL06	Uncharacterized protein OS=Sus scrofa OX=9823 GN=LOC100523213	1.416	Up	0.040618	LOC100523213	22.712		0.872	0.982		0.785	0.789		1.258	1.367		1.067	0.852
	A0A287AME4	Ribosomal protein L37a OS=Sus scrofa OX=9823 GN=RPL37A	1.24	Up	0.0064245	RPL37A	10.275	0.958	0.936	0.875	0.848	0.857	0.865	1.106	1.111	1.216	1.081	1.086	1.036
	P19133	Ferritin light chain (Fragment) OS=Sus scrofa OX=9823 GN=FTL	0.817	Down	0.023503	FTL	8.7839	1.144	1.028	1.097	1.09	1.088	1.063	0.897	0.884	0.89	0.83	0.991	0.967
	A0A287B5V1	60S ribosomal protein L3 OS=Sus scrofa OX=9823 GN=RPL3	1.206	Up	0.047282	RPL3	46.122	0.881	0.878	0.879	0.938	0.871	0.986	1.021	1.01	1.151	1.161	1.203	0.987
	A0A287A8D7	MHC class II histocompatibility antigen SLA-DRB1 precursor OS=Sus scrofa OX=9823 GN=SLA-DRB1	0.729	Down	0.0043422	SLA-DRB1	27.264		1.074	1.107		1.126	1.069		0.783	0.806		1.162	0.966
	P01965	Hemoglobin subunit alpha OS=Sus scrofa OX=9823 GN=HBA	1.221	Up	0.047523	HBA	15.039	0.887	0.799	0.919	1.118	1.031	0.945	0.981	1.18	1.02	1.063	0.986	1.097
	A0A287AB74	Gap junction protein OS=Sus scrofa OX=9823 GN=GJA1	0.776	Down	0.040204	GJA1	36.388	1.292	1.217	1.057	1.005	0.935	1.049	0.867	1.037	0.864	0.817	0.86	1.028
	P18871	Alpha-2A adrenergic receptor OS=Sus scrofa OX=9823 GN=ADRA2A	0.805	Down	0.045401	ADRA2A	48.975	1.062	1.102	1.113	1.043	1.265	1.074	0.976	0.755	0.906	0.922	0.912	0.927
	A0A287AX59	Ribosomal protein L37 OS=Sus scrofa OX=9823 GN=RPL37	1.226	Up	0.0094197	RPL37	11.078	0.904	0.931	0.92	0.863	0.872	0.907	1.147	1.036	1.194	1.035	1.153	0.969
	F1RII7	Hemoglobin subunit beta OS=Sus scrofa OX=9823 GN=HBB	1.282	Up	0.045019	HBB	16.166	0.883	0.785	0.91	1.072	1.001	0.936	0.984	1.257	1.064	1.053	0.979	1.085
	A0A286ZZB7	Histone cluster 1 H1 family member e OS=Sus scrofa OX=9823 GN=HIST1H1E	0.802	Down	0.023258	HIST1H1E	21.993	0.92	1.037	1.065	0.804	0.823	1.027	0.779	0.768	0.877	1.529	1.489	1.04
	F1RXI3	Uncharacterized protein OS=Sus scrofa OX=9823	0.764	Down	0.032921	---	22.967		1.081	1.053		1.064	1.139		0.855	0.776		1.01	1.055
	F6PX46	SLA class II histocompatibility antigen, DQ haplotype D alpha chain precursor OS=Sus scrofa OX=9823 GN=SLA-DQA1	0.654	Down	0.0179409	SLA-DQA1	27.638	1.206	1.237	1.14	1.016	1.067	1.252	0.902	0.818	0.625	0.967	0.859	1.003
	I3LQ84	Collagen type VI alpha 2 chain OS=Sus scrofa OX=9823 GN=COL6A2	0.786	Down	0.0159576	COL6A2	102.77	1.13	1.071	1.206	1.026	1.06	1.08	0.939	0.933	0.807	0.924	0.946	0.911
	A0A287BMV3	PAN2-PAN3 deadenylation complex catalytic subunit PAN2 OS=Sus scrofa OX=9823 GN=PAN2	1.208	Up	0.035118	PAN2	127.38	1.042	0.883	0.927	0.981	0.977	0.969	1.068	1.19	1.188	0.901	0.955	0.927
	F1S1N0	MHC class I antigen 8 precursor OS=Sus scrofa OX=9823 GN=SLA-8	0.832	Down	0.040217	SLA-8	28.981	1.097		1.019	1.008		1.161	0.873		0.888	1.028		0.964
	A0A287AZQ5	TNF alpha induced protein 2 OS=Sus scrofa OX=9823 GN=TNFAIP2	0.756	Down	0.023921	TNFAIP2	77.659		1.12	1.042		1.225	1.092		0.797	0.838		0.886	1.046
	P05027	Sodium/potassium-transporting ATPase subunit beta-1 OS=Sus scrofa OX=9823 GN=ATP1B1	1.251	Up	0.0049781	ATP1B1	35.158	0.957	0.904	0.903	0.944	0.969	0.989	1.079	1.162	1.216	1.011	0.969	0.907
membrane	F1RL06	Uncharacterized protein OS=Sus scrofa OX=9823 GN=LOC100523213	1.416	Up	0.040618	LOC100523213	22.712		0.872	0.982		0.785	0.789		1.258	1.367		1.067	0.852
	F1S1G8	Amine oxidase OS=Sus scrofa OX=9823 GN=LOC110256000	0.803	Down	0.020756	LOC110256000	76.746	1.135	0.991	1.156	0.832	1.017	1.03	0.857	0.84	0.937	1.171	1.159	0.893
	A0A287ASZ1	ATP-binding cassette, sub-family B (MDR/TAP), member 1 OS=Sus scrofa OX=9823 GN=ABCB1	0.725	Down	0.025476	ABCB1	126.6	1.341	1.091	1.349	0.841	0.966	0.901	0.928	1	0.814	0.852	0.976	0.976
	A0A287A8D7	MHC class II histocompatibility antigen SLA-DRB1 precursor OS=Sus scrofa OX=9823 GN=SLA-DRB1	0.729	Down	0.0043422	SLA-DRB1	27.264		1.074	1.107		1.126	1.069		0.783	0.806		1.162	0.966
	F1SKV2	Ring finger protein 180 OS=Sus scrofa OX=9823 GN=RNF180	0.633	Down	0.047155	RNF180	67.052		1.089	1.285		1.166	1.18		0.797	0.706		0.945	0.855
	A0A287AB74	Gap junction protein OS=Sus scrofa OX=9823 GN=GJA1	0.776	Down	0.040204	GJA1	36.388	1.292	1.217	1.057	1.005	0.935	1.049	0.867	1.037	0.864	0.817	0.86	1.028
	P18871	Alpha-2A adrenergic receptor OS=Sus scrofa OX=9823 GN=ADRA2A	0.805	Down	0.045401	ADRA2A	48.975	1.062	1.102	1.113	1.043	1.265	1.074	0.976	0.755	0.906	0.922	0.912	0.927
	F1RZY2	Uncharacterized protein OS=Sus scrofa OX=9823 GN=IER3IP1	0.738	Down	0.026844	IER3IP1	8.9687	1.286	1.074	1.012	1.21	1.113	0.768	0.749	0.879	0.862	0.76	0.95	1.319
	D0G6R6	CDP-diacylglycerol--inositol 3-phosphatidyltransferase OS=Sus scrofa OX=9823 GN=CDIPT	0.786	Down	0.0139236	CDIPT	23.601	1.175	1.134	1.14	1.019	0.915	1.012	0.888	1.001	0.822	0.941	0.942	1.052
	F6PX46	SLA class II histocompatibility antigen, DQ haplotype D alpha chain precursor OS=Sus scrofa OX=9823 GN=SLA-DQA1	0.654	Down	0.0179409	SLA-DQA1	27.638	1.206	1.237	1.14	1.016	1.067	1.252	0.902	0.818	0.625	0.967	0.859	1.003
	I3LQ84	Collagen type VI alpha 2 chain OS=Sus scrofa OX=9823 GN=COL6A2	0.786	Down	0.0159576	COL6A2	102.77	1.13	1.071	1.206	1.026	1.06	1.08	0.939	0.933	0.807	0.924	0.946	0.911
	F1S1N0	MHC class I antigen 8 precursor OS=Sus scrofa OX=9823 GN=SLA-8	0.832	Down	0.040217	SLA-8	28.981	1.097		1.019	1.008		1.161	0.873		0.888	1.028		0.964
	A0A286ZPV1	Prion like protein doppel OS=Sus scrofa OX=9823 GN=PRND	1.233	Up	0.022885	PRND	20.811	0.859	0.972	0.923	1.072	0.82	1.162	1.196	1.032	1.167	0.881	1.085	0.792
	F1S1M4	Tetraspanin OS=Sus scrofa OX=9823 GN=TSPAN6	1.293	Up	0.0037797	TSPAN6	27.492	0.919	0.951	0.829	0.943	0.932	1.064	1.146	1.19	1.155	0.991	0.925	0.975
	P05027	Sodium/potassium-transporting ATPase subunit beta-1 OS=Sus scrofa OX=9823 GN=ATP1B1	1.251	Up	0.0049781	ATP1B1	35.158	0.957	0.904	0.903	0.944	0.969	0.989	1.079	1.162	1.216	1.011	0.969	0.907
	F1SKZ8	Translocase of outer mitochondrial membrane 70 OS=Sus scrofa OX=9823 GN=TOMM70	0.732	Down	0.0096428	TOMM70	62.71	1.123		1.062	1.189		1.01	0.81		0.789	0.898		1.14
	A0A287AEE8	Notch 2 OS=Sus scrofa OX=9823 GN=NOTCH2	0.766	Down	0.023559	NOTCH2	256.17	1.146		1.14	1.027		0.902	0.839		0.912	0.993		1.037
organelle	A0A287AME4	Ribosomal protein L37a OS=Sus scrofa OX=9823 GN=RPL37A	1.24	Up	0.0064245	RPL37A	10.275	0.958	0.936	0.875	0.848	0.857	0.865	1.106	1.111	1.216	1.081	1.086	1.036
	F1S1G8	Amine oxidase OS=Sus scrofa OX=9823 GN=LOC110256000	0.803	Down	0.020756	LOC110256000	76.746	1.135	0.991	1.156	0.832	1.017	1.03	0.857	0.84	0.937	1.171	1.159	0.893
	A0A287B5V1	60S ribosomal protein L3 OS=Sus scrofa OX=9823 GN=RPL3	1.206	Up	0.047282	RPL3	46.122	0.881	0.878	0.879	0.938	0.871	0.986	1.021	1.01	1.151	1.161	1.203	0.987
	I3LR13	Non-specific cytotoxic cell receptor protein 1 homolog (zebrafish) OS=Sus scrofa OX=9823 GN=NCCRP1	0.807	Down	0.040199	NCCRP1	32.709	1.12	1.134		1.001	0.888		0.95	0.87		0.924	1.096
	F1SKV2	Ring finger protein 180 OS=Sus scrofa OX=9823 GN=RNF180	0.633	Down	0.047155	RNF180	67.052		1.089	1.285		1.166	1.18		0.797	0.706		0.945	0.855
	A0A287AX59	Ribosomal protein L37 OS=Sus scrofa OX=9823 GN=RPL37	1.226	Up	0.0094197	RPL37	11.078	0.904	0.931	0.92	0.863	0.872	0.907	1.147	1.036	1.194	1.035	1.153	0.969
	F1RZY2	Uncharacterized protein OS=Sus scrofa OX=9823 GN=IER3IP1	0.738	Down	0.026844	IER3IP1	8.9687	1.286	1.074	1.012	1.21	1.113	0.768	0.749	0.879	0.862	0.76	0.95	1.319
	D0G6R6	CDP-diacylglycerol--inositol 3-phosphatidyltransferase OS=Sus scrofa OX=9823 GN=CDIPT	0.786	Down	0.0139236	CDIPT	23.601	1.175	1.134	1.14	1.019	0.915	1.012	0.888	1.001	0.822	0.941	0.942	1.052
	A0A286ZZB7	Histone cluster 1 H1 family member e OS=Sus scrofa OX=9823 GN=HIST1H1E	0.802	Down	0.023258	HIST1H1E	21.993	0.92	1.037	1.065	0.804	0.823	1.027	0.779	0.768	0.877	1.529	1.489	1.04
	I3LQ84	Collagen type VI alpha 2 chain OS=Sus scrofa OX=9823 GN=COL6A2	0.786	Down	0.0159576	COL6A2	102.77	1.13	1.071	1.206	1.026	1.06	1.08	0.939	0.933	0.807	0.924	0.946	0.911
	F1SIE9	Cytochrome P450 OS=Sus scrofa OX=9823 GN=CYP1A1	0.761	Down	0.00069765	CYP1A1	58.504	1.158	1.209	1.179	1.001	0.997	0.963	0.886	0.866	0.945	0.905	0.956	0.969
	F1SQS9	Carbonic anhydrase 5B OS=Sus scrofa OX=9823 GN=CA5B	1.439	Up	0.023222	CA5B	36.562	0.675	0.837	0.92	1.146	1.019	0.664	1.139	1.085	1.275	1.084	1.094	1.037
	F1S395	NAD(P)H dehydrogenase OS=Sus scrofa OX=9823 GN=NQO1	0.714	Down	0.00246	NQO1	30.954	1.124	1.143	1.073	0.956	0.96	1.129	0.772	0.868	0.745	1.165	1.021	1.042
	A0A287B842	Euchromatic histone lysine methyltransferase 1 OS=Sus scrofa OX=9823 GN=EHMT1	1.228	Up	0.031181	EHMT1	131.77	0.889		0.937	1.041		1.042	1.092		1.151	0.991		0.892
	Q6QR67	Resistin precursor OS=Sus scrofa OX=9823 GN=RETN	0.748	Down	0.0099427	RETN	11.693	1.148		1.177	0.941		1.031	0.892		0.846	1.013		0.957
extracellular region	F1RL06	Uncharacterized protein OS=Sus scrofa OX=9823 GN=LOC100523213	1.416	Up	0.040618	LOC100523213	22.712		0.872	0.982		0.785	0.789		1.258	1.367		1.067	0.852
	I3LR13	Non-specific cytotoxic cell receptor protein 1 homolog (zebrafish) OS=Sus scrofa OX=9823 GN=NCCRP1	0.807	Down	0.040199	NCCRP1	32.709	1.12	1.134		1.001	0.888		0.95	0.87		0.924	1.096
	K7GM40	Apolipoprotein A-I OS=Sus scrofa OX=9823 GN=APOA1	1.204	Up	0.0090012	APOA1	30.33	0.965	0.89	0.932	0.965	0.932	0.991	1.123	1.176	1.056	0.939	1.001	1.027
	F1RXI3	Uncharacterized protein OS=Sus scrofa OX=9823	0.764	Down	0.032921	---	22.967		1.081	1.053		1.064	1.139		0.855	0.776		1.01	1.055
	I3LQ84	Collagen type VI alpha 2 chain OS=Sus scrofa OX=9823 GN=COL6A2	0.786	Down	0.0159576	COL6A2	102.77	1.13	1.071	1.206	1.026	1.06	1.08	0.939	0.933	0.807	0.924	0.946	0.911
	F1S395	NAD(P)H dehydrogenase OS=Sus scrofa OX=9823 GN=NQO1	0.714	Down	0.00246	NQO1	30.954	1.124	1.143	1.073	0.956	0.96	1.129	0.772	0.868	0.745	1.165	1.021	1.042
	F1SUE4	Asporin OS=Sus scrofa OX=9823 GN=ASPN	0.808	Down	0.0155219	ASPN	42.446	1.137	1.031	1.153	0.932	1.095	1.131	0.94	0.916	0.826	0.963	1.04	0.895
	Q8SPS7	Haptoglobin OS=Sus scrofa OX=9823 GN=HP	0.751	Down	0.022057	HP	38.481	1.039	1.26	1.164	1.071	0.994	1.189	0.903	0.775	0.924	0.991	0.954	0.782
	Q6QR67	Resistin precursor OS=Sus scrofa OX=9823 GN=RETN	0.748	Down	0.0099427	RETN	11.693	1.148		1.177	0.941		1.031	0.892		0.846	1.013		0.957
other | supramolecular complex	F1RXI3	Uncharacterized protein OS=Sus scrofa OX=9823	0.764	Down	0.032921	---	22.967		1.081	1.053		1.064	1.139		0.855	0.776		1.01	1.055
other | cell junction	A0A287AB74	Gap junction protein OS=Sus scrofa OX=9823 GN=GJA1	0.776	Down	0.040204	GJA1	36.388	1.292	1.217	1.057	1.005	0.935	1.049	0.867	1.037	0.864	0.817	0.86	1.028
binding	F1RL06	Uncharacterized protein OS=Sus scrofa OX=9823 GN=LOC100523213	1.416	Up	0.040618	LOC100523213	22.712		0.872	0.982		0.785	0.789		1.258	1.367		1.067	0.852
	F1S1G8	Amine oxidase OS=Sus scrofa OX=9823 GN=LOC110256000	0.803	Down	0.020756	LOC110256000	76.746	1.135	0.991	1.156	0.832	1.017	1.03	0.857	0.84	0.937	1.171	1.159	0.893
	P19133	Ferritin light chain (Fragment) OS=Sus scrofa OX=9823 GN=FTL	0.817	Down	0.023503	FTL	8.7839	1.144	1.028	1.097	1.09	1.088	1.063	0.897	0.884	0.89	0.83	0.991	0.967
	A0A287AXC8	Uncharacterized protein OS=Sus scrofa OX=9823	0.565	Down	0.0199753	---	12.938	1.262	1.336	1.026	1.403	0.854	1.094	0.567	0.609	0.872	0.804	1.179	1.027
	K7GM40	Apolipoprotein A-I OS=Sus scrofa OX=9823 GN=APOA1	1.204	Up	0.0090012	APOA1	30.33	0.965	0.89	0.932	0.965	0.932	0.991	1.123	1.176	1.056	0.939	1.001	1.027
	A0A287ANF9	Prostaglandin-endoperoxide synthase 1 OS=Sus scrofa OX=9823 GN=PTGS1	0.81	Down	0.035202	PTGS1	68.948		1.08	1.076		1.108	1.095		0.838	0.909		0.989	0.942
	A0A287ASZ1	ATP-binding cassette, sub-family B (MDR/TAP), member 1 OS=Sus scrofa OX=9823 GN=ABCB1	0.725	Down	0.025476	ABCB1	126.6	1.341	1.091	1.349	0.841	0.966	0.901	0.928	1	0.814	0.852	0.976	0.976
	A0A287A8D7	MHC class II histocompatibility antigen SLA-DRB1 precursor OS=Sus scrofa OX=9823 GN=SLA-DRB1	0.729	Down	0.0043422	SLA-DRB1	27.264		1.074	1.107		1.126	1.069		0.783	0.806		1.162	0.966
	P01965	Hemoglobin subunit alpha OS=Sus scrofa OX=9823 GN=HBA	1.221	Up	0.047523	HBA	15.039	0.887	0.799	0.919	1.118	1.031	0.945	0.981	1.18	1.02	1.063	0.986	1.097
	F1SKV2	Ring finger protein 180 OS=Sus scrofa OX=9823 GN=RNF180	0.633	Down	0.047155	RNF180	67.052		1.089	1.285		1.166	1.18		0.797	0.706		0.945	0.855
	A0A286ZLQ7	Arachidonate 15-lipoxygenase OS=Sus scrofa OX=9823 GN=ALOX15	0.818	Down	0.02134	ALOX15	74.08	1.111	1.074	1.226	0.906	0.914	0.93	0.94	0.984	0.865	1.037	1.021	0.976
	P18871	Alpha-2A adrenergic receptor OS=Sus scrofa OX=9823 GN=ADRA2A	0.805	Down	0.045401	ADRA2A	48.975	1.062	1.102	1.113	1.043	1.265	1.074	0.976	0.755	0.906	0.922	0.912	0.927
	A0A0H5ANC0	Mimecan precursor OS=Sus scrofa OX=9823 GN=OGN	0.828	Down	0.021002	OGN	33.986	1.108	1.063	1.166	0.966	1.044	1.1	0.991	0.921	0.851	0.891	0.95	0.866
	I3LRP4	PDZ domain containing 2 OS=Sus scrofa OX=9823 GN=PDZD2	1.669	Up	0.021696	PDZD2	257.92	0.881	0.833		0.919	0.856		1.329	1.532		0.853	0.773
	F1RII7	Hemoglobin subunit beta OS=Sus scrofa OX=9823 GN=HBB	1.282	Up	0.045019	HBB	16.166	0.883	0.785	0.91	1.072	1.001	0.936	0.984	1.257	1.064	1.053	0.979	1.085
	I3L772	E3 ubiquitin-protein ligase OS=Sus scrofa OX=9823 GN=WWP2	0.761	Down	0.0096191	WWP2	95.02	1.13	1.082		0.86	1.015		0.828	0.855		1.182	1.053
	A0A286ZZB7	Histone cluster 1 H1 family member e OS=Sus scrofa OX=9823 GN=HIST1H1E	0.802	Down	0.023258	HIST1H1E	21.993	0.92	1.037	1.065	0.804	0.823	1.027	0.779	0.768	0.877	1.529	1.489	1.04
	A4Z6H0	Adenylosuccinate synthetase isozyme 1 OS=Sus scrofa OX=9823 GN=ADSSL1	1.37	Up	0.025661	ADSSL1	50.098	0.783	0.868		0.889	1.04		1.135	1.127		1.239	1.005
	F6PX46	SLA class II histocompatibility antigen, DQ haplotype D alpha chain precursor OS=Sus scrofa OX=9823 GN=SLA-DQA1	0.654	Down	0.0179409	SLA-DQA1	27.638	1.206	1.237	1.14	1.016	1.067	1.252	0.902	0.818	0.625	0.967	0.859	1.003
	F1SIE9	Cytochrome P450 OS=Sus scrofa OX=9823 GN=CYP1A1	0.761	Down	0.00069765	CYP1A1	58.504	1.158	1.209	1.179	1.001	0.997	0.963	0.886	0.866	0.945	0.905	0.956	0.969
	A0A287AG37	G3BP stress granule assembly factor 2 OS=Sus scrofa OX=9823 GN=G3BP2	0.831	Down	0.033581	G3BP2	50.745	1.116		1.184	1.133		0.975	0.938		0.973	0.817		0.876
	A0A287BMV3	PAN2-PAN3 deadenylation complex catalytic subunit PAN2 OS=Sus scrofa OX=9823 GN=PAN2	1.208	Up	0.035118	PAN2	127.38	1.042	0.883	0.927	0.981	0.977	0.969	1.068	1.19	1.188	0.901	0.955	0.927
	A0A286ZVF6	Uncharacterized protein OS=Sus scrofa OX=9823 GN=LOC100155195	0.804	Down	0.043997	LOC100155195	51.094	1.021	1.187	1.074	0.995	0.928	1.228	0.915	0.948	0.777	1.065	0.89	0.949
	F1S1N0	MHC class I antigen 8 precursor OS=Sus scrofa OX=9823 GN=SLA-8	0.832	Down	0.040217	SLA-8	28.981	1.097		1.019	1.008		1.161	0.873		0.888	1.028		0.964
	F1SQS9	Carbonic anhydrase 5B OS=Sus scrofa OX=9823 GN=CA5B	1.439	Up	0.023222	CA5B	36.562	0.675	0.837	0.92	1.146	1.019	0.664	1.139	1.085	1.275	1.084	1.094	1.037
	F1S395	NAD(P)H dehydrogenase OS=Sus scrofa OX=9823 GN=NQO1	0.714	Down	0.00246	NQO1	30.954	1.124	1.143	1.073	0.956	0.96	1.129	0.772	0.868	0.745	1.165	1.021	1.042
	F1SUE4	Asporin OS=Sus scrofa OX=9823 GN=ASPN	0.808	Down	0.0155219	ASPN	42.446	1.137	1.031	1.153	0.932	1.095	1.131	0.94	0.916	0.826	0.963	1.04	0.895
	Q8SPS7	Haptoglobin OS=Sus scrofa OX=9823 GN=HP	0.751	Down	0.022057	HP	38.481	1.039	1.26	1.164	1.071	0.994	1.189	0.903	0.775	0.924	0.991	0.954	0.782
	A0A287B842	Euchromatic histone lysine methyltransferase 1 OS=Sus scrofa OX=9823 GN=EHMT1	1.228	Up	0.031181	EHMT1	131.77	0.889		0.937	1.041		1.042	1.092		1.151	0.991		0.892
	A0A287BJI7	Cytochrome P450 family 1 subfamily B member 1 OS=Sus scrofa OX=9823 GN=CYP1B1	0.817	Down	0.0149445	CYP1B1	60.594	1.103	1.135	1.02	0.919	1.113	0.96	0.949	0.833	0.88	1.026	0.939	1.137
	Q6QR67	Resistin precursor OS=Sus scrofa OX=9823 GN=RETN	0.748	Down	0.0099427	RETN	11.693	1.148		1.177	0.941		1.031	0.892		0.846	1.013		0.957
	P05027	Sodium/potassium-transporting ATPase subunit beta-1 OS=Sus scrofa OX=9823 GN=ATP1B1	1.251	Up	0.0049781	ATP1B1	35.158	0.957	0.904	0.903	0.944	0.969	0.989	1.079	1.162	1.216	1.011	0.969	0.907
	A0A287BG35	Ring finger protein 170 OS=Sus scrofa OX=9823 GN=RNF170	0.786	Down	0.032315	RNF170	29.681	1.218	1.129	1.036	1.074	0.987	1.039	0.788	0.915	0.957	0.922	0.969	0.982
	A0A286ZJ38	Uncharacterized protein OS=Sus scrofa OX=9823	0.706	Down	0.020225	---	11.974	0.995	1.276	1.095	1.116	0.806	1.24	0.874	0.716	0.788	1.041	1.177	0.92
	F1SKZ8	Translocase of outer mitochondrial membrane 70 OS=Sus scrofa OX=9823 GN=TOMM70	0.732	Down	0.0096428	TOMM70	62.71	1.123		1.062	1.189		1.01	0.81		0.789	0.898		1.14
	A0A287AEE8	Notch 2 OS=Sus scrofa OX=9823 GN=NOTCH2	0.766	Down	0.023559	NOTCH2	256.17	1.146		1.14	1.027		0.902	0.839		0.912	0.993		1.037
catalytic activity	F1S1G8	Amine oxidase OS=Sus scrofa OX=9823 GN=LOC110256000	0.803	Down	0.020756	LOC110256000	76.746	1.135	0.991	1.156	0.832	1.017	1.03	0.857	0.84	0.937	1.171	1.159	0.893
	A0A287ANF9	Prostaglandin-endoperoxide synthase 1 OS=Sus scrofa OX=9823 GN=PTGS1	0.81	Down	0.035202	PTGS1	68.948		1.08	1.076		1.108	1.095		0.838	0.909		0.989	0.942
	A0A287ASZ1	ATP-binding cassette, sub-family B (MDR/TAP), member 1 OS=Sus scrofa OX=9823 GN=ABCB1	0.725	Down	0.025476	ABCB1	126.6	1.341	1.091	1.349	0.841	0.966	0.901	0.928	1	0.814	0.852	0.976	0.976
	F1SKV2	Ring finger protein 180 OS=Sus scrofa OX=9823 GN=RNF180	0.633	Down	0.047155	RNF180	67.052		1.089	1.285		1.166	1.18		0.797	0.706		0.945	0.855
	A0A286ZLQ7	Arachidonate 15-lipoxygenase OS=Sus scrofa OX=9823 GN=ALOX15	0.818	Down	0.02134	ALOX15	74.08	1.111	1.074	1.226	0.906	0.914	0.93	0.94	0.984	0.865	1.037	1.021	0.976
	D0G6R6	CDP-diacylglycerol--inositol 3-phosphatidyltransferase OS=Sus scrofa OX=9823 GN=CDIPT	0.786	Down	0.0139236	CDIPT	23.601	1.175	1.134	1.14	1.019	0.915	1.012	0.888	1.001	0.822	0.941	0.942	1.052
	I3L772	E3 ubiquitin-protein ligase OS=Sus scrofa OX=9823 GN=WWP2	0.761	Down	0.0096191	WWP2	95.02	1.13	1.082		0.86	1.015		0.828	0.855		1.182	1.053
	A4Z6H0	Adenylosuccinate synthetase isozyme 1 OS=Sus scrofa OX=9823 GN=ADSSL1	1.37	Up	0.025661	ADSSL1	50.098	0.783	0.868		0.889	1.04		1.135	1.127		1.239	1.005
	K7GQL2	Coagulation factor XIII A chain OS=Sus scrofa OX=9823 GN=F13A1	0.698	Down	0.0027615	F13A1	83.343	1.336	1.12	1.233	0.902	1.104	1	0.827	0.881	0.866	0.941	0.872	0.926
	F1SIE9	Cytochrome P450 OS=Sus scrofa OX=9823 GN=CYP1A1	0.761	Down	0.00069765	CYP1A1	58.504	1.158	1.209	1.179	1.001	0.997	0.963	0.886	0.866	0.945	0.905	0.956	0.969
	A0A287BMV3	PAN2-PAN3 deadenylation complex catalytic subunit PAN2 OS=Sus scrofa OX=9823 GN=PAN2	1.208	Up	0.035118	PAN2	127.38	1.042	0.883	0.927	0.981	0.977	0.969	1.068	1.19	1.188	0.901	0.955	0.927
	A0A286ZVF6	Uncharacterized protein OS=Sus scrofa OX=9823 GN=LOC100155195	0.804	Down	0.043997	LOC100155195	51.094	1.021	1.187	1.074	0.995	0.928	1.228	0.915	0.948	0.777	1.065	0.89	0.949
	F1SQS9	Carbonic anhydrase 5B OS=Sus scrofa OX=9823 GN=CA5B	1.439	Up	0.023222	CA5B	36.562	0.675	0.837	0.92	1.146	1.019	0.664	1.139	1.085	1.275	1.084	1.094	1.037
	F1S395	NAD(P)H dehydrogenase OS=Sus scrofa OX=9823 GN=NQO1	0.714	Down	0.00246	NQO1	30.954	1.124	1.143	1.073	0.956	0.96	1.129	0.772	0.868	0.745	1.165	1.021	1.042
	I3LLX8	Sulfotransferase OS=Sus scrofa OX=9823 GN=SULT1A3	1.357	Up	0.021284	SULT1A3	34.256	0.782	0.892	0.899	0.927	0.883	0.953	1.157	1.158	1.176	1.167	1.079	0.973
	Q8SPS7	Haptoglobin OS=Sus scrofa OX=9823 GN=HP	0.751	Down	0.022057	HP	38.481	1.039	1.26	1.164	1.071	0.994	1.189	0.903	0.775	0.924	0.991	0.954	0.782
	A0A287B842	Euchromatic histone lysine methyltransferase 1 OS=Sus scrofa OX=9823 GN=EHMT1	1.228	Up	0.031181	EHMT1	131.77	0.889		0.937	1.041		1.042	1.092		1.151	0.991		0.892
	A0A287BJI7	Cytochrome P450 family 1 subfamily B member 1 OS=Sus scrofa OX=9823 GN=CYP1B1	0.817	Down	0.0149445	CYP1B1	60.594	1.103	1.135	1.02	0.919	1.113	0.96	0.949	0.833	0.88	1.026	0.939	1.137
	P05027	Sodium/potassium-transporting ATPase subunit beta-1 OS=Sus scrofa OX=9823 GN=ATP1B1	1.251	Up	0.0049781	ATP1B1	35.158	0.957	0.904	0.903	0.944	0.969	0.989	1.079	1.162	1.216	1.011	0.969	0.907
transporter activity	A0A287ASZ1	ATP-binding cassette, sub-family B (MDR/TAP), member 1 OS=Sus scrofa OX=9823 GN=ABCB1	0.725	Down	0.025476	ABCB1	126.6	1.341	1.091	1.349	0.841	0.966	0.901	0.928	1	0.814	0.852	0.976	0.976
	P01965	Hemoglobin subunit alpha OS=Sus scrofa OX=9823 GN=HBA	1.221	Up	0.047523	HBA	15.039	0.887	0.799	0.919	1.118	1.031	0.945	0.981	1.18	1.02	1.063	0.986	1.097
	A0A287AB74	Gap junction protein OS=Sus scrofa OX=9823 GN=GJA1	0.776	Down	0.040204	GJA1	36.388	1.292	1.217	1.057	1.005	0.935	1.049	0.867	1.037	0.864	0.817	0.86	1.028
	F1RII7	Hemoglobin subunit beta OS=Sus scrofa OX=9823 GN=HBB	1.282	Up	0.045019	HBB	16.166	0.883	0.785	0.91	1.072	1.001	0.936	0.984	1.257	1.064	1.053	0.979	1.085
	P05027	Sodium/potassium-transporting ATPase subunit beta-1 OS=Sus scrofa OX=9823 GN=ATP1B1	1.251	Up	0.0049781	ATP1B1	35.158	0.957	0.904	0.903	0.944	0.969	0.989	1.079	1.162	1.216	1.011	0.969	0.907
structural molecule activity	A0A287AME4	Ribosomal protein L37a OS=Sus scrofa OX=9823 GN=RPL37A	1.24	Up	0.0064245	RPL37A	10.275	0.958	0.936	0.875	0.848	0.857	0.865	1.106	1.111	1.216	1.081	1.086	1.036
	A0A287B5V1	60S ribosomal protein L3 OS=Sus scrofa OX=9823 GN=RPL3	1.206	Up	0.047282	RPL3	46.122	0.881	0.878	0.879	0.938	0.871	0.986	1.021	1.01	1.151	1.161	1.203	0.987
	A0A287AX59	Ribosomal protein L37 OS=Sus scrofa OX=9823 GN=RPL37	1.226	Up	0.0094197	RPL37	11.078	0.904	0.931	0.92	0.863	0.872	0.907	1.147	1.036	1.194	1.035	1.153	0.969
	F1RXI3	Uncharacterized protein OS=Sus scrofa OX=9823	0.764	Down	0.032921	---	22.967		1.081	1.053		1.064	1.139		0.855	0.776		1.01	1.055
molecular transducer activity	P18871	Alpha-2A adrenergic receptor OS=Sus scrofa OX=9823 GN=ADRA2A	0.805	Down	0.045401	ADRA2A	48.975	1.062	1.102	1.113	1.043	1.265	1.074	0.976	0.755	0.906	0.922	0.912	0.927
	A0A287AEE8	Notch 2 OS=Sus scrofa OX=9823 GN=NOTCH2	0.766	Down	0.023559	NOTCH2	256.17	1.146		1.14	1.027		0.902	0.839		0.912	0.993		1.037
antioxidant activity	A0A287ANF9	Prostaglandin-endoperoxide synthase 1 OS=Sus scrofa OX=9823 GN=PTGS1	0.81	Down	0.035202	PTGS1	68.948		1.08	1.076		1.108	1.095		0.838	0.909		0.989	0.942
	Q8SPS7	Haptoglobin OS=Sus scrofa OX=9823 GN=HP	0.751	Down	0.022057	HP	38.481	1.039	1.26	1.164	1.071	0.994	1.189	0.903	0.775	0.924	0.991	0.954	0.782
other | molecular function regulator	F1SUE4	Asporin OS=Sus scrofa OX=9823 GN=ASPN	0.808	Down	0.0155219	ASPN	42.446	1.137	1.031	1.153	0.932	1.095	1.131	0.94	0.916	0.826	0.963	1.04	0.895
other | signal transducer activity	P18871	Alpha-2A adrenergic receptor OS=Sus scrofa OX=9823 GN=ADRA2A	0.805	Down	0.045401	ADRA2A	48.975	1.062	1.102	1.113	1.043	1.265	1.074	0.976	0.755	0.906	0.922	0.912	0.927

## Sheet: Up Classification
GO Terms Level 1	GO Terms Level 2	No. of Protein
Biological Process	cellular process	11
	metabolic process	9
	single-organism process	8
	localization	5
	biological regulation	4
	signaling	3
	cellular component organizatio...	3
	response to stimulus	2
	biological adhesion	1
	immune system process	1
	multi-organism process	1
Cellular Component	cell	12
	macromolecular complex	8
	organelle	5
	membrane	4
	extracellular region	2
Molecular Function	binding	10
	catalytic activity	6
	structural molecule activity	3
	transporter activity	3

## Sheet: Up list
Category	Protein accession	Protein description	Ratio	Regulated Type	P value	Gene name	MW [kDa]	S1_3	S1_2	S1_1	S2_3	S2_2	S2_1	S3_3	S3_2	S3_1	S4_3	S4_2	S4_1
cellular process	F1RL06	Uncharacterized protein OS=Sus scrofa OX=9823 GN=LOC100523213	1.416	Up	0.040618	LOC100523213	22.712		0.872	0.982		0.785	0.789		1.258	1.367		1.067	0.852
	A0A287AME4	Ribosomal protein L37a OS=Sus scrofa OX=9823 GN=RPL37A	1.24	Up	0.0064245	RPL37A	10.275	0.958	0.936	0.875	0.848	0.857	0.865	1.106	1.111	1.216	1.081	1.086	1.036
	A0A287B5V1	60S ribosomal protein L3 OS=Sus scrofa OX=9823 GN=RPL3	1.206	Up	0.047282	RPL3	46.122	0.881	0.878	0.879	0.938	0.871	0.986	1.021	1.01	1.151	1.161	1.203	0.987
	A0A287AX59	Ribosomal protein L37 OS=Sus scrofa OX=9823 GN=RPL37	1.226	Up	0.0094197	RPL37	11.078	0.904	0.931	0.92	0.863	0.872	0.907	1.147	1.036	1.194	1.035	1.153	0.969
	A4Z6H0	Adenylosuccinate synthetase isozyme 1 OS=Sus scrofa OX=9823 GN=ADSSL1	1.37	Up	0.025661	ADSSL1	50.098	0.783	0.868		0.889	1.04		1.135	1.127		1.239	1.005
	A0A287BMV3	PAN2-PAN3 deadenylation complex catalytic subunit PAN2 OS=Sus scrofa OX=9823 GN=PAN2	1.208	Up	0.035118	PAN2	127.38	1.042	0.883	0.927	0.981	0.977	0.969	1.068	1.19	1.188	0.901	0.955	0.927
	F1SQS9	Carbonic anhydrase 5B OS=Sus scrofa OX=9823 GN=CA5B	1.439	Up	0.023222	CA5B	36.562	0.675	0.837	0.92	1.146	1.019	0.664	1.139	1.085	1.275	1.084	1.094	1.037
	A0A286ZPV1	Prion like protein doppel OS=Sus scrofa OX=9823 GN=PRND	1.233	Up	0.022885	PRND	20.811	0.859	0.972	0.923	1.072	0.82	1.162	1.196	1.032	1.167	0.881	1.085	0.792
	F1S1M4	Tetraspanin OS=Sus scrofa OX=9823 GN=TSPAN6	1.293	Up	0.0037797	TSPAN6	27.492	0.919	0.951	0.829	0.943	0.932	1.064	1.146	1.19	1.155	0.991	0.925	0.975
	A0A287B842	Euchromatic histone lysine methyltransferase 1 OS=Sus scrofa OX=9823 GN=EHMT1	1.228	Up	0.031181	EHMT1	131.77	0.889		0.937	1.041		1.042	1.092		1.151	0.991		0.892
	P05027	Sodium/potassium-transporting ATPase subunit beta-1 OS=Sus scrofa OX=9823 GN=ATP1B1	1.251	Up	0.0049781	ATP1B1	35.158	0.957	0.904	0.903	0.944	0.969	0.989	1.079	1.162	1.216	1.011	0.969	0.907
metabolic process	F1RL06	Uncharacterized protein OS=Sus scrofa OX=9823 GN=LOC100523213	1.416	Up	0.040618	LOC100523213	22.712		0.872	0.982		0.785	0.789		1.258	1.367		1.067	0.852
	A0A287AME4	Ribosomal protein L37a OS=Sus scrofa OX=9823 GN=RPL37A	1.24	Up	0.0064245	RPL37A	10.275	0.958	0.936	0.875	0.848	0.857	0.865	1.106	1.111	1.216	1.081	1.086	1.036
	A0A287B5V1	60S ribosomal protein L3 OS=Sus scrofa OX=9823 GN=RPL3	1.206	Up	0.047282	RPL3	46.122	0.881	0.878	0.879	0.938	0.871	0.986	1.021	1.01	1.151	1.161	1.203	0.987
	K7GM40	Apolipoprotein A-I OS=Sus scrofa OX=9823 GN=APOA1	1.204	Up	0.0090012	APOA1	30.33	0.965	0.89	0.932	0.965	0.932	0.991	1.123	1.176	1.056	0.939	1.001	1.027
	A0A287AX59	Ribosomal protein L37 OS=Sus scrofa OX=9823 GN=RPL37	1.226	Up	0.0094197	RPL37	11.078	0.904	0.931	0.92	0.863	0.872	0.907	1.147	1.036	1.194	1.035	1.153	0.969
	A4Z6H0	Adenylosuccinate synthetase isozyme 1 OS=Sus scrofa OX=9823 GN=ADSSL1	1.37	Up	0.025661	ADSSL1	50.098	0.783	0.868		0.889	1.04		1.135	1.127		1.239	1.005
	A0A287BMV3	PAN2-PAN3 deadenylation complex catalytic subunit PAN2 OS=Sus scrofa OX=9823 GN=PAN2	1.208	Up	0.035118	PAN2	127.38	1.042	0.883	0.927	0.981	0.977	0.969	1.068	1.19	1.188	0.901	0.955	0.927
	F1SQS9	Carbonic anhydrase 5B OS=Sus scrofa OX=9823 GN=CA5B	1.439	Up	0.023222	CA5B	36.562	0.675	0.837	0.92	1.146	1.019	0.664	1.139	1.085	1.275	1.084	1.094	1.037
	A0A287B842	Euchromatic histone lysine methyltransferase 1 OS=Sus scrofa OX=9823 GN=EHMT1	1.228	Up	0.031181	EHMT1	131.77	0.889		0.937	1.041		1.042	1.092		1.151	0.991		0.892
single-organism process	F1RL06	Uncharacterized protein OS=Sus scrofa OX=9823 GN=LOC100523213	1.416	Up	0.040618	LOC100523213	22.712		0.872	0.982		0.785	0.789		1.258	1.367		1.067	0.852
	K7GM40	Apolipoprotein A-I OS=Sus scrofa OX=9823 GN=APOA1	1.204	Up	0.0090012	APOA1	30.33	0.965	0.89	0.932	0.965	0.932	0.991	1.123	1.176	1.056	0.939	1.001	1.027
	P01965	Hemoglobin subunit alpha OS=Sus scrofa OX=9823 GN=HBA	1.221	Up	0.047523	HBA	15.039	0.887	0.799	0.919	1.118	1.031	0.945	0.981	1.18	1.02	1.063	0.986	1.097
	F1RII7	Hemoglobin subunit beta OS=Sus scrofa OX=9823 GN=HBB	1.282	Up	0.045019	HBB	16.166	0.883	0.785	0.91	1.072	1.001	0.936	0.984	1.257	1.064	1.053	0.979	1.085
	A4Z6H0	Adenylosuccinate synthetase isozyme 1 OS=Sus scrofa OX=9823 GN=ADSSL1	1.37	Up	0.025661	ADSSL1	50.098	0.783	0.868		0.889	1.04		1.135	1.127		1.239	1.005
	F1SQS9	Carbonic anhydrase 5B OS=Sus scrofa OX=9823 GN=CA5B	1.439	Up	0.023222	CA5B	36.562	0.675	0.837	0.92	1.146	1.019	0.664	1.139	1.085	1.275	1.084	1.094	1.037
	F1S1M4	Tetraspanin OS=Sus scrofa OX=9823 GN=TSPAN6	1.293	Up	0.0037797	TSPAN6	27.492	0.919	0.951	0.829	0.943	0.932	1.064	1.146	1.19	1.155	0.991	0.925	0.975
	P05027	Sodium/potassium-transporting ATPase subunit beta-1 OS=Sus scrofa OX=9823 GN=ATP1B1	1.251	Up	0.0049781	ATP1B1	35.158	0.957	0.904	0.903	0.944	0.969	0.989	1.079	1.162	1.216	1.011	0.969	0.907
localization	F1RL06	Uncharacterized protein OS=Sus scrofa OX=9823 GN=LOC100523213	1.416	Up	0.040618	LOC100523213	22.712		0.872	0.982		0.785	0.789		1.258	1.367		1.067	0.852
	K7GM40	Apolipoprotein A-I OS=Sus scrofa OX=9823 GN=APOA1	1.204	Up	0.0090012	APOA1	30.33	0.965	0.89	0.932	0.965	0.932	0.991	1.123	1.176	1.056	0.939	1.001	1.027
	P01965	Hemoglobin subunit alpha OS=Sus scrofa OX=9823 GN=HBA	1.221	Up	0.047523	HBA	15.039	0.887	0.799	0.919	1.118	1.031	0.945	0.981	1.18	1.02	1.063	0.986	1.097
	F1RII7	Hemoglobin subunit beta OS=Sus scrofa OX=9823 GN=HBB	1.282	Up	0.045019	HBB	16.166	0.883	0.785	0.91	1.072	1.001	0.936	0.984	1.257	1.064	1.053	0.979	1.085
	P05027	Sodium/potassium-transporting ATPase subunit beta-1 OS=Sus scrofa OX=9823 GN=ATP1B1	1.251	Up	0.0049781	ATP1B1	35.158	0.957	0.904	0.903	0.944	0.969	0.989	1.079	1.162	1.216	1.011	0.969	0.907
biological regulation	F1RL06	Uncharacterized protein OS=Sus scrofa OX=9823 GN=LOC100523213	1.416	Up	0.040618	LOC100523213	22.712		0.872	0.982		0.785	0.789		1.258	1.367		1.067	0.852
	A0A287BMV3	PAN2-PAN3 deadenylation complex catalytic subunit PAN2 OS=Sus scrofa OX=9823 GN=PAN2	1.208	Up	0.035118	PAN2	127.38	1.042	0.883	0.927	0.981	0.977	0.969	1.068	1.19	1.188	0.901	0.955	0.927
	F1S1M4	Tetraspanin OS=Sus scrofa OX=9823 GN=TSPAN6	1.293	Up	0.0037797	TSPAN6	27.492	0.919	0.951	0.829	0.943	0.932	1.064	1.146	1.19	1.155	0.991	0.925	0.975
	P05027	Sodium/potassium-transporting ATPase subunit beta-1 OS=Sus scrofa OX=9823 GN=ATP1B1	1.251	Up	0.0049781	ATP1B1	35.158	0.957	0.904	0.903	0.944	0.969	0.989	1.079	1.162	1.216	1.011	0.969	0.907
signaling	F1RL06	Uncharacterized protein OS=Sus scrofa OX=9823 GN=LOC100523213	1.416	Up	0.040618	LOC100523213	22.712		0.872	0.982		0.785	0.789		1.258	1.367		1.067	0.852
	A0A286ZUV1	DLG associated protein 4 OS=Sus scrofa OX=9823 GN=DLGAP4	1.239	Up	0.03022	DLGAP4	49.462	0.917	0.973	0.801	1.044	0.981	0.919	1.081	1.07	1.183	0.969	0.954	1.095
	F1S1M4	Tetraspanin OS=Sus scrofa OX=9823 GN=TSPAN6	1.293	Up	0.0037797	TSPAN6	27.492	0.919	0.951	0.829	0.943	0.932	1.064	1.146	1.19	1.155	0.991	0.925	0.975
cellular component organizatio...	F1RL06	Uncharacterized protein OS=Sus scrofa OX=9823 GN=LOC100523213	1.416	Up	0.040618	LOC100523213	22.712		0.872	0.982		0.785	0.789		1.258	1.367		1.067	0.852
	A0A286ZPV1	Prion like protein doppel OS=Sus scrofa OX=9823 GN=PRND	1.233	Up	0.022885	PRND	20.811	0.859	0.972	0.923	1.072	0.82	1.162	1.196	1.032	1.167	0.881	1.085	0.792
	A0A287B842	Euchromatic histone lysine methyltransferase 1 OS=Sus scrofa OX=9823 GN=EHMT1	1.228	Up	0.031181	EHMT1	131.77	0.889		0.937	1.041		1.042	1.092		1.151	0.991		0.892
response to stimulus	F1RL06	Uncharacterized protein OS=Sus scrofa OX=9823 GN=LOC100523213	1.416	Up	0.040618	LOC100523213	22.712		0.872	0.982		0.785	0.789		1.258	1.367		1.067	0.852
	F1S1M4	Tetraspanin OS=Sus scrofa OX=9823 GN=TSPAN6	1.293	Up	0.0037797	TSPAN6	27.492	0.919	0.951	0.829	0.943	0.932	1.064	1.146	1.19	1.155	0.991	0.925	0.975
biological adhesion	P05027	Sodium/potassium-transporting ATPase subunit beta-1 OS=Sus scrofa OX=9823 GN=ATP1B1	1.251	Up	0.0049781	ATP1B1	35.158	0.957	0.904	0.903	0.944	0.969	0.989	1.079	1.162	1.216	1.011	0.969	0.907
immune system process	F1RL06	Uncharacterized protein OS=Sus scrofa OX=9823 GN=LOC100523213	1.416	Up	0.040618	LOC100523213	22.712		0.872	0.982		0.785	0.789		1.258	1.367		1.067	0.852
multi-organism process	F1RL06	Uncharacterized protein OS=Sus scrofa OX=9823 GN=LOC100523213	1.416	Up	0.040618	LOC100523213	22.712		0.872	0.982		0.785	0.789		1.258	1.367		1.067	0.852
cell	F1RL06	Uncharacterized protein OS=Sus scrofa OX=9823 GN=LOC100523213	1.416	Up	0.040618	LOC100523213	22.712		0.872	0.982		0.785	0.789		1.258	1.367		1.067	0.852
	A0A287AME4	Ribosomal protein L37a OS=Sus scrofa OX=9823 GN=RPL37A	1.24	Up	0.0064245	RPL37A	10.275	0.958	0.936	0.875	0.848	0.857	0.865	1.106	1.111	1.216	1.081	1.086	1.036
	A0A287B5V1	60S ribosomal protein L3 OS=Sus scrofa OX=9823 GN=RPL3	1.206	Up	0.047282	RPL3	46.122	0.881	0.878	0.879	0.938	0.871	0.986	1.021	1.01	1.151	1.161	1.203	0.987
	P01965	Hemoglobin subunit alpha OS=Sus scrofa OX=9823 GN=HBA	1.221	Up	0.047523	HBA	15.039	0.887	0.799	0.919	1.118	1.031	0.945	0.981	1.18	1.02	1.063	0.986	1.097
	A0A287AX59	Ribosomal protein L37 OS=Sus scrofa OX=9823 GN=RPL37	1.226	Up	0.0094197	RPL37	11.078	0.904	0.931	0.92	0.863	0.872	0.907	1.147	1.036	1.194	1.035	1.153	0.969
	F1RII7	Hemoglobin subunit beta OS=Sus scrofa OX=9823 GN=HBB	1.282	Up	0.045019	HBB	16.166	0.883	0.785	0.91	1.072	1.001	0.936	0.984	1.257	1.064	1.053	0.979	1.085
	A4Z6H0	Adenylosuccinate synthetase isozyme 1 OS=Sus scrofa OX=9823 GN=ADSSL1	1.37	Up	0.025661	ADSSL1	50.098	0.783	0.868		0.889	1.04		1.135	1.127		1.239	1.005
	A0A287BMV3	PAN2-PAN3 deadenylation complex catalytic subunit PAN2 OS=Sus scrofa OX=9823 GN=PAN2	1.208	Up	0.035118	PAN2	127.38	1.042	0.883	0.927	0.981	0.977	0.969	1.068	1.19	1.188	0.901	0.955	0.927
	F1SQS9	Carbonic anhydrase 5B OS=Sus scrofa OX=9823 GN=CA5B	1.439	Up	0.023222	CA5B	36.562	0.675	0.837	0.92	1.146	1.019	0.664	1.139	1.085	1.275	1.084	1.094	1.037
	F1S1M4	Tetraspanin OS=Sus scrofa OX=9823 GN=TSPAN6	1.293	Up	0.0037797	TSPAN6	27.492	0.919	0.951	0.829	0.943	0.932	1.064	1.146	1.19	1.155	0.991	0.925	0.975
	A0A287B842	Euchromatic histone lysine methyltransferase 1 OS=Sus scrofa OX=9823 GN=EHMT1	1.228	Up	0.031181	EHMT1	131.77	0.889		0.937	1.041		1.042	1.092		1.151	0.991		0.892
	P05027	Sodium/potassium-transporting ATPase subunit beta-1 OS=Sus scrofa OX=9823 GN=ATP1B1	1.251	Up	0.0049781	ATP1B1	35.158	0.957	0.904	0.903	0.944	0.969	0.989	1.079	1.162	1.216	1.011	0.969	0.907
macromolecular complex	F1RL06	Uncharacterized protein OS=Sus scrofa OX=9823 GN=LOC100523213	1.416	Up	0.040618	LOC100523213	22.712		0.872	0.982		0.785	0.789		1.258	1.367		1.067	0.852
	A0A287AME4	Ribosomal protein L37a OS=Sus scrofa OX=9823 GN=RPL37A	1.24	Up	0.0064245	RPL37A	10.275	0.958	0.936	0.875	0.848	0.857	0.865	1.106	1.111	1.216	1.081	1.086	1.036
	A0A287B5V1	60S ribosomal protein L3 OS=Sus scrofa OX=9823 GN=RPL3	1.206	Up	0.047282	RPL3	46.122	0.881	0.878	0.879	0.938	0.871	0.986	1.021	1.01	1.151	1.161	1.203	0.987
	P01965	Hemoglobin subunit alpha OS=Sus scrofa OX=9823 GN=HBA	1.221	Up	0.047523	HBA	15.039	0.887	0.799	0.919	1.118	1.031	0.945	0.981	1.18	1.02	1.063	0.986	1.097
	A0A287AX59	Ribosomal protein L37 OS=Sus scrofa OX=9823 GN=RPL37	1.226	Up	0.0094197	RPL37	11.078	0.904	0.931	0.92	0.863	0.872	0.907	1.147	1.036	1.194	1.035	1.153	0.969
	F1RII7	Hemoglobin subunit beta OS=Sus scrofa OX=9823 GN=HBB	1.282	Up	0.045019	HBB	16.166	0.883	0.785	0.91	1.072	1.001	0.936	0.984	1.257	1.064	1.053	0.979	1.085
	A0A287BMV3	PAN2-PAN3 deadenylation complex catalytic subunit PAN2 OS=Sus scrofa OX=9823 GN=PAN2	1.208	Up	0.035118	PAN2	127.38	1.042	0.883	0.927	0.981	0.977	0.969	1.068	1.19	1.188	0.901	0.955	0.927
	P05027	Sodium/potassium-transporting ATPase subunit beta-1 OS=Sus scrofa OX=9823 GN=ATP1B1	1.251	Up	0.0049781	ATP1B1	35.158	0.957	0.904	0.903	0.944	0.969	0.989	1.079	1.162	1.216	1.011	0.969	0.907
organelle	A0A287AME4	Ribosomal protein L37a OS=Sus scrofa OX=9823 GN=RPL37A	1.24	Up	0.0064245	RPL37A	10.275	0.958	0.936	0.875	0.848	0.857	0.865	1.106	1.111	1.216	1.081	1.086	1.036
	A0A287B5V1	60S ribosomal protein L3 OS=Sus scrofa OX=9823 GN=RPL3	1.206	Up	0.047282	RPL3	46.122	0.881	0.878	0.879	0.938	0.871	0.986	1.021	1.01	1.151	1.161	1.203	0.987
	A0A287AX59	Ribosomal protein L37 OS=Sus scrofa OX=9823 GN=RPL37	1.226	Up	0.0094197	RPL37	11.078	0.904	0.931	0.92	0.863	0.872	0.907	1.147	1.036	1.194	1.035	1.153	0.969
	F1SQS9	Carbonic anhydrase 5B OS=Sus scrofa OX=9823 GN=CA5B	1.439	Up	0.023222	CA5B	36.562	0.675	0.837	0.92	1.146	1.019	0.664	1.139	1.085	1.275	1.084	1.094	1.037
	A0A287B842	Euchromatic histone lysine methyltransferase 1 OS=Sus scrofa OX=9823 GN=EHMT1	1.228	Up	0.031181	EHMT1	131.77	0.889		0.937	1.041		1.042	1.092		1.151	0.991		0.892
membrane	F1RL06	Uncharacterized protein OS=Sus scrofa OX=9823 GN=LOC100523213	1.416	Up	0.040618	LOC100523213	22.712		0.872	0.982		0.785	0.789		1.258	1.367		1.067	0.852
	A0A286ZPV1	Prion like protein doppel OS=Sus scrofa OX=9823 GN=PRND	1.233	Up	0.022885	PRND	20.811	0.859	0.972	0.923	1.072	0.82	1.162	1.196	1.032	1.167	0.881	1.085	0.792
	F1S1M4	Tetraspanin OS=Sus scrofa OX=9823 GN=TSPAN6	1.293	Up	0.0037797	TSPAN6	27.492	0.919	0.951	0.829	0.943	0.932	1.064	1.146	1.19	1.155	0.991	0.925	0.975
	P05027	Sodium/potassium-transporting ATPase subunit beta-1 OS=Sus scrofa OX=9823 GN=ATP1B1	1.251	Up	0.0049781	ATP1B1	35.158	0.957	0.904	0.903	0.944	0.969	0.989	1.079	1.162	1.216	1.011	0.969	0.907
extracellular region	F1RL06	Uncharacterized protein OS=Sus scrofa OX=9823 GN=LOC100523213	1.416	Up	0.040618	LOC100523213	22.712		0.872	0.982		0.785	0.789		1.258	1.367		1.067	0.852
	K7GM40	Apolipoprotein A-I OS=Sus scrofa OX=9823 GN=APOA1	1.204	Up	0.0090012	APOA1	30.33	0.965	0.89	0.932	0.965	0.932	0.991	1.123	1.176	1.056	0.939	1.001	1.027
binding	F1RL06	Uncharacterized protein OS=Sus scrofa OX=9823 GN=LOC100523213	1.416	Up	0.040618	LOC100523213	22.712		0.872	0.982		0.785	0.789		1.258	1.367		1.067	0.852
	K7GM40	Apolipoprotein A-I OS=Sus scrofa OX=9823 GN=APOA1	1.204	Up	0.0090012	APOA1	30.33	0.965	0.89	0.932	0.965	0.932	0.991	1.123	1.176	1.056	0.939	1.001	1.027
	P01965	Hemoglobin subunit alpha OS=Sus scrofa OX=9823 GN=HBA	1.221	Up	0.047523	HBA	15.039	0.887	0.799	0.919	1.118	1.031	0.945	0.981	1.18	1.02	1.063	0.986	1.097
	I3LRP4	PDZ domain containing 2 OS=Sus scrofa OX=9823 GN=PDZD2	1.669	Up	0.021696	PDZD2	257.92	0.881	0.833		0.919	0.856		1.329	1.532		0.853	0.773
	F1RII7	Hemoglobin subunit beta OS=Sus scrofa OX=9823 GN=HBB	1.282	Up	0.045019	HBB	16.166	0.883	0.785	0.91	1.072	1.001	0.936	0.984	1.257	1.064	1.053	0.979	1.085
	A4Z6H0	Adenylosuccinate synthetase isozyme 1 OS=Sus scrofa OX=9823 GN=ADSSL1	1.37	Up	0.025661	ADSSL1	50.098	0.783	0.868		0.889	1.04		1.135	1.127		1.239	1.005
	A0A287BMV3	PAN2-PAN3 deadenylation complex catalytic subunit PAN2 OS=Sus scrofa OX=9823 GN=PAN2	1.208	Up	0.035118	PAN2	127.38	1.042	0.883	0.927	0.981	0.977	0.969	1.068	1.19	1.188	0.901	0.955	0.927
	F1SQS9	Carbonic anhydrase 5B OS=Sus scrofa OX=9823 GN=CA5B	1.439	Up	0.023222	CA5B	36.562	0.675	0.837	0.92	1.146	1.019	0.664	1.139	1.085	1.275	1.084	1.094	1.037
	A0A287B842	Euchromatic histone lysine methyltransferase 1 OS=Sus scrofa OX=9823 GN=EHMT1	1.228	Up	0.031181	EHMT1	131.77	0.889		0.937	1.041		1.042	1.092		1.151	0.991		0.892
	P05027	Sodium/potassium-transporting ATPase subunit beta-1 OS=Sus scrofa OX=9823 GN=ATP1B1	1.251	Up	0.0049781	ATP1B1	35.158	0.957	0.904	0.903	0.944	0.969	0.989	1.079	1.162	1.216	1.011	0.969	0.907
catalytic activity	A4Z6H0	Adenylosuccinate synthetase isozyme 1 OS=Sus scrofa OX=9823 GN=ADSSL1	1.37	Up	0.025661	ADSSL1	50.098	0.783	0.868		0.889	1.04		1.135	1.127		1.239	1.005
	A0A287BMV3	PAN2-PAN3 deadenylation complex catalytic subunit PAN2 OS=Sus scrofa OX=9823 GN=PAN2	1.208	Up	0.035118	PAN2	127.38	1.042	0.883	0.927	0.981	0.977	0.969	1.068	1.19	1.188	0.901	0.955	0.927
	F1SQS9	Carbonic anhydrase 5B OS=Sus scrofa OX=9823 GN=CA5B	1.439	Up	0.023222	CA5B	36.562	0.675	0.837	0.92	1.146	1.019	0.664	1.139	1.085	1.275	1.084	1.094	1.037
	I3LLX8	Sulfotransferase OS=Sus scrofa OX=9823 GN=SULT1A3	1.357	Up	0.021284	SULT1A3	34.256	0.782	0.892	0.899	0.927	0.883	0.953	1.157	1.158	1.176	1.167	1.079	0.973
	A0A287B842	Euchromatic histone lysine methyltransferase 1 OS=Sus scrofa OX=9823 GN=EHMT1	1.228	Up	0.031181	EHMT1	131.77	0.889		0.937	1.041		1.042	1.092		1.151	0.991		0.892
	P05027	Sodium/potassium-transporting ATPase subunit beta-1 OS=Sus scrofa OX=9823 GN=ATP1B1	1.251	Up	0.0049781	ATP1B1	35.158	0.957	0.904	0.903	0.944	0.969	0.989	1.079	1.162	1.216	1.011	0.969	0.907
structural molecule activity	A0A287AME4	Ribosomal protein L37a OS=Sus scrofa OX=9823 GN=RPL37A	1.24	Up	0.0064245	RPL37A	10.275	0.958	0.936	0.875	0.848	0.857	0.865	1.106	1.111	1.216	1.081	1.086	1.036
	A0A287B5V1	60S ribosomal protein L3 OS=Sus scrofa OX=9823 GN=RPL3	1.206	Up	0.047282	RPL3	46.122	0.881	0.878	0.879	0.938	0.871	0.986	1.021	1.01	1.151	1.161	1.203	0.987
	A0A287AX59	Ribosomal protein L37 OS=Sus scrofa OX=9823 GN=RPL37	1.226	Up	0.0094197	RPL37	11.078	0.904	0.931	0.92	0.863	0.872	0.907	1.147	1.036	1.194	1.035	1.153	0.969
transporter activity	P01965	Hemoglobin subunit alpha OS=Sus scrofa OX=9823 GN=HBA	1.221	Up	0.047523	HBA	15.039	0.887	0.799	0.919	1.118	1.031	0.945	0.981	1.18	1.02	1.063	0.986	1.097
	F1RII7	Hemoglobin subunit beta OS=Sus scrofa OX=9823 GN=HBB	1.282	Up	0.045019	HBB	16.166	0.883	0.785	0.91	1.072	1.001	0.936	0.984	1.257	1.064	1.053	0.979	1.085
	P05027	Sodium/potassium-transporting ATPase subunit beta-1 OS=Sus scrofa OX=9823 GN=ATP1B1	1.251	Up	0.0049781	ATP1B1	35.158	0.957	0.904	0.903	0.944	0.969	0.989	1.079	1.162	1.216	1.011	0.969	0.907

## Sheet: Down Classification
GO Terms Level 1	GO Terms Level 2	No. of Protein
Biological Process	single-organism process	16
	cellular process	15
	response to stimulus	12
	metabolic process	11
	biological regulation	9
	signaling	6
	localization	5
	multicellular organismal process	5
	immune system process	4
	developmental process	3
	cellular component organizatio...	3
	other	3
Cellular Component	cell	18
	membrane	13
	organelle	10
	macromolecular complex	10
	extracellular region	7
	other	2
Molecular Function	binding	26
	catalytic activity	13
	molecular transducer activity	2
	antioxidant activity	2
	transporter activity	2
	molecular function regulator	1
	signal transducer activity	1
	structural molecule activity	1

## Sheet: Down list
Category	Protein accession	Protein description	Ratio	Regulated Type	P value	Gene name	MW [kDa]	S1_3	S1_2	S1_1	S2_3	S2_2	S2_1	S3_3	S3_2	S3_1	S4_3	S4_2	S4_1
single-organism process	F1S1G8	Amine oxidase OS=Sus scrofa OX=9823 GN=LOC110256000	0.803	Down	0.020756	LOC110256000	76.746	1.135	0.991	1.156	0.832	1.017	1.03	0.857	0.84	0.937	1.171	1.159	0.893
	P19133	Ferritin light chain (Fragment) OS=Sus scrofa OX=9823 GN=FTL	0.817	Down	0.023503	FTL	8.7839	1.144	1.028	1.097	1.09	1.088	1.063	0.897	0.884	0.89	0.83	0.991	0.967
	A0A287ANF9	Prostaglandin-endoperoxide synthase 1 OS=Sus scrofa OX=9823 GN=PTGS1	0.81	Down	0.035202	PTGS1	68.948		1.08	1.076		1.108	1.095		0.838	0.909		0.989	0.942
	F1SKV2	Ring finger protein 180 OS=Sus scrofa OX=9823 GN=RNF180	0.633	Down	0.047155	RNF180	67.052		1.089	1.285		1.166	1.18		0.797	0.706		0.945	0.855
	A0A286ZLQ7	Arachidonate 15-lipoxygenase OS=Sus scrofa OX=9823 GN=ALOX15	0.818	Down	0.02134	ALOX15	74.08	1.111	1.074	1.226	0.906	0.914	0.93	0.94	0.984	0.865	1.037	1.021	0.976
	A0A287AB74	Gap junction protein OS=Sus scrofa OX=9823 GN=GJA1	0.776	Down	0.040204	GJA1	36.388	1.292	1.217	1.057	1.005	0.935	1.049	0.867	1.037	0.864	0.817	0.86	1.028
	P18871	Alpha-2A adrenergic receptor OS=Sus scrofa OX=9823 GN=ADRA2A	0.805	Down	0.045401	ADRA2A	48.975	1.062	1.102	1.113	1.043	1.265	1.074	0.976	0.755	0.906	0.922	0.912	0.927
	D0G6R6	CDP-diacylglycerol--inositol 3-phosphatidyltransferase OS=Sus scrofa OX=9823 GN=CDIPT	0.786	Down	0.0139236	CDIPT	23.601	1.175	1.134	1.14	1.019	0.915	1.012	0.888	1.001	0.822	0.941	0.942	1.052
	F1RXI3	Uncharacterized protein OS=Sus scrofa OX=9823	0.764	Down	0.032921	---	22.967		1.081	1.053		1.064	1.139		0.855	0.776		1.01	1.055
	F1SIE9	Cytochrome P450 OS=Sus scrofa OX=9823 GN=CYP1A1	0.761	Down	0.00069765	CYP1A1	58.504	1.158	1.209	1.179	1.001	0.997	0.963	0.886	0.866	0.945	0.905	0.956	0.969
	F1S395	NAD(P)H dehydrogenase OS=Sus scrofa OX=9823 GN=NQO1	0.714	Down	0.00246	NQO1	30.954	1.124	1.143	1.073	0.956	0.96	1.129	0.772	0.868	0.745	1.165	1.021	1.042
	A0A287AZQ5	TNF alpha induced protein 2 OS=Sus scrofa OX=9823 GN=TNFAIP2	0.756	Down	0.023921	TNFAIP2	77.659		1.12	1.042		1.225	1.092		0.797	0.838		0.886	1.046
	F1SUE4	Asporin OS=Sus scrofa OX=9823 GN=ASPN	0.808	Down	0.0155219	ASPN	42.446	1.137	1.031	1.153	0.932	1.095	1.131	0.94	0.916	0.826	0.963	1.04	0.895
	Q8SPS7	Haptoglobin OS=Sus scrofa OX=9823 GN=HP	0.751	Down	0.022057	HP	38.481	1.039	1.26	1.164	1.071	0.994	1.189	0.903	0.775	0.924	0.991	0.954	0.782
	A0A287BJI7	Cytochrome P450 family 1 subfamily B member 1 OS=Sus scrofa OX=9823 GN=CYP1B1	0.817	Down	0.0149445	CYP1B1	60.594	1.103	1.135	1.02	0.919	1.113	0.96	0.949	0.833	0.88	1.026	0.939	1.137
	A0A287AEE8	Notch 2 OS=Sus scrofa OX=9823 GN=NOTCH2	0.766	Down	0.023559	NOTCH2	256.17	1.146		1.14	1.027		0.902	0.839		0.912	0.993		1.037
cellular process	P19133	Ferritin light chain (Fragment) OS=Sus scrofa OX=9823 GN=FTL	0.817	Down	0.023503	FTL	8.7839	1.144	1.028	1.097	1.09	1.088	1.063	0.897	0.884	0.89	0.83	0.991	0.967
	F1SKV2	Ring finger protein 180 OS=Sus scrofa OX=9823 GN=RNF180	0.633	Down	0.047155	RNF180	67.052		1.089	1.285		1.166	1.18		0.797	0.706		0.945	0.855
	A0A287AB74	Gap junction protein OS=Sus scrofa OX=9823 GN=GJA1	0.776	Down	0.040204	GJA1	36.388	1.292	1.217	1.057	1.005	0.935	1.049	0.867	1.037	0.864	0.817	0.86	1.028
	P18871	Alpha-2A adrenergic receptor OS=Sus scrofa OX=9823 GN=ADRA2A	0.805	Down	0.045401	ADRA2A	48.975	1.062	1.102	1.113	1.043	1.265	1.074	0.976	0.755	0.906	0.922	0.912	0.927
	D0G6R6	CDP-diacylglycerol--inositol 3-phosphatidyltransferase OS=Sus scrofa OX=9823 GN=CDIPT	0.786	Down	0.0139236	CDIPT	23.601	1.175	1.134	1.14	1.019	0.915	1.012	0.888	1.001	0.822	0.941	0.942	1.052
	I3L772	E3 ubiquitin-protein ligase OS=Sus scrofa OX=9823 GN=WWP2	0.761	Down	0.0096191	WWP2	95.02	1.13	1.082		0.86	1.015		0.828	0.855		1.182	1.053
	A0A286ZZB7	Histone cluster 1 H1 family member e OS=Sus scrofa OX=9823 GN=HIST1H1E	0.802	Down	0.023258	HIST1H1E	21.993	0.92	1.037	1.065	0.804	0.823	1.027	0.779	0.768	0.877	1.529	1.489	1.04
	K7GQL2	Coagulation factor XIII A chain OS=Sus scrofa OX=9823 GN=F13A1	0.698	Down	0.0027615	F13A1	83.343	1.336	1.12	1.233	0.902	1.104	1	0.827	0.881	0.866	0.941	0.872	0.926
	F1RXI3	Uncharacterized protein OS=Sus scrofa OX=9823	0.764	Down	0.032921	---	22.967		1.081	1.053		1.064	1.139		0.855	0.776		1.01	1.055
	I3LQ84	Collagen type VI alpha 2 chain OS=Sus scrofa OX=9823 GN=COL6A2	0.786	Down	0.0159576	COL6A2	102.77	1.13	1.071	1.206	1.026	1.06	1.08	0.939	0.933	0.807	0.924	0.946	0.911
	F1SIE9	Cytochrome P450 OS=Sus scrofa OX=9823 GN=CYP1A1	0.761	Down	0.00069765	CYP1A1	58.504	1.158	1.209	1.179	1.001	0.997	0.963	0.886	0.866	0.945	0.905	0.956	0.969
	A0A287AZQ5	TNF alpha induced protein 2 OS=Sus scrofa OX=9823 GN=TNFAIP2	0.756	Down	0.023921	TNFAIP2	77.659		1.12	1.042		1.225	1.092		0.797	0.838		0.886	1.046
	F1SUE4	Asporin OS=Sus scrofa OX=9823 GN=ASPN	0.808	Down	0.0155219	ASPN	42.446	1.137	1.031	1.153	0.932	1.095	1.131	0.94	0.916	0.826	0.963	1.04	0.895
	Q8SPS7	Haptoglobin OS=Sus scrofa OX=9823 GN=HP	0.751	Down	0.022057	HP	38.481	1.039	1.26	1.164	1.071	0.994	1.189	0.903	0.775	0.924	0.991	0.954	0.782
	A0A287AEE8	Notch 2 OS=Sus scrofa OX=9823 GN=NOTCH2	0.766	Down	0.023559	NOTCH2	256.17	1.146		1.14	1.027		0.902	0.839		0.912	0.993		1.037
response to stimulus	F1S1G8	Amine oxidase OS=Sus scrofa OX=9823 GN=LOC110256000	0.803	Down	0.020756	LOC110256000	76.746	1.135	0.991	1.156	0.832	1.017	1.03	0.857	0.84	0.937	1.171	1.159	0.893
	A0A287ANF9	Prostaglandin-endoperoxide synthase 1 OS=Sus scrofa OX=9823 GN=PTGS1	0.81	Down	0.035202	PTGS1	68.948		1.08	1.076		1.108	1.095		0.838	0.909		0.989	0.942
	A0A287A8D7	MHC class II histocompatibility antigen SLA-DRB1 precursor OS=Sus scrofa OX=9823 GN=SLA-DRB1	0.729	Down	0.0043422	SLA-DRB1	27.264		1.074	1.107		1.126	1.069		0.783	0.806		1.162	0.966
	P18871	Alpha-2A adrenergic receptor OS=Sus scrofa OX=9823 GN=ADRA2A	0.805	Down	0.045401	ADRA2A	48.975	1.062	1.102	1.113	1.043	1.265	1.074	0.976	0.755	0.906	0.922	0.912	0.927
	F1RXI3	Uncharacterized protein OS=Sus scrofa OX=9823	0.764	Down	0.032921	---	22.967		1.081	1.053		1.064	1.139		0.855	0.776		1.01	1.055
	F6PX46	SLA class II histocompatibility antigen, DQ haplotype D alpha chain precursor OS=Sus scrofa OX=9823 GN=SLA-DQA1	0.654	Down	0.0179409	SLA-DQA1	27.638	1.206	1.237	1.14	1.016	1.067	1.252	0.902	0.818	0.625	0.967	0.859	1.003
	F1SIE9	Cytochrome P450 OS=Sus scrofa OX=9823 GN=CYP1A1	0.761	Down	0.00069765	CYP1A1	58.504	1.158	1.209	1.179	1.001	0.997	0.963	0.886	0.866	0.945	0.905	0.956	0.969
	F1S1N0	MHC class I antigen 8 precursor OS=Sus scrofa OX=9823 GN=SLA-8	0.832	Down	0.040217	SLA-8	28.981	1.097		1.019	1.008		1.161	0.873		0.888	1.028		0.964
	F1S395	NAD(P)H dehydrogenase OS=Sus scrofa OX=9823 GN=NQO1	0.714	Down	0.00246	NQO1	30.954	1.124	1.143	1.073	0.956	0.96	1.129	0.772	0.868	0.745	1.165	1.021	1.042
	F1SUE4	Asporin OS=Sus scrofa OX=9823 GN=ASPN	0.808	Down	0.0155219	ASPN	42.446	1.137	1.031	1.153	0.932	1.095	1.131	0.94	0.916	0.826	0.963	1.04	0.895
	Q8SPS7	Haptoglobin OS=Sus scrofa OX=9823 GN=HP	0.751	Down	0.022057	HP	38.481	1.039	1.26	1.164	1.071	0.994	1.189	0.903	0.775	0.924	0.991	0.954	0.782
	A0A287AEE8	Notch 2 OS=Sus scrofa OX=9823 GN=NOTCH2	0.766	Down	0.023559	NOTCH2	256.17	1.146		1.14	1.027		0.902	0.839		0.912	0.993		1.037
metabolic process	F1S1G8	Amine oxidase OS=Sus scrofa OX=9823 GN=LOC110256000	0.803	Down	0.020756	LOC110256000	76.746	1.135	0.991	1.156	0.832	1.017	1.03	0.857	0.84	0.937	1.171	1.159	0.893
	A0A287ANF9	Prostaglandin-endoperoxide synthase 1 OS=Sus scrofa OX=9823 GN=PTGS1	0.81	Down	0.035202	PTGS1	68.948		1.08	1.076		1.108	1.095		0.838	0.909		0.989	0.942
	F1SKV2	Ring finger protein 180 OS=Sus scrofa OX=9823 GN=RNF180	0.633	Down	0.047155	RNF180	67.052		1.089	1.285		1.166	1.18		0.797	0.706		0.945	0.855
	A0A286ZLQ7	Arachidonate 15-lipoxygenase OS=Sus scrofa OX=9823 GN=ALOX15	0.818	Down	0.02134	ALOX15	74.08	1.111	1.074	1.226	0.906	0.914	0.93	0.94	0.984	0.865	1.037	1.021	0.976
	D0G6R6	CDP-diacylglycerol--inositol 3-phosphatidyltransferase OS=Sus scrofa OX=9823 GN=CDIPT	0.786	Down	0.0139236	CDIPT	23.601	1.175	1.134	1.14	1.019	0.915	1.012	0.888	1.001	0.822	0.941	0.942	1.052
	I3L772	E3 ubiquitin-protein ligase OS=Sus scrofa OX=9823 GN=WWP2	0.761	Down	0.0096191	WWP2	95.02	1.13	1.082		0.86	1.015		0.828	0.855		1.182	1.053
	K7GQL2	Coagulation factor XIII A chain OS=Sus scrofa OX=9823 GN=F13A1	0.698	Down	0.0027615	F13A1	83.343	1.336	1.12	1.233	0.902	1.104	1	0.827	0.881	0.866	0.941	0.872	0.926
	F1SIE9	Cytochrome P450 OS=Sus scrofa OX=9823 GN=CYP1A1	0.761	Down	0.00069765	CYP1A1	58.504	1.158	1.209	1.179	1.001	0.997	0.963	0.886	0.866	0.945	0.905	0.956	0.969
	F1S395	NAD(P)H dehydrogenase OS=Sus scrofa OX=9823 GN=NQO1	0.714	Down	0.00246	NQO1	30.954	1.124	1.143	1.073	0.956	0.96	1.129	0.772	0.868	0.745	1.165	1.021	1.042
	Q8SPS7	Haptoglobin OS=Sus scrofa OX=9823 GN=HP	0.751	Down	0.022057	HP	38.481	1.039	1.26	1.164	1.071	0.994	1.189	0.903	0.775	0.924	0.991	0.954	0.782
	A0A287BJI7	Cytochrome P450 family 1 subfamily B member 1 OS=Sus scrofa OX=9823 GN=CYP1B1	0.817	Down	0.0149445	CYP1B1	60.594	1.103	1.135	1.02	0.919	1.113	0.96	0.949	0.833	0.88	1.026	0.939	1.137
biological regulation	P19133	Ferritin light chain (Fragment) OS=Sus scrofa OX=9823 GN=FTL	0.817	Down	0.023503	FTL	8.7839	1.144	1.028	1.097	1.09	1.088	1.063	0.897	0.884	0.89	0.83	0.991	0.967
	I3LR13	Non-specific cytotoxic cell receptor protein 1 homolog (zebrafish) OS=Sus scrofa OX=9823 GN=NCCRP1	0.807	Down	0.040199	NCCRP1	32.709	1.12	1.134		1.001	0.888		0.95	0.87		0.924	1.096
	F1SKV2	Ring finger protein 180 OS=Sus scrofa OX=9823 GN=RNF180	0.633	Down	0.047155	RNF180	67.052		1.089	1.285		1.166	1.18		0.797	0.706		0.945	0.855
	P18871	Alpha-2A adrenergic receptor OS=Sus scrofa OX=9823 GN=ADRA2A	0.805	Down	0.045401	ADRA2A	48.975	1.062	1.102	1.113	1.043	1.265	1.074	0.976	0.755	0.906	0.922	0.912	0.927
	F1RXI3	Uncharacterized protein OS=Sus scrofa OX=9823	0.764	Down	0.032921	---	22.967		1.081	1.053		1.064	1.139		0.855	0.776		1.01	1.055
	F1S395	NAD(P)H dehydrogenase OS=Sus scrofa OX=9823 GN=NQO1	0.714	Down	0.00246	NQO1	30.954	1.124	1.143	1.073	0.956	0.96	1.129	0.772	0.868	0.745	1.165	1.021	1.042
	F1SUE4	Asporin OS=Sus scrofa OX=9823 GN=ASPN	0.808	Down	0.0155219	ASPN	42.446	1.137	1.031	1.153	0.932	1.095	1.131	0.94	0.916	0.826	0.963	1.04	0.895
	Q8SPS7	Haptoglobin OS=Sus scrofa OX=9823 GN=HP	0.751	Down	0.022057	HP	38.481	1.039	1.26	1.164	1.071	0.994	1.189	0.903	0.775	0.924	0.991	0.954	0.782
	A0A287AEE8	Notch 2 OS=Sus scrofa OX=9823 GN=NOTCH2	0.766	Down	0.023559	NOTCH2	256.17	1.146		1.14	1.027		0.902	0.839		0.912	0.993		1.037
signaling	A0A287AB74	Gap junction protein OS=Sus scrofa OX=9823 GN=GJA1	0.776	Down	0.040204	GJA1	36.388	1.292	1.217	1.057	1.005	0.935	1.049	0.867	1.037	0.864	0.817	0.86	1.028
	P18871	Alpha-2A adrenergic receptor OS=Sus scrofa OX=9823 GN=ADRA2A	0.805	Down	0.045401	ADRA2A	48.975	1.062	1.102	1.113	1.043	1.265	1.074	0.976	0.755	0.906	0.922	0.912	0.927
	F1RXI3	Uncharacterized protein OS=Sus scrofa OX=9823	0.764	Down	0.032921	---	22.967		1.081	1.053		1.064	1.139		0.855	0.776		1.01	1.055
	F1SUE4	Asporin OS=Sus scrofa OX=9823 GN=ASPN	0.808	Down	0.0155219	ASPN	42.446	1.137	1.031	1.153	0.932	1.095	1.131	0.94	0.916	0.826	0.963	1.04	0.895
	Q8SPS7	Haptoglobin OS=Sus scrofa OX=9823 GN=HP	0.751	Down	0.022057	HP	38.481	1.039	1.26	1.164	1.071	0.994	1.189	0.903	0.775	0.924	0.991	0.954	0.782
	A0A287AEE8	Notch 2 OS=Sus scrofa OX=9823 GN=NOTCH2	0.766	Down	0.023559	NOTCH2	256.17	1.146		1.14	1.027		0.902	0.839		0.912	0.993		1.037
localization	P19133	Ferritin light chain (Fragment) OS=Sus scrofa OX=9823 GN=FTL	0.817	Down	0.023503	FTL	8.7839	1.144	1.028	1.097	1.09	1.088	1.063	0.897	0.884	0.89	0.83	0.991	0.967
	A0A287ASZ1	ATP-binding cassette, sub-family B (MDR/TAP), member 1 OS=Sus scrofa OX=9823 GN=ABCB1	0.725	Down	0.025476	ABCB1	126.6	1.341	1.091	1.349	0.841	0.966	0.901	0.928	1	0.814	0.852	0.976	0.976
	F1RZY2	Uncharacterized protein OS=Sus scrofa OX=9823 GN=IER3IP1	0.738	Down	0.026844	IER3IP1	8.9687	1.286	1.074	1.012	1.21	1.113	0.768	0.749	0.879	0.862	0.76	0.95	1.319
	A0A287AG37	G3BP stress granule assembly factor 2 OS=Sus scrofa OX=9823 GN=G3BP2	0.831	Down	0.033581	G3BP2	50.745	1.116		1.184	1.133		0.975	0.938		0.973	0.817		0.876
	A0A287AZQ5	TNF alpha induced protein 2 OS=Sus scrofa OX=9823 GN=TNFAIP2	0.756	Down	0.023921	TNFAIP2	77.659		1.12	1.042		1.225	1.092		0.797	0.838		0.886	1.046
multicellular organismal process	F1SKV2	Ring finger protein 180 OS=Sus scrofa OX=9823 GN=RNF180	0.633	Down	0.047155	RNF180	67.052		1.089	1.285		1.166	1.18		0.797	0.706		0.945	0.855
	A0A287AB74	Gap junction protein OS=Sus scrofa OX=9823 GN=GJA1	0.776	Down	0.040204	GJA1	36.388	1.292	1.217	1.057	1.005	0.935	1.049	0.867	1.037	0.864	0.817	0.86	1.028
	P18871	Alpha-2A adrenergic receptor OS=Sus scrofa OX=9823 GN=ADRA2A	0.805	Down	0.045401	ADRA2A	48.975	1.062	1.102	1.113	1.043	1.265	1.074	0.976	0.755	0.906	0.922	0.912	0.927
	F1SUE4	Asporin OS=Sus scrofa OX=9823 GN=ASPN	0.808	Down	0.0155219	ASPN	42.446	1.137	1.031	1.153	0.932	1.095	1.131	0.94	0.916	0.826	0.963	1.04	0.895
	A0A287AEE8	Notch 2 OS=Sus scrofa OX=9823 GN=NOTCH2	0.766	Down	0.023559	NOTCH2	256.17	1.146		1.14	1.027		0.902	0.839		0.912	0.993		1.037
immune system process	A0A287A8D7	MHC class II histocompatibility antigen SLA-DRB1 precursor OS=Sus scrofa OX=9823 GN=SLA-DRB1	0.729	Down	0.0043422	SLA-DRB1	27.264		1.074	1.107		1.126	1.069		0.783	0.806		1.162	0.966
	F6PX46	SLA class II histocompatibility antigen, DQ haplotype D alpha chain precursor OS=Sus scrofa OX=9823 GN=SLA-DQA1	0.654	Down	0.0179409	SLA-DQA1	27.638	1.206	1.237	1.14	1.016	1.067	1.252	0.902	0.818	0.625	0.967	0.859	1.003
	F1S1N0	MHC class I antigen 8 precursor OS=Sus scrofa OX=9823 GN=SLA-8	0.832	Down	0.040217	SLA-8	28.981	1.097		1.019	1.008		1.161	0.873		0.888	1.028		0.964
	Q8SPS7	Haptoglobin OS=Sus scrofa OX=9823 GN=HP	0.751	Down	0.022057	HP	38.481	1.039	1.26	1.164	1.071	0.994	1.189	0.903	0.775	0.924	0.991	0.954	0.782
developmental process	A0A287AB74	Gap junction protein OS=Sus scrofa OX=9823 GN=GJA1	0.776	Down	0.040204	GJA1	36.388	1.292	1.217	1.057	1.005	0.935	1.049	0.867	1.037	0.864	0.817	0.86	1.028
	F1SUE4	Asporin OS=Sus scrofa OX=9823 GN=ASPN	0.808	Down	0.0155219	ASPN	42.446	1.137	1.031	1.153	0.932	1.095	1.131	0.94	0.916	0.826	0.963	1.04	0.895
	A0A287AEE8	Notch 2 OS=Sus scrofa OX=9823 GN=NOTCH2	0.766	Down	0.023559	NOTCH2	256.17	1.146		1.14	1.027		0.902	0.839		0.912	0.993		1.037
cellular component organizatio...	A0A286ZZB7	Histone cluster 1 H1 family member e OS=Sus scrofa OX=9823 GN=HIST1H1E	0.802	Down	0.023258	HIST1H1E	21.993	0.92	1.037	1.065	0.804	0.823	1.027	0.779	0.768	0.877	1.529	1.489	1.04
	F1RXI3	Uncharacterized protein OS=Sus scrofa OX=9823	0.764	Down	0.032921	---	22.967		1.081	1.053		1.064	1.139		0.855	0.776		1.01	1.055
	I3LQ84	Collagen type VI alpha 2 chain OS=Sus scrofa OX=9823 GN=COL6A2	0.786	Down	0.0159576	COL6A2	102.77	1.13	1.071	1.206	1.026	1.06	1.08	0.939	0.933	0.807	0.924	0.946	0.911
other | behavior	F1SKV2	Ring finger protein 180 OS=Sus scrofa OX=9823 GN=RNF180	0.633	Down	0.047155	RNF180	67.052		1.089	1.285		1.166	1.18		0.797	0.706		0.945	0.855
other | biological adhesion	F1S1G8	Amine oxidase OS=Sus scrofa OX=9823 GN=LOC110256000	0.803	Down	0.020756	LOC110256000	76.746	1.135	0.991	1.156	0.832	1.017	1.03	0.857	0.84	0.937	1.171	1.159	0.893
other | multi-organism process	Q8SPS7	Haptoglobin OS=Sus scrofa OX=9823 GN=HP	0.751	Down	0.022057	HP	38.481	1.039	1.26	1.164	1.071	0.994	1.189	0.903	0.775	0.924	0.991	0.954	0.782
cell	F1S1G8	Amine oxidase OS=Sus scrofa OX=9823 GN=LOC110256000	0.803	Down	0.020756	LOC110256000	76.746	1.135	0.991	1.156	0.832	1.017	1.03	0.857	0.84	0.937	1.171	1.159	0.893
	P19133	Ferritin light chain (Fragment) OS=Sus scrofa OX=9823 GN=FTL	0.817	Down	0.023503	FTL	8.7839	1.144	1.028	1.097	1.09	1.088	1.063	0.897	0.884	0.89	0.83	0.991	0.967
	I3LR13	Non-specific cytotoxic cell receptor protein 1 homolog (zebrafish) OS=Sus scrofa OX=9823 GN=NCCRP1	0.807	Down	0.040199	NCCRP1	32.709	1.12	1.134		1.001	0.888		0.95	0.87		0.924	1.096
	A0A287A8D7	MHC class II histocompatibility antigen SLA-DRB1 precursor OS=Sus scrofa OX=9823 GN=SLA-DRB1	0.729	Down	0.0043422	SLA-DRB1	27.264		1.074	1.107		1.126	1.069		0.783	0.806		1.162	0.966
	F1SKV2	Ring finger protein 180 OS=Sus scrofa OX=9823 GN=RNF180	0.633	Down	0.047155	RNF180	67.052		1.089	1.285		1.166	1.18		0.797	0.706		0.945	0.855
	A0A287AB74	Gap junction protein OS=Sus scrofa OX=9823 GN=GJA1	0.776	Down	0.040204	GJA1	36.388	1.292	1.217	1.057	1.005	0.935	1.049	0.867	1.037	0.864	0.817	0.86	1.028
	P18871	Alpha-2A adrenergic receptor OS=Sus scrofa OX=9823 GN=ADRA2A	0.805	Down	0.045401	ADRA2A	48.975	1.062	1.102	1.113	1.043	1.265	1.074	0.976	0.755	0.906	0.922	0.912	0.927
	F1RZY2	Uncharacterized protein OS=Sus scrofa OX=9823 GN=IER3IP1	0.738	Down	0.026844	IER3IP1	8.9687	1.286	1.074	1.012	1.21	1.113	0.768	0.749	0.879	0.862	0.76	0.95	1.319
	D0G6R6	CDP-diacylglycerol--inositol 3-phosphatidyltransferase OS=Sus scrofa OX=9823 GN=CDIPT	0.786	Down	0.0139236	CDIPT	23.601	1.175	1.134	1.14	1.019	0.915	1.012	0.888	1.001	0.822	0.941	0.942	1.052
	A0A286ZZB7	Histone cluster 1 H1 family member e OS=Sus scrofa OX=9823 GN=HIST1H1E	0.802	Down	0.023258	HIST1H1E	21.993	0.92	1.037	1.065	0.804	0.823	1.027	0.779	0.768	0.877	1.529	1.489	1.04
	F6PX46	SLA class II histocompatibility antigen, DQ haplotype D alpha chain precursor OS=Sus scrofa OX=9823 GN=SLA-DQA1	0.654	Down	0.0179409	SLA-DQA1	27.638	1.206	1.237	1.14	1.016	1.067	1.252	0.902	0.818	0.625	0.967	0.859	1.003
	I3LQ84	Collagen type VI alpha 2 chain OS=Sus scrofa OX=9823 GN=COL6A2	0.786	Down	0.0159576	COL6A2	102.77	1.13	1.071	1.206	1.026	1.06	1.08	0.939	0.933	0.807	0.924	0.946	0.911
	F1SIE9	Cytochrome P450 OS=Sus scrofa OX=9823 GN=CYP1A1	0.761	Down	0.00069765	CYP1A1	58.504	1.158	1.209	1.179	1.001	0.997	0.963	0.886	0.866	0.945	0.905	0.956	0.969
	A0A287AG37	G3BP stress granule assembly factor 2 OS=Sus scrofa OX=9823 GN=G3BP2	0.831	Down	0.033581	G3BP2	50.745	1.116		1.184	1.133		0.975	0.938		0.973	0.817		0.876
	F1S1N0	MHC class I antigen 8 precursor OS=Sus scrofa OX=9823 GN=SLA-8	0.832	Down	0.040217	SLA-8	28.981	1.097		1.019	1.008		1.161	0.873		0.888	1.028		0.964
	F1S395	NAD(P)H dehydrogenase OS=Sus scrofa OX=9823 GN=NQO1	0.714	Down	0.00246	NQO1	30.954	1.124	1.143	1.073	0.956	0.96	1.129	0.772	0.868	0.745	1.165	1.021	1.042
	A0A287AZQ5	TNF alpha induced protein 2 OS=Sus scrofa OX=9823 GN=TNFAIP2	0.756	Down	0.023921	TNFAIP2	77.659		1.12	1.042		1.225	1.092		0.797	0.838		0.886	1.046
	F1SUE4	Asporin OS=Sus scrofa OX=9823 GN=ASPN	0.808	Down	0.0155219	ASPN	42.446	1.137	1.031	1.153	0.932	1.095	1.131	0.94	0.916	0.826	0.963	1.04	0.895
membrane	F1S1G8	Amine oxidase OS=Sus scrofa OX=9823 GN=LOC110256000	0.803	Down	0.020756	LOC110256000	76.746	1.135	0.991	1.156	0.832	1.017	1.03	0.857	0.84	0.937	1.171	1.159	0.893
	A0A287ASZ1	ATP-binding cassette, sub-family B (MDR/TAP), member 1 OS=Sus scrofa OX=9823 GN=ABCB1	0.725	Down	0.025476	ABCB1	126.6	1.341	1.091	1.349	0.841	0.966	0.901	0.928	1	0.814	0.852	0.976	0.976
	A0A287A8D7	MHC class II histocompatibility antigen SLA-DRB1 precursor OS=Sus scrofa OX=9823 GN=SLA-DRB1	0.729	Down	0.0043422	SLA-DRB1	27.264		1.074	1.107		1.126	1.069		0.783	0.806		1.162	0.966
	F1SKV2	Ring finger protein 180 OS=Sus scrofa OX=9823 GN=RNF180	0.633	Down	0.047155	RNF180	67.052		1.089	1.285		1.166	1.18		0.797	0.706		0.945	0.855
	A0A287AB74	Gap junction protein OS=Sus scrofa OX=9823 GN=GJA1	0.776	Down	0.040204	GJA1	36.388	1.292	1.217	1.057	1.005	0.935	1.049	0.867	1.037	0.864	0.817	0.86	1.028
	P18871	Alpha-2A adrenergic receptor OS=Sus scrofa OX=9823 GN=ADRA2A	0.805	Down	0.045401	ADRA2A	48.975	1.062	1.102	1.113	1.043	1.265	1.074	0.976	0.755	0.906	0.922	0.912	0.927
	F1RZY2	Uncharacterized protein OS=Sus scrofa OX=9823 GN=IER3IP1	0.738	Down	0.026844	IER3IP1	8.9687	1.286	1.074	1.012	1.21	1.113	0.768	0.749	0.879	0.862	0.76	0.95	1.319
	D0G6R6	CDP-diacylglycerol--inositol 3-phosphatidyltransferase OS=Sus scrofa OX=9823 GN=CDIPT	0.786	Down	0.0139236	CDIPT	23.601	1.175	1.134	1.14	1.019	0.915	1.012	0.888	1.001	0.822	0.941	0.942	1.052
	F6PX46	SLA class II histocompatibility antigen, DQ haplotype D alpha chain precursor OS=Sus scrofa OX=9823 GN=SLA-DQA1	0.654	Down	0.0179409	SLA-DQA1	27.638	1.206	1.237	1.14	1.016	1.067	1.252	0.902	0.818	0.625	0.967	0.859	1.003
	I3LQ84	Collagen type VI alpha 2 chain OS=Sus scrofa OX=9823 GN=COL6A2	0.786	Down	0.0159576	COL6A2	102.77	1.13	1.071	1.206	1.026	1.06	1.08	0.939	0.933	0.807	0.924	0.946	0.911
	F1S1N0	MHC class I antigen 8 precursor OS=Sus scrofa OX=9823 GN=SLA-8	0.832	Down	0.040217	SLA-8	28.981	1.097		1.019	1.008		1.161	0.873		0.888	1.028		0.964
	F1SKZ8	Translocase of outer mitochondrial membrane 70 OS=Sus scrofa OX=9823 GN=TOMM70	0.732	Down	0.0096428	TOMM70	62.71	1.123		1.062	1.189		1.01	0.81		0.789	0.898		1.14
	A0A287AEE8	Notch 2 OS=Sus scrofa OX=9823 GN=NOTCH2	0.766	Down	0.023559	NOTCH2	256.17	1.146		1.14	1.027		0.902	0.839		0.912	0.993		1.037
organelle	F1S1G8	Amine oxidase OS=Sus scrofa OX=9823 GN=LOC110256000	0.803	Down	0.020756	LOC110256000	76.746	1.135	0.991	1.156	0.832	1.017	1.03	0.857	0.84	0.937	1.171	1.159	0.893
	I3LR13	Non-specific cytotoxic cell receptor protein 1 homolog (zebrafish) OS=Sus scrofa OX=9823 GN=NCCRP1	0.807	Down	0.040199	NCCRP1	32.709	1.12	1.134		1.001	0.888		0.95	0.87		0.924	1.096
	F1SKV2	Ring finger protein 180 OS=Sus scrofa OX=9823 GN=RNF180	0.633	Down	0.047155	RNF180	67.052		1.089	1.285		1.166	1.18		0.797	0.706		0.945	0.855
	F1RZY2	Uncharacterized protein OS=Sus scrofa OX=9823 GN=IER3IP1	0.738	Down	0.026844	IER3IP1	8.9687	1.286	1.074	1.012	1.21	1.113	0.768	0.749	0.879	0.862	0.76	0.95	1.319
	D0G6R6	CDP-diacylglycerol--inositol 3-phosphatidyltransferase OS=Sus scrofa OX=9823 GN=CDIPT	0.786	Down	0.0139236	CDIPT	23.601	1.175	1.134	1.14	1.019	0.915	1.012	0.888	1.001	0.822	0.941	0.942	1.052
	A0A286ZZB7	Histone cluster 1 H1 family member e OS=Sus scrofa OX=9823 GN=HIST1H1E	0.802	Down	0.023258	HIST1H1E	21.993	0.92	1.037	1.065	0.804	0.823	1.027	0.779	0.768	0.877	1.529	1.489	1.04
	I3LQ84	Collagen type VI alpha 2 chain OS=Sus scrofa OX=9823 GN=COL6A2	0.786	Down	0.0159576	COL6A2	102.77	1.13	1.071	1.206	1.026	1.06	1.08	0.939	0.933	0.807	0.924	0.946	0.911
	F1SIE9	Cytochrome P450 OS=Sus scrofa OX=9823 GN=CYP1A1	0.761	Down	0.00069765	CYP1A1	58.504	1.158	1.209	1.179	1.001	0.997	0.963	0.886	0.866	0.945	0.905	0.956	0.969
	F1S395	NAD(P)H dehydrogenase OS=Sus scrofa OX=9823 GN=NQO1	0.714	Down	0.00246	NQO1	30.954	1.124	1.143	1.073	0.956	0.96	1.129	0.772	0.868	0.745	1.165	1.021	1.042
	Q6QR67	Resistin precursor OS=Sus scrofa OX=9823 GN=RETN	0.748	Down	0.0099427	RETN	11.693	1.148		1.177	0.941		1.031	0.892		0.846	1.013		0.957
macromolecular complex	P19133	Ferritin light chain (Fragment) OS=Sus scrofa OX=9823 GN=FTL	0.817	Down	0.023503	FTL	8.7839	1.144	1.028	1.097	1.09	1.088	1.063	0.897	0.884	0.89	0.83	0.991	0.967
	A0A287A8D7	MHC class II histocompatibility antigen SLA-DRB1 precursor OS=Sus scrofa OX=9823 GN=SLA-DRB1	0.729	Down	0.0043422	SLA-DRB1	27.264		1.074	1.107		1.126	1.069		0.783	0.806		1.162	0.966
	A0A287AB74	Gap junction protein OS=Sus scrofa OX=9823 GN=GJA1	0.776	Down	0.040204	GJA1	36.388	1.292	1.217	1.057	1.005	0.935	1.049	0.867	1.037	0.864	0.817	0.86	1.028
	P18871	Alpha-2A adrenergic receptor OS=Sus scrofa OX=9823 GN=ADRA2A	0.805	Down	0.045401	ADRA2A	48.975	1.062	1.102	1.113	1.043	1.265	1.074	0.976	0.755	0.906	0.922	0.912	0.927
	A0A286ZZB7	Histone cluster 1 H1 family member e OS=Sus scrofa OX=9823 GN=HIST1H1E	0.802	Down	0.023258	HIST1H1E	21.993	0.92	1.037	1.065	0.804	0.823	1.027	0.779	0.768	0.877	1.529	1.489	1.04
	F1RXI3	Uncharacterized protein OS=Sus scrofa OX=9823	0.764	Down	0.032921	---	22.967		1.081	1.053		1.064	1.139		0.855	0.776		1.01	1.055
	F6PX46	SLA class II histocompatibility antigen, DQ haplotype D alpha chain precursor OS=Sus scrofa OX=9823 GN=SLA-DQA1	0.654	Down	0.0179409	SLA-DQA1	27.638	1.206	1.237	1.14	1.016	1.067	1.252	0.902	0.818	0.625	0.967	0.859	1.003
	I3LQ84	Collagen type VI alpha 2 chain OS=Sus scrofa OX=9823 GN=COL6A2	0.786	Down	0.0159576	COL6A2	102.77	1.13	1.071	1.206	1.026	1.06	1.08	0.939	0.933	0.807	0.924	0.946	0.911
	F1S1N0	MHC class I antigen 8 precursor OS=Sus scrofa OX=9823 GN=SLA-8	0.832	Down	0.040217	SLA-8	28.981	1.097		1.019	1.008		1.161	0.873		0.888	1.028		0.964
	A0A287AZQ5	TNF alpha induced protein 2 OS=Sus scrofa OX=9823 GN=TNFAIP2	0.756	Down	0.023921	TNFAIP2	77.659		1.12	1.042		1.225	1.092		0.797	0.838		0.886	1.046
extracellular region	I3LR13	Non-specific cytotoxic cell receptor protein 1 homolog (zebrafish) OS=Sus scrofa OX=9823 GN=NCCRP1	0.807	Down	0.040199	NCCRP1	32.709	1.12	1.134		1.001	0.888		0.95	0.87		0.924	1.096
	F1RXI3	Uncharacterized protein OS=Sus scrofa OX=9823	0.764	Down	0.032921	---	22.967		1.081	1.053		1.064	1.139		0.855	0.776		1.01	1.055
	I3LQ84	Collagen type VI alpha 2 chain OS=Sus scrofa OX=9823 GN=COL6A2	0.786	Down	0.0159576	COL6A2	102.77	1.13	1.071	1.206	1.026	1.06	1.08	0.939	0.933	0.807	0.924	0.946	0.911
	F1S395	NAD(P)H dehydrogenase OS=Sus scrofa OX=9823 GN=NQO1	0.714	Down	0.00246	NQO1	30.954	1.124	1.143	1.073	0.956	0.96	1.129	0.772	0.868	0.745	1.165	1.021	1.042
	F1SUE4	Asporin OS=Sus scrofa OX=9823 GN=ASPN	0.808	Down	0.0155219	ASPN	42.446	1.137	1.031	1.153	0.932	1.095	1.131	0.94	0.916	0.826	0.963	1.04	0.895
	Q8SPS7	Haptoglobin OS=Sus scrofa OX=9823 GN=HP	0.751	Down	0.022057	HP	38.481	1.039	1.26	1.164	1.071	0.994	1.189	0.903	0.775	0.924	0.991	0.954	0.782
	Q6QR67	Resistin precursor OS=Sus scrofa OX=9823 GN=RETN	0.748	Down	0.0099427	RETN	11.693	1.148		1.177	0.941		1.031	0.892		0.846	1.013		0.957
other | supramolecular complex	F1RXI3	Uncharacterized protein OS=Sus scrofa OX=9823	0.764	Down	0.032921	---	22.967		1.081	1.053		1.064	1.139		0.855	0.776		1.01	1.055
other | cell junction	A0A287AB74	Gap junction protein OS=Sus scrofa OX=9823 GN=GJA1	0.776	Down	0.040204	GJA1	36.388	1.292	1.217	1.057	1.005	0.935	1.049	0.867	1.037	0.864	0.817	0.86	1.028
binding	F1S1G8	Amine oxidase OS=Sus scrofa OX=9823 GN=LOC110256000	0.803	Down	0.020756	LOC110256000	76.746	1.135	0.991	1.156	0.832	1.017	1.03	0.857	0.84	0.937	1.171	1.159	0.893
	P19133	Ferritin light chain (Fragment) OS=Sus scrofa OX=9823 GN=FTL	0.817	Down	0.023503	FTL	8.7839	1.144	1.028	1.097	1.09	1.088	1.063	0.897	0.884	0.89	0.83	0.991	0.967
	A0A287AXC8	Uncharacterized protein OS=Sus scrofa OX=9823	0.565	Down	0.0199753	---	12.938	1.262	1.336	1.026	1.403	0.854	1.094	0.567	0.609	0.872	0.804	1.179	1.027
	A0A287ANF9	Prostaglandin-endoperoxide synthase 1 OS=Sus scrofa OX=9823 GN=PTGS1	0.81	Down	0.035202	PTGS1	68.948		1.08	1.076		1.108	1.095		0.838	0.909		0.989	0.942
	A0A287ASZ1	ATP-binding cassette, sub-family B (MDR/TAP), member 1 OS=Sus scrofa OX=9823 GN=ABCB1	0.725	Down	0.025476	ABCB1	126.6	1.341	1.091	1.349	0.841	0.966	0.901	0.928	1	0.814	0.852	0.976	0.976
	A0A287A8D7	MHC class II histocompatibility antigen SLA-DRB1 precursor OS=Sus scrofa OX=9823 GN=SLA-DRB1	0.729	Down	0.0043422	SLA-DRB1	27.264		1.074	1.107		1.126	1.069		0.783	0.806		1.162	0.966
	F1SKV2	Ring finger protein 180 OS=Sus scrofa OX=9823 GN=RNF180	0.633	Down	0.047155	RNF180	67.052		1.089	1.285		1.166	1.18		0.797	0.706		0.945	0.855
	A0A286ZLQ7	Arachidonate 15-lipoxygenase OS=Sus scrofa OX=9823 GN=ALOX15	0.818	Down	0.02134	ALOX15	74.08	1.111	1.074	1.226	0.906	0.914	0.93	0.94	0.984	0.865	1.037	1.021	0.976
	P18871	Alpha-2A adrenergic receptor OS=Sus scrofa OX=9823 GN=ADRA2A	0.805	Down	0.045401	ADRA2A	48.975	1.062	1.102	1.113	1.043	1.265	1.074	0.976	0.755	0.906	0.922	0.912	0.927
	A0A0H5ANC0	Mimecan precursor OS=Sus scrofa OX=9823 GN=OGN	0.828	Down	0.021002	OGN	33.986	1.108	1.063	1.166	0.966	1.044	1.1	0.991	0.921	0.851	0.891	0.95	0.866
	I3L772	E3 ubiquitin-protein ligase OS=Sus scrofa OX=9823 GN=WWP2	0.761	Down	0.0096191	WWP2	95.02	1.13	1.082		0.86	1.015		0.828	0.855		1.182	1.053
	A0A286ZZB7	Histone cluster 1 H1 family member e OS=Sus scrofa OX=9823 GN=HIST1H1E	0.802	Down	0.023258	HIST1H1E	21.993	0.92	1.037	1.065	0.804	0.823	1.027	0.779	0.768	0.877	1.529	1.489	1.04
	F6PX46	SLA class II histocompatibility antigen, DQ haplotype D alpha chain precursor OS=Sus scrofa OX=9823 GN=SLA-DQA1	0.654	Down	0.0179409	SLA-DQA1	27.638	1.206	1.237	1.14	1.016	1.067	1.252	0.902	0.818	0.625	0.967	0.859	1.003
	F1SIE9	Cytochrome P450 OS=Sus scrofa OX=9823 GN=CYP1A1	0.761	Down	0.00069765	CYP1A1	58.504	1.158	1.209	1.179	1.001	0.997	0.963	0.886	0.866	0.945	0.905	0.956	0.969
	A0A287AG37	G3BP stress granule assembly factor 2 OS=Sus scrofa OX=9823 GN=G3BP2	0.831	Down	0.033581	G3BP2	50.745	1.116		1.184	1.133		0.975	0.938		0.973	0.817		0.876
	A0A286ZVF6	Uncharacterized protein OS=Sus scrofa OX=9823 GN=LOC100155195	0.804	Down	0.043997	LOC100155195	51.094	1.021	1.187	1.074	0.995	0.928	1.228	0.915	0.948	0.777	1.065	0.89	0.949
	F1S1N0	MHC class I antigen 8 precursor OS=Sus scrofa OX=9823 GN=SLA-8	0.832	Down	0.040217	SLA-8	28.981	1.097		1.019	1.008		1.161	0.873		0.888	1.028		0.964
	F1S395	NAD(P)H dehydrogenase OS=Sus scrofa OX=9823 GN=NQO1	0.714	Down	0.00246	NQO1	30.954	1.124	1.143	1.073	0.956	0.96	1.129	0.772	0.868	0.745	1.165	1.021	1.042
	F1SUE4	Asporin OS=Sus scrofa OX=9823 GN=ASPN	0.808	Down	0.0155219	ASPN	42.446	1.137	1.031	1.153	0.932	1.095	1.131	0.94	0.916	0.826	0.963	1.04	0.895
	Q8SPS7	Haptoglobin OS=Sus scrofa OX=9823 GN=HP	0.751	Down	0.022057	HP	38.481	1.039	1.26	1.164	1.071	0.994	1.189	0.903	0.775	0.924	0.991	0.954	0.782
	A0A287BJI7	Cytochrome P450 family 1 subfamily B member 1 OS=Sus scrofa OX=9823 GN=CYP1B1	0.817	Down	0.0149445	CYP1B1	60.594	1.103	1.135	1.02	0.919	1.113	0.96	0.949	0.833	0.88	1.026	0.939	1.137
	Q6QR67	Resistin precursor OS=Sus scrofa OX=9823 GN=RETN	0.748	Down	0.0099427	RETN	11.693	1.148		1.177	0.941		1.031	0.892		0.846	1.013		0.957
	A0A287BG35	Ring finger protein 170 OS=Sus scrofa OX=9823 GN=RNF170	0.786	Down	0.032315	RNF170	29.681	1.218	1.129	1.036	1.074	0.987	1.039	0.788	0.915	0.957	0.922	0.969	0.982
	A0A286ZJ38	Uncharacterized protein OS=Sus scrofa OX=9823	0.706	Down	0.020225	---	11.974	0.995	1.276	1.095	1.116	0.806	1.24	0.874	0.716	0.788	1.041	1.177	0.92
	F1SKZ8	Translocase of outer mitochondrial membrane 70 OS=Sus scrofa OX=9823 GN=TOMM70	0.732	Down	0.0096428	TOMM70	62.71	1.123		1.062	1.189		1.01	0.81		0.789	0.898		1.14
	A0A287AEE8	Notch 2 OS=Sus scrofa OX=9823 GN=NOTCH2	0.766	Down	0.023559	NOTCH2	256.17	1.146		1.14	1.027		0.902	0.839		0.912	0.993		1.037
catalytic activity	F1S1G8	Amine oxidase OS=Sus scrofa OX=9823 GN=LOC110256000	0.803	Down	0.020756	LOC110256000	76.746	1.135	0.991	1.156	0.832	1.017	1.03	0.857	0.84	0.937	1.171	1.159	0.893
	A0A287ANF9	Prostaglandin-endoperoxide synthase 1 OS=Sus scrofa OX=9823 GN=PTGS1	0.81	Down	0.035202	PTGS1	68.948		1.08	1.076		1.108	1.095		0.838	0.909		0.989	0.942
	A0A287ASZ1	ATP-binding cassette, sub-family B (MDR/TAP), member 1 OS=Sus scrofa OX=9823 GN=ABCB1	0.725	Down	0.025476	ABCB1	126.6	1.341	1.091	1.349	0.841	0.966	0.901	0.928	1	0.814	0.852	0.976	0.976
	F1SKV2	Ring finger protein 180 OS=Sus scrofa OX=9823 GN=RNF180	0.633	Down	0.047155	RNF180	67.052		1.089	1.285		1.166	1.18		0.797	0.706		0.945	0.855
	A0A286ZLQ7	Arachidonate 15-lipoxygenase OS=Sus scrofa OX=9823 GN=ALOX15	0.818	Down	0.02134	ALOX15	74.08	1.111	1.074	1.226	0.906	0.914	0.93	0.94	0.984	0.865	1.037	1.021	0.976
	D0G6R6	CDP-diacylglycerol--inositol 3-phosphatidyltransferase OS=Sus scrofa OX=9823 GN=CDIPT	0.786	Down	0.0139236	CDIPT	23.601	1.175	1.134	1.14	1.019	0.915	1.012	0.888	1.001	0.822	0.941	0.942	1.052
	I3L772	E3 ubiquitin-protein ligase OS=Sus scrofa OX=9823 GN=WWP2	0.761	Down	0.0096191	WWP2	95.02	1.13	1.082		0.86	1.015		0.828	0.855		1.182	1.053
	K7GQL2	Coagulation factor XIII A chain OS=Sus scrofa OX=9823 GN=F13A1	0.698	Down	0.0027615	F13A1	83.343	1.336	1.12	1.233	0.902	1.104	1	0.827	0.881	0.866	0.941	0.872	0.926
	F1SIE9	Cytochrome P450 OS=Sus scrofa OX=9823 GN=CYP1A1	0.761	Down	0.00069765	CYP1A1	58.504	1.158	1.209	1.179	1.001	0.997	0.963	0.886	0.866	0.945	0.905	0.956	0.969
	A0A286ZVF6	Uncharacterized protein OS=Sus scrofa OX=9823 GN=LOC100155195	0.804	Down	0.043997	LOC100155195	51.094	1.021	1.187	1.074	0.995	0.928	1.228	0.915	0.948	0.777	1.065	0.89	0.949
	F1S395	NAD(P)H dehydrogenase OS=Sus scrofa OX=9823 GN=NQO1	0.714	Down	0.00246	NQO1	30.954	1.124	1.143	1.073	0.956	0.96	1.129	0.772	0.868	0.745	1.165	1.021	1.042
	Q8SPS7	Haptoglobin OS=Sus scrofa OX=9823 GN=HP	0.751	Down	0.022057	HP	38.481	1.039	1.26	1.164	1.071	0.994	1.189	0.903	0.775	0.924	0.991	0.954	0.782
	A0A287BJI7	Cytochrome P450 family 1 subfamily B member 1 OS=Sus scrofa OX=9823 GN=CYP1B1	0.817	Down	0.0149445	CYP1B1	60.594	1.103	1.135	1.02	0.919	1.113	0.96	0.949	0.833	0.88	1.026	0.939	1.137
molecular transducer activity	P18871	Alpha-2A adrenergic receptor OS=Sus scrofa OX=9823 GN=ADRA2A	0.805	Down	0.045401	ADRA2A	48.975	1.062	1.102	1.113	1.043	1.265	1.074	0.976	0.755	0.906	0.922	0.912	0.927
	A0A287AEE8	Notch 2 OS=Sus scrofa OX=9823 GN=NOTCH2	0.766	Down	0.023559	NOTCH2	256.17	1.146		1.14	1.027		0.902	0.839		0.912	0.993		1.037
antioxidant activity	A0A287ANF9	Prostaglandin-endoperoxide synthase 1 OS=Sus scrofa OX=9823 GN=PTGS1	0.81	Down	0.035202	PTGS1	68.948		1.08	1.076		1.108	1.095		0.838	0.909		0.989	0.942
	Q8SPS7	Haptoglobin OS=Sus scrofa OX=9823 GN=HP	0.751	Down	0.022057	HP	38.481	1.039	1.26	1.164	1.071	0.994	1.189	0.903	0.775	0.924	0.991	0.954	0.782
transporter activity	A0A287ASZ1	ATP-binding cassette, sub-family B (MDR/TAP), member 1 OS=Sus scrofa OX=9823 GN=ABCB1	0.725	Down	0.025476	ABCB1	126.6	1.341	1.091	1.349	0.841	0.966	0.901	0.928	1	0.814	0.852	0.976	0.976
	A0A287AB74	Gap junction protein OS=Sus scrofa OX=9823 GN=GJA1	0.776	Down	0.040204	GJA1	36.388	1.292	1.217	1.057	1.005	0.935	1.049	0.867	1.037	0.864	0.817	0.86	1.028
molecular function regulator	F1SUE4	Asporin OS=Sus scrofa OX=9823 GN=ASPN	0.808	Down	0.0155219	ASPN	42.446	1.137	1.031	1.153	0.932	1.095	1.131	0.94	0.916	0.826	0.963	1.04	0.895
signal transducer activity	P18871	Alpha-2A adrenergic receptor OS=Sus scrofa OX=9823 GN=ADRA2A	0.805	Down	0.045401	ADRA2A	48.975	1.062	1.102	1.113	1.043	1.265	1.074	0.976	0.755	0.906	0.922	0.912	0.927
structural molecule activity	F1RXI3	Uncharacterized protein OS=Sus scrofa OX=9823	0.764	Down	0.032921	---	22.967		1.081	1.053		1.064	1.139		0.855	0.776		1.01	1.055
