# Supplementary material for: Proteomics analysis reveals the effect of 1α,25(OH)2VD3-glycosides on development of early testes in piglets
Source: Sci Rep. 2021 May 31;11:11341. doi: 10.1038/s41598-021-90676-8 (PMC8167176; doi:10.1038/s41598-021-90676-8)
Supplement: Supplementary file 6 — Supplementary Information 6. [file 41598_2021_90676_MOESM6_ESM.xlsx]

## Sheet: Up Classification
GO Terms Level 1	GO Terms Level 2	No. of Protein
Biological Process	metabolic process	42
	cellular process	35
	single-organism process	32
	biological regulation	10
	response to stimulus	8
	cellular component organization or biogenesis	8
	localization	6
	signaling	5
	multicellular organismal process	5
	other	5
Cellular Component	cell	38
	organelle	29
	membrane	15
	macromolecular complex	15
	extracellular region	8
	membrane-enclosed lumen	3
	other	2
Molecular Function	catalytic activity	33
	binding	31
	structural molecule activity	9
	molecular function regulator	4
	antioxidant activity	2
	transporter activity	2
	other	1

## Sheet: Up list
Category	Protein accession	Protein description	Ratio	Regulated Type	P value	Gene name	MW [kDa]	S1_3	S1_2	S1_1	S2_3	S2_2	S2_1	S3_3	S3_2	S3_1	S4_3	S4_2	S4_1
metabolic process	I3L648	Sulfotransferase OS=Sus scrofa OX=9823 GN=SULT1C3	1.585	Up	0.030984	SULT1C3	35.992	0.684	0.77	1.038	1.145	1.023	0.786	0.806	0.826	1.007	1.41	1.411	1.13
	Q3S3F7	Sulfotransferase OS=Sus scrofa OX=9823 GN=SULT2A1	1.798	Up	0.046923	SULT2A1	33.532	0.585	0.688	1.001	0.974	1.063	0.91	0.788	1.033	0.968	1.745	1.227	1.117
	Q8MKG1	Corticosteroid 11-beta-dehydrogenase isozyme 2 OS=Sus scrofa OX=9823 GN=HSD11B2	1.308	Up	0.0135784	HSD11B2	43.582	0.869	0.798	0.97	0.905	0.983	1.019	1.056	1.046	0.945	1.193	1.174	1.081
	A0A286ZLK7	Enoyl-CoA delta isomerase 1, mitochondrial OS=Sus scrofa OX=9823 GN=ECI1	1.212	Up	0.0118437	ECI1	33.147	0.873	0.897	0.956	0.98	1.001	0.972	0.976	1.038	0.981	1.179	1.067	1.059
	I3LNR4	2-oxoisovalerate dehydrogenase subunit alpha OS=Sus scrofa OX=9823 GN=TMEM91	1.215	Up	0.00174403	TMEM91	51.177	0.92	0.924	0.974	0.985	0.945	0.933	0.94	1.011	0.932	1.179	1.105	1.14
	F1S935	60S ribosomal protein L18a OS=Sus scrofa OX=9823 GN=RPL18A	1.234	Up	0.010478	RPL18A	17.477	0.928	0.944		0.935	0.939		0.976	0.983		1.178	1.132
	A0A286ZSG3	Catalase OS=Sus scrofa OX=9823 GN=CAT	1.223	Up	0.025319	CAT	59.929	0.859	0.934	0.956	1.099	0.968	0.937	0.958	0.985	0.986	1.131	1.114	1.117
	I3LJJ4	Delta(3,5)-Delta(2,4)-dienoyl-CoA isomerase, mitochondrial OS=Sus scrofa OX=9823 GN=ECH1	1.225	Up	0.003904	ECH1	32.4	0.909	0.874	0.946	1.056	1.046	0.943	0.903	0.987	1.027	1.169	1.096	1.077
	A0A287AE76	60S ribosomal protein L4 OS=Sus scrofa OX=9823 GN=RPL4	1.258	Up	0.04042	RPL4	44.692	0.927	0.82	0.941	0.962	0.962	0.958	0.907	1.009	1.126	1.196	1.194	0.991
	P10612	Cholesterol side-chain cleavage enzyme, mitochondrial OS=Sus scrofa OX=9823 GN=CYP11A1	1.228	Up	0.0199824	CYP11A1	60.257	0.914	0.897	0.98	0.948	0.962	0.979	0.911	1.01	0.977	1.245	1.121	1.06
	A0A287ASW3	Aromatase 3 OS=Sus scrofa OX=9823 GN=CYP19A3	2.51	Up	0.015182	CYP19A3	57.932	0.58	0.589		1.231	1.202		0.657	0.889		1.633	1.301
	Q866Y3	N-acetylmuramoyl-L-alanine amidase OS=Sus scrofa OX=9823 GN=PGLYRP2	1.213	Up	0.00069923	PGLYRP2	64.593	0.902	0.901	0.942	1.057	1.14	0.931	0.931	0.877	1.038	1.14	1.104	1.086
	F1RWM4	Protein phosphatase 1 regulatory subunit 1B OS=Sus scrofa OX=9823 GN=PPP1R1B	1.515	Up	0.0099433	PPP1R1B	22.804	0.751	0.818	0.908	0.975	1.071	0.99	0.933	0.939	0.935	1.423	1.212	1.118
	A0A286ZXY8	Squalene synthase OS=Sus scrofa OX=9823 GN=FDFT1	1.445	Up	0.0102412	FDFT1	47.76	0.829	0.945	0.726	0.928	1.001	1.096	0.967	0.92	0.983	1.261	1.14	1.211
	A1XQU5	60S ribosomal protein L27 OS=Sus scrofa OX=9823 GN=RPL27	1.233	Up	0.0138802	RPL27	15.798	0.956	0.961	0.863	0.948	0.81	0.991	0.996	0.987	1.059	1.111	1.225	1.092
	I3LU57	Uncharacterized protein OS=Sus scrofa OX=9823 GN=TENM3	1.335	Up	0.0110445	TENM3	264.19	0.804	0.853	0.968	1.042	0.921	0.96	0.95	1.053	0.976	1.237	1.171	1.096
	F2Z5F5	40S ribosomal protein S8 OS=Sus scrofa OX=9823 GN=RPS8	1.296	Up	0.0147795	RPS8	24.205	0.887	0.884	0.912	0.904	0.887	0.973	0.948	1.001	1.092	1.228	1.227	1.021
	F1SGV8	Phosphatidylinositol N-acetylglucosaminyltransferase subunit P OS=Sus scrofa OX=9823 GN=PIGP	1.295	Up	0.0022849	PIGP	14.971	0.903	0.806	0.858	1.121	1.105	1.031	0.913	0.964	1.044	1.098	1.146	1.079
	I3LEF8	Peroxisomal multifunctional enzyme type 2 OS=Sus scrofa OX=9823 GN=HSD17B4	1.287	Up	0.000176131	HSD17B4	80.04	0.88	0.932	0.912	1.087	0.909	0.953	0.9	0.974	0.976	1.17	1.184	1.151
	F1RQL3	2-oxoisovalerate dehydrogenase subunit beta, mitochondrial OS=Sus scrofa OX=9823 GN=BCKDHB	1.21	Up	0.0045986	BCKDHB	43.323	0.907	0.929	0.983	0.994	0.965	0.959	0.942	1.02	0.959	1.19	1.103	1.119
	I3LSD3	60S ribosomal protein L13 OS=Sus scrofa OX=9823 GN=RPL13	1.5	Up	0.0023996	RPL13	24.305	0.854	0.849	0.82	0.883	0.912	0.939	0.936	0.885	1.086	1.337	1.327	1.121
	A0A287ACP9	Enoyl-CoA hydratase and 3-hydroxyacyl CoA dehydrogenase OS=Sus scrofa OX=9823 GN=EHHADH	1.208	Up	0.00067549	EHHADH	79.678	0.901	0.937	0.961	1.043	0.96	0.966	0.915	0.96	0.95	1.141	1.125	1.116
	C3S7K6	Calcium-binding protein A9 OS=Sus scrofa OX=9823 GN=S100A9	1.245	Up	0.022716	S100A9	15.892	1.002	0.96	0.858	0.897	0.897	0.892	0.872	0.957	1.157	1.245	1.18	1.086
	Q28960	Carbonyl reductase [NADPH] 1 OS=Sus scrofa OX=9823 GN=CBR1	1.244	Up	0.04428	CBR1	31.693	0.983	0.958	0.876	1.077	1.018	0.922	0.868	0.947	0.862	1.093	1.085	1.325
	Q2YGT9	60S ribosomal protein L6 OS=Sus scrofa OX=9823 GN=RPL6	1.379	Up	0.036065	RPL6	32.19	0.86	0.866	0.957	0.84	0.917	0.94	0.891	0.992	1.067	1.439	1.224	1.036
	I3LLU0	Glycerol-3-phosphate dehydrogenase [NAD(+)] OS=Sus scrofa OX=9823 GN=GPD1L	1.298	Up	0.0052768	GPD1L	38.224	0.892	0.934	0.892	1.049	0.858	1.016	0.943	0.92	0.978	1.119	1.283	1.127
	F1SCZ6	Multiple inositol-polyphosphate phosphatase 1 OS=Sus scrofa OX=9823 GN=MINPP1	1.218	Up	0.0118005	MINPP1	55.084	0.948	0.912		0.928	0.949		0.991	1.018		1.144	1.122
	A0A287AV28	Glycerol-3-phosphate dehydrogenase [NAD(+)] OS=Sus scrofa OX=9823	1.317	Up	0.032059	---	37.97	0.888	0.95		1.027	0.891		0.949	0.916		1.165	1.256
	F1SSR4	Isovaleryl-CoA dehydrogenase, mitochondrial OS=Sus scrofa OX=9823 GN=IVD	1.237	Up	0.0123796	IVD	53.737	0.897	0.902	0.99	0.969	1.032	0.958	0.916	0.962	0.954	1.236	1.096	1.118
	Q29201	40S ribosomal protein S16 OS=Sus scrofa OX=9823 GN=RPS16	1.209	Up	0.0148174	RPS16	16.445	0.956	0.898	0.92	0.926	0.953	0.993	0.988	0.964	1.06	1.156	1.171	1.026
	F1RGY8	Endoplasmic reticulum oxidoreductase 1 beta OS=Sus scrofa OX=9823 GN=ERO1B	1.276	Up	0.0032031	ERO1B	57.872	0.824	0.902	0.916	1.099	1.049	1.017	0.976	0.947	0.956	1.081	1.157	1.132
	F1SQS9	Carbonic anhydrase 5B OS=Sus scrofa OX=9823 GN=CA5B	1.322	Up	0.036805	CA5B	36.562	0.675	0.837	0.92	1.146	1.019	0.664	1.139	1.085	1.275	1.084	1.094	1.037
	A0A287B7S7	Acyl-CoA synthetase family member 2 OS=Sus scrofa OX=9823 GN=ACSF2	1.311	Up	0.0108229	ACSF2	68.112	0.837	0.877	0.959	1.009	0.952	0.928	0.937	1.047	0.984	1.273	1.132	1.099
	Q95342	60S ribosomal protein L18 OS=Sus scrofa OX=9823 GN=RPL18	1.234	Up	0.037441	RPL18	22.304	0.897	0.852	1.007	1.021	0.999	0.846	0.907	1.052	1.098	1.219	1.148	1.035
	Q8WNV7	Dehydrogenase/reductase SDR family member 4 OS=Sus scrofa OX=9823 GN=DHRS4	1.316	Up	0.020779	DHRS4	29.918	0.794	0.94	0.955	1.086	0.984	0.888	0.904	0.984	0.918	1.258	1.079	1.203
	F6PY11	Squalene monooxygenase OS=Sus scrofa OX=9823 GN=SQLE	1.293	Up	0.02104	SQLE	54.296	0.94	0.89		1.054	1.038		0.84	0.931		1.214	1.152
	F2Z5Q2	Uncharacterized protein OS=Sus scrofa OX=9823 GN=RPL24	1.298	Up	0.032121	RPL24	17.779	0.85	0.97	0.908	0.883	0.963	1.02	1.014	0.855	1.058	1.301	1.213	1.027
	A0A287BJJ7	Paroxysmal nonkinesigenic dyskinesia OS=Sus scrofa OX=9823 GN=PNKD	1.27	Up	0.024397	PNKD	35.324	0.839	0.875	0.956	1.09	1.042	1.006	0.889	0.921	1.031	1.228	1.148	1.016
	D0G6S5	3-beta-hydroxysteroid-Delta(8),Delta(7)-isomerase OS=Sus scrofa OX=9823 GN=EBP	1.573	Up	0.0106168	EBP	26.564	0.776	0.855	0.858	1.072	0.976	1.189	0.749	0.813	0.905	1.473	1.36	1.081
	F1SMQ4	Adenosylhomocysteinase OS=Sus scrofa OX=9823 GN=AHCYL2	1.214	Up	0.0127819	AHCYL2	70.022	0.877	0.894	0.973	1.057	1.048	0.967	0.921	1.014	0.995	1.182	1.082	1.067
	Q8MIR0	L-threonine 3-dehydrogenase, mitochondrial OS=Sus scrofa OX=9823 GN=TDH	1.598	Up	0.0181779	TDH	41.432	0.799	0.868		0.846	0.853		1.104	0.872		1.267	1.397
	Q9N1F5	Glutathione S-transferase omega-1 OS=Sus scrofa OX=9823 GN=GSTO1	1.221	Up	0.022459	GSTO1	27.418	0.914	0.855	1.013	0.954	1.009	0.889	0.959	1.018	1.006	1.189	1.119	1.089
cellular process	I3L648	Sulfotransferase OS=Sus scrofa OX=9823 GN=SULT1C3	1.585	Up	0.030984	SULT1C3	35.992	0.684	0.77	1.038	1.145	1.023	0.786	0.806	0.826	1.007	1.41	1.411	1.13
	Q3S3F7	Sulfotransferase OS=Sus scrofa OX=9823 GN=SULT2A1	1.798	Up	0.046923	SULT2A1	33.532	0.585	0.688	1.001	0.974	1.063	0.91	0.788	1.033	0.968	1.745	1.227	1.117
	F1S935	60S ribosomal protein L18a OS=Sus scrofa OX=9823 GN=RPL18A	1.234	Up	0.010478	RPL18A	17.477	0.928	0.944		0.935	0.939		0.976	0.983		1.178	1.132
	A0A287AE76	60S ribosomal protein L4 OS=Sus scrofa OX=9823 GN=RPL4	1.258	Up	0.04042	RPL4	44.692	0.927	0.82	0.941	0.962	0.962	0.958	0.907	1.009	1.126	1.196	1.194	0.991
	P10612	Cholesterol side-chain cleavage enzyme, mitochondrial OS=Sus scrofa OX=9823 GN=CYP11A1	1.228	Up	0.0199824	CYP11A1	60.257	0.914	0.897	0.98	0.948	0.962	0.979	0.911	1.01	0.977	1.245	1.121	1.06
	Q866Y3	N-acetylmuramoyl-L-alanine amidase OS=Sus scrofa OX=9823 GN=PGLYRP2	1.213	Up	0.00069923	PGLYRP2	64.593	0.902	0.901	0.942	1.057	1.14	0.931	0.931	0.877	1.038	1.14	1.104	1.086
	F1RWM4	Protein phosphatase 1 regulatory subunit 1B OS=Sus scrofa OX=9823 GN=PPP1R1B	1.515	Up	0.0099433	PPP1R1B	22.804	0.751	0.818	0.908	0.975	1.071	0.99	0.933	0.939	0.935	1.423	1.212	1.118
	F1SR48	Protein phosphatase 1 regulatory inhibitor subunit 1A OS=Sus scrofa OX=9823 GN=PPP1R1A	1.261	Up	0.0073589	PPP1R1A	17.22	0.885	0.842	0.935	1.038	0.843	1	0.974	1.125	1.025	1.131	1.179	1.047
	A0A286ZXY8	Squalene synthase OS=Sus scrofa OX=9823 GN=FDFT1	1.445	Up	0.0102412	FDFT1	47.76	0.829	0.945	0.726	0.928	1.001	1.096	0.967	0.92	0.983	1.261	1.14	1.211
	A1XQU5	60S ribosomal protein L27 OS=Sus scrofa OX=9823 GN=RPL27	1.233	Up	0.0138802	RPL27	15.798	0.956	0.961	0.863	0.948	0.81	0.991	0.996	0.987	1.059	1.111	1.225	1.092
	I3LU57	Uncharacterized protein OS=Sus scrofa OX=9823 GN=TENM3	1.335	Up	0.0110445	TENM3	264.19	0.804	0.853	0.968	1.042	0.921	0.96	0.95	1.053	0.976	1.237	1.171	1.096
	F2Z5F5	40S ribosomal protein S8 OS=Sus scrofa OX=9823 GN=RPS8	1.296	Up	0.0147795	RPS8	24.205	0.887	0.884	0.912	0.904	0.887	0.973	0.948	1.001	1.092	1.228	1.227	1.021
	F1SGV8	Phosphatidylinositol N-acetylglucosaminyltransferase subunit P OS=Sus scrofa OX=9823 GN=PIGP	1.295	Up	0.0022849	PIGP	14.971	0.903	0.806	0.858	1.121	1.105	1.031	0.913	0.964	1.044	1.098	1.146	1.079
	I3LSD3	60S ribosomal protein L13 OS=Sus scrofa OX=9823 GN=RPL13	1.5	Up	0.0023996	RPL13	24.305	0.854	0.849	0.82	0.883	0.912	0.939	0.936	0.885	1.086	1.337	1.327	1.121
	I3LLV0	WASH complex subunit 4 OS=Sus scrofa OX=9823 GN=WASHC4	1.245	Up	0.0063954	WASHC4	136.23	0.95	0.827	0.877	1.016	1.039	1.031	0.998	1.018	1.01	1.083	1.13	1.092
	A0A287ACP9	Enoyl-CoA hydratase and 3-hydroxyacyl CoA dehydrogenase OS=Sus scrofa OX=9823 GN=EHHADH	1.208	Up	0.00067549	EHHADH	79.678	0.901	0.937	0.961	1.043	0.96	0.966	0.915	0.96	0.95	1.141	1.125	1.116
	C3S7K6	Calcium-binding protein A9 OS=Sus scrofa OX=9823 GN=S100A9	1.245	Up	0.022716	S100A9	15.892	1.002	0.96	0.858	0.897	0.897	0.892	0.872	0.957	1.157	1.245	1.18	1.086
	Q28960	Carbonyl reductase [NADPH] 1 OS=Sus scrofa OX=9823 GN=CBR1	1.244	Up	0.04428	CBR1	31.693	0.983	0.958	0.876	1.077	1.018	0.922	0.868	0.947	0.862	1.093	1.085	1.325
	Q2YGT9	60S ribosomal protein L6 OS=Sus scrofa OX=9823 GN=RPL6	1.379	Up	0.036065	RPL6	32.19	0.86	0.866	0.957	0.84	0.917	0.94	0.891	0.992	1.067	1.439	1.224	1.036
	I3LLU0	Glycerol-3-phosphate dehydrogenase [NAD(+)] OS=Sus scrofa OX=9823 GN=GPD1L	1.298	Up	0.0052768	GPD1L	38.224	0.892	0.934	0.892	1.049	0.858	1.016	0.943	0.92	0.978	1.119	1.283	1.127
	F1SCZ6	Multiple inositol-polyphosphate phosphatase 1 OS=Sus scrofa OX=9823 GN=MINPP1	1.218	Up	0.0118005	MINPP1	55.084	0.948	0.912		0.928	0.949		0.991	1.018		1.144	1.122
	I3LEB7	Non-specific lipid-transfer protein OS=Sus scrofa OX=9823 GN=PODN	1.441	Up	0.0159151	PODN	77.912		0.805	0.799		1.306	1.078		0.832	0.926		1.102	1.209
	A0A287AV28	Glycerol-3-phosphate dehydrogenase [NAD(+)] OS=Sus scrofa OX=9823	1.317	Up	0.032059	---	37.97	0.888	0.95		1.027	0.891		0.949	0.916		1.165	1.256
	Q29201	40S ribosomal protein S16 OS=Sus scrofa OX=9823 GN=RPS16	1.209	Up	0.0148174	RPS16	16.445	0.956	0.898	0.92	0.926	0.953	0.993	0.988	0.964	1.06	1.156	1.171	1.026
	F1SIC0	Protein kinase C and casein kinase substrate in neurons 3 OS=Sus scrofa OX=9823 GN=PACSIN3	1.234	Up	0.0179001	PACSIN3	48.75	0.858	0.929	0.978	1.025	1.084	0.969	0.935	0.929	0.933	1.22	1.068	1.125
	F1RGY8	Endoplasmic reticulum oxidoreductase 1 beta OS=Sus scrofa OX=9823 GN=ERO1B	1.276	Up	0.0032031	ERO1B	57.872	0.824	0.902	0.916	1.099	1.049	1.017	0.976	0.947	0.956	1.081	1.157	1.132
	F1SQS9	Carbonic anhydrase 5B OS=Sus scrofa OX=9823 GN=CA5B	1.322	Up	0.036805	CA5B	36.562	0.675	0.837	0.92	1.146	1.019	0.664	1.139	1.085	1.275	1.084	1.094	1.037
	Q95342	60S ribosomal protein L18 OS=Sus scrofa OX=9823 GN=RPL18	1.234	Up	0.037441	RPL18	22.304	0.897	0.852	1.007	1.021	0.999	0.846	0.907	1.052	1.098	1.219	1.148	1.035
	Q8WNV7	Dehydrogenase/reductase SDR family member 4 OS=Sus scrofa OX=9823 GN=DHRS4	1.316	Up	0.020779	DHRS4	29.918	0.794	0.94	0.955	1.086	0.984	0.888	0.904	0.984	0.918	1.258	1.079	1.203
	I3LSN3	Peroxisomal biogenesis factor 10 OS=Sus scrofa OX=9823 GN=PEX10	1.244	Up	0.0192961	PEX10	37.185		0.9	0.886		0.941	0.921		1.015	1.112		1.144	1.078
	F2Z5Q2	Uncharacterized protein OS=Sus scrofa OX=9823 GN=RPL24	1.298	Up	0.032121	RPL24	17.779	0.85	0.97	0.908	0.883	0.963	1.02	1.014	0.855	1.058	1.301	1.213	1.027
	A0A287BJJ7	Paroxysmal nonkinesigenic dyskinesia OS=Sus scrofa OX=9823 GN=PNKD	1.27	Up	0.024397	PNKD	35.324	0.839	0.875	0.956	1.09	1.042	1.006	0.889	0.921	1.031	1.228	1.148	1.016
	F1SMQ4	Adenosylhomocysteinase OS=Sus scrofa OX=9823 GN=AHCYL2	1.214	Up	0.0127819	AHCYL2	70.022	0.877	0.894	0.973	1.057	1.048	0.967	0.921	1.014	0.995	1.182	1.082	1.067
	Q8MIR0	L-threonine 3-dehydrogenase, mitochondrial OS=Sus scrofa OX=9823 GN=TDH	1.598	Up	0.0181779	TDH	41.432	0.799	0.868		0.846	0.853		1.104	0.872		1.267	1.397
	Q9N1F5	Glutathione S-transferase omega-1 OS=Sus scrofa OX=9823 GN=GSTO1	1.221	Up	0.022459	GSTO1	27.418	0.914	0.855	1.013	0.954	1.009	0.889	0.959	1.018	1.006	1.189	1.119	1.089
single-organism process	Q8MKG1	Corticosteroid 11-beta-dehydrogenase isozyme 2 OS=Sus scrofa OX=9823 GN=HSD11B2	1.308	Up	0.0135784	HSD11B2	43.582	0.869	0.798	0.97	0.905	0.983	1.019	1.056	1.046	0.945	1.193	1.174	1.081
	I3LNR4	2-oxoisovalerate dehydrogenase subunit alpha OS=Sus scrofa OX=9823 GN=TMEM91	1.215	Up	0.00174403	TMEM91	51.177	0.92	0.924	0.974	0.985	0.945	0.933	0.94	1.011	0.932	1.179	1.105	1.14
	A0A286ZSG3	Catalase OS=Sus scrofa OX=9823 GN=CAT	1.223	Up	0.025319	CAT	59.929	0.859	0.934	0.956	1.099	0.968	0.937	0.958	0.985	0.986	1.131	1.114	1.117
	P10612	Cholesterol side-chain cleavage enzyme, mitochondrial OS=Sus scrofa OX=9823 GN=CYP11A1	1.228	Up	0.0199824	CYP11A1	60.257	0.914	0.897	0.98	0.948	0.962	0.979	0.911	1.01	0.977	1.245	1.121	1.06
	A0A287ASW3	Aromatase 3 OS=Sus scrofa OX=9823 GN=CYP19A3	2.51	Up	0.015182	CYP19A3	57.932	0.58	0.589		1.231	1.202		0.657	0.889		1.633	1.301
	Q866Y3	N-acetylmuramoyl-L-alanine amidase OS=Sus scrofa OX=9823 GN=PGLYRP2	1.213	Up	0.00069923	PGLYRP2	64.593	0.902	0.901	0.942	1.057	1.14	0.931	0.931	0.877	1.038	1.14	1.104	1.086
	P01965	Hemoglobin subunit alpha OS=Sus scrofa OX=9823 GN=HBA	1.208	Up	0.022703	HBA	15.039	0.887	0.799	0.919	1.118	1.031	0.945	0.981	1.18	1.02	1.063	0.986	1.097
	F1RWM4	Protein phosphatase 1 regulatory subunit 1B OS=Sus scrofa OX=9823 GN=PPP1R1B	1.515	Up	0.0099433	PPP1R1B	22.804	0.751	0.818	0.908	0.975	1.071	0.99	0.933	0.939	0.935	1.423	1.212	1.118
	F1SR48	Protein phosphatase 1 regulatory inhibitor subunit 1A OS=Sus scrofa OX=9823 GN=PPP1R1A	1.261	Up	0.0073589	PPP1R1A	17.22	0.885	0.842	0.935	1.038	0.843	1	0.974	1.125	1.025	1.131	1.179	1.047
	A0A286ZXY8	Squalene synthase OS=Sus scrofa OX=9823 GN=FDFT1	1.445	Up	0.0102412	FDFT1	47.76	0.829	0.945	0.726	0.928	1.001	1.096	0.967	0.92	0.983	1.261	1.14	1.211
	F1RII7	Hemoglobin subunit beta OS=Sus scrofa OX=9823 GN=HBB	1.209	Up	0.024739	HBB	16.166	0.883	0.785	0.91	1.072	1.001	0.936	0.984	1.257	1.064	1.053	0.979	1.085
	I3LU57	Uncharacterized protein OS=Sus scrofa OX=9823 GN=TENM3	1.335	Up	0.0110445	TENM3	264.19	0.804	0.853	0.968	1.042	0.921	0.96	0.95	1.053	0.976	1.237	1.171	1.096
	F1SGV8	Phosphatidylinositol N-acetylglucosaminyltransferase subunit P OS=Sus scrofa OX=9823 GN=PIGP	1.295	Up	0.0022849	PIGP	14.971	0.903	0.806	0.858	1.121	1.105	1.031	0.913	0.964	1.044	1.098	1.146	1.079
	I3LEF8	Peroxisomal multifunctional enzyme type 2 OS=Sus scrofa OX=9823 GN=HSD17B4	1.287	Up	0.000176131	HSD17B4	80.04	0.88	0.932	0.912	1.087	0.909	0.953	0.9	0.974	0.976	1.17	1.184	1.151
	A0A287ACP9	Enoyl-CoA hydratase and 3-hydroxyacyl CoA dehydrogenase OS=Sus scrofa OX=9823 GN=EHHADH	1.208	Up	0.00067549	EHHADH	79.678	0.901	0.937	0.961	1.043	0.96	0.966	0.915	0.96	0.95	1.141	1.125	1.116
	C3S7K6	Calcium-binding protein A9 OS=Sus scrofa OX=9823 GN=S100A9	1.245	Up	0.022716	S100A9	15.892	1.002	0.96	0.858	0.897	0.897	0.892	0.872	0.957	1.157	1.245	1.18	1.086
	Q28960	Carbonyl reductase [NADPH] 1 OS=Sus scrofa OX=9823 GN=CBR1	1.244	Up	0.04428	CBR1	31.693	0.983	0.958	0.876	1.077	1.018	0.922	0.868	0.947	0.862	1.093	1.085	1.325
	I3LLU0	Glycerol-3-phosphate dehydrogenase [NAD(+)] OS=Sus scrofa OX=9823 GN=GPD1L	1.298	Up	0.0052768	GPD1L	38.224	0.892	0.934	0.892	1.049	0.858	1.016	0.943	0.92	0.978	1.119	1.283	1.127
	I3LEB7	Non-specific lipid-transfer protein OS=Sus scrofa OX=9823 GN=PODN	1.441	Up	0.0159151	PODN	77.912		0.805	0.799		1.306	1.078		0.832	0.926		1.102	1.209
	A0A287AV28	Glycerol-3-phosphate dehydrogenase [NAD(+)] OS=Sus scrofa OX=9823	1.317	Up	0.032059	---	37.97	0.888	0.95		1.027	0.891		0.949	0.916		1.165	1.256
	F1SSR4	Isovaleryl-CoA dehydrogenase, mitochondrial OS=Sus scrofa OX=9823 GN=IVD	1.237	Up	0.0123796	IVD	53.737	0.897	0.902	0.99	0.969	1.032	0.958	0.916	0.962	0.954	1.236	1.096	1.118
	F1SIC0	Protein kinase C and casein kinase substrate in neurons 3 OS=Sus scrofa OX=9823 GN=PACSIN3	1.234	Up	0.0179001	PACSIN3	48.75	0.858	0.929	0.978	1.025	1.084	0.969	0.935	0.929	0.933	1.22	1.068	1.125
	F1RGY8	Endoplasmic reticulum oxidoreductase 1 beta OS=Sus scrofa OX=9823 GN=ERO1B	1.276	Up	0.0032031	ERO1B	57.872	0.824	0.902	0.916	1.099	1.049	1.017	0.976	0.947	0.956	1.081	1.157	1.132
	F1SQS9	Carbonic anhydrase 5B OS=Sus scrofa OX=9823 GN=CA5B	1.322	Up	0.036805	CA5B	36.562	0.675	0.837	0.92	1.146	1.019	0.664	1.139	1.085	1.275	1.084	1.094	1.037
	Q8WNV7	Dehydrogenase/reductase SDR family member 4 OS=Sus scrofa OX=9823 GN=DHRS4	1.316	Up	0.020779	DHRS4	29.918	0.794	0.94	0.955	1.086	0.984	0.888	0.904	0.984	0.918	1.258	1.079	1.203
	F6PY11	Squalene monooxygenase OS=Sus scrofa OX=9823 GN=SQLE	1.293	Up	0.02104	SQLE	54.296	0.94	0.89		1.054	1.038		0.84	0.931		1.214	1.152
	I3LSN3	Peroxisomal biogenesis factor 10 OS=Sus scrofa OX=9823 GN=PEX10	1.244	Up	0.0192961	PEX10	37.185		0.9	0.886		0.941	0.921		1.015	1.112		1.144	1.078
	A0A287BJJ7	Paroxysmal nonkinesigenic dyskinesia OS=Sus scrofa OX=9823 GN=PNKD	1.27	Up	0.024397	PNKD	35.324	0.839	0.875	0.956	1.09	1.042	1.006	0.889	0.921	1.031	1.228	1.148	1.016
	D0G6S5	3-beta-hydroxysteroid-Delta(8),Delta(7)-isomerase OS=Sus scrofa OX=9823 GN=EBP	1.573	Up	0.0106168	EBP	26.564	0.776	0.855	0.858	1.072	0.976	1.189	0.749	0.813	0.905	1.473	1.36	1.081
	F1SMQ4	Adenosylhomocysteinase OS=Sus scrofa OX=9823 GN=AHCYL2	1.214	Up	0.0127819	AHCYL2	70.022	0.877	0.894	0.973	1.057	1.048	0.967	0.921	1.014	0.995	1.182	1.082	1.067
	Q8MIR0	L-threonine 3-dehydrogenase, mitochondrial OS=Sus scrofa OX=9823 GN=TDH	1.598	Up	0.0181779	TDH	41.432	0.799	0.868		0.846	0.853		1.104	0.872		1.267	1.397
	Q9N1F5	Glutathione S-transferase omega-1 OS=Sus scrofa OX=9823 GN=GSTO1	1.221	Up	0.022459	GSTO1	27.418	0.914	0.855	1.013	0.954	1.009	0.889	0.959	1.018	1.006	1.189	1.119	1.089
biological regulation	P10612	Cholesterol side-chain cleavage enzyme, mitochondrial OS=Sus scrofa OX=9823 GN=CYP11A1	1.228	Up	0.0199824	CYP11A1	60.257	0.914	0.897	0.98	0.948	0.962	0.979	0.911	1.01	0.977	1.245	1.121	1.06
	Q866Y3	N-acetylmuramoyl-L-alanine amidase OS=Sus scrofa OX=9823 GN=PGLYRP2	1.213	Up	0.00069923	PGLYRP2	64.593	0.902	0.901	0.942	1.057	1.14	0.931	0.931	0.877	1.038	1.14	1.104	1.086
	F1RWM4	Protein phosphatase 1 regulatory subunit 1B OS=Sus scrofa OX=9823 GN=PPP1R1B	1.515	Up	0.0099433	PPP1R1B	22.804	0.751	0.818	0.908	0.975	1.071	0.99	0.933	0.939	0.935	1.423	1.212	1.118
	P51461	Insulin-like 3 OS=Sus scrofa OX=9823 GN=INSL3	1.317	Up	0.020999	INSL3	14.134	0.707	0.866	0.883	1.117	0.894	1.182	1.152	1.069	0.891	1.039	1.134	1.062
	F1SR48	Protein phosphatase 1 regulatory inhibitor subunit 1A OS=Sus scrofa OX=9823 GN=PPP1R1A	1.261	Up	0.0073589	PPP1R1A	17.22	0.885	0.842	0.935	1.038	0.843	1	0.974	1.125	1.025	1.131	1.179	1.047
	I3LU57	Uncharacterized protein OS=Sus scrofa OX=9823 GN=TENM3	1.335	Up	0.0110445	TENM3	264.19	0.804	0.853	0.968	1.042	0.921	0.96	0.95	1.053	0.976	1.237	1.171	1.096
	C3S7K6	Calcium-binding protein A9 OS=Sus scrofa OX=9823 GN=S100A9	1.245	Up	0.022716	S100A9	15.892	1.002	0.96	0.858	0.897	0.897	0.892	0.872	0.957	1.157	1.245	1.18	1.086
	I3LLU0	Glycerol-3-phosphate dehydrogenase [NAD(+)] OS=Sus scrofa OX=9823 GN=GPD1L	1.298	Up	0.0052768	GPD1L	38.224	0.892	0.934	0.892	1.049	0.858	1.016	0.943	0.92	0.978	1.119	1.283	1.127
	I3LEB7	Non-specific lipid-transfer protein OS=Sus scrofa OX=9823 GN=PODN	1.441	Up	0.0159151	PODN	77.912		0.805	0.799		1.306	1.078		0.832	0.926		1.102	1.209
	F1SIC0	Protein kinase C and casein kinase substrate in neurons 3 OS=Sus scrofa OX=9823 GN=PACSIN3	1.234	Up	0.0179001	PACSIN3	48.75	0.858	0.929	0.978	1.025	1.084	0.969	0.935	0.929	0.933	1.22	1.068	1.125
response to stimulus	A0A286ZSG3	Catalase OS=Sus scrofa OX=9823 GN=CAT	1.223	Up	0.025319	CAT	59.929	0.859	0.934	0.956	1.099	0.968	0.937	0.958	0.985	0.986	1.131	1.114	1.117
	Q866Y3	N-acetylmuramoyl-L-alanine amidase OS=Sus scrofa OX=9823 GN=PGLYRP2	1.213	Up	0.00069923	PGLYRP2	64.593	0.902	0.901	0.942	1.057	1.14	0.931	0.931	0.877	1.038	1.14	1.104	1.086
	F1RWM4	Protein phosphatase 1 regulatory subunit 1B OS=Sus scrofa OX=9823 GN=PPP1R1B	1.515	Up	0.0099433	PPP1R1B	22.804	0.751	0.818	0.908	0.975	1.071	0.99	0.933	0.939	0.935	1.423	1.212	1.118
	F1SR48	Protein phosphatase 1 regulatory inhibitor subunit 1A OS=Sus scrofa OX=9823 GN=PPP1R1A	1.261	Up	0.0073589	PPP1R1A	17.22	0.885	0.842	0.935	1.038	0.843	1	0.974	1.125	1.025	1.131	1.179	1.047
	I3LU57	Uncharacterized protein OS=Sus scrofa OX=9823 GN=TENM3	1.335	Up	0.0110445	TENM3	264.19	0.804	0.853	0.968	1.042	0.921	0.96	0.95	1.053	0.976	1.237	1.171	1.096
	C3S7K6	Calcium-binding protein A9 OS=Sus scrofa OX=9823 GN=S100A9	1.245	Up	0.022716	S100A9	15.892	1.002	0.96	0.858	0.897	0.897	0.892	0.872	0.957	1.157	1.245	1.18	1.086
	I3LEB7	Non-specific lipid-transfer protein OS=Sus scrofa OX=9823 GN=PODN	1.441	Up	0.0159151	PODN	77.912		0.805	0.799		1.306	1.078		0.832	0.926		1.102	1.209
	Q9N1F5	Glutathione S-transferase omega-1 OS=Sus scrofa OX=9823 GN=GSTO1	1.221	Up	0.022459	GSTO1	27.418	0.914	0.855	1.013	0.954	1.009	0.889	0.959	1.018	1.006	1.189	1.119	1.089
cellular component organization or biogenesis	F2Z5F5	40S ribosomal protein S8 OS=Sus scrofa OX=9823 GN=RPS8	1.296	Up	0.0147795	RPS8	24.205	0.887	0.884	0.912	0.904	0.887	0.973	0.948	1.001	1.092	1.228	1.227	1.021
	I3LLV0	WASH complex subunit 4 OS=Sus scrofa OX=9823 GN=WASHC4	1.245	Up	0.0063954	WASHC4	136.23	0.95	0.827	0.877	1.016	1.039	1.031	0.998	1.018	1.01	1.083	1.13	1.092
	C3S7K6	Calcium-binding protein A9 OS=Sus scrofa OX=9823 GN=S100A9	1.245	Up	0.022716	S100A9	15.892	1.002	0.96	0.858	0.897	0.897	0.892	0.872	0.957	1.157	1.245	1.18	1.086
	Q2YGT9	60S ribosomal protein L6 OS=Sus scrofa OX=9823 GN=RPL6	1.379	Up	0.036065	RPL6	32.19	0.86	0.866	0.957	0.84	0.917	0.94	0.891	0.992	1.067	1.439	1.224	1.036
	Q29201	40S ribosomal protein S16 OS=Sus scrofa OX=9823 GN=RPS16	1.209	Up	0.0148174	RPS16	16.445	0.956	0.898	0.92	0.926	0.953	0.993	0.988	0.964	1.06	1.156	1.171	1.026
	F1SIC0	Protein kinase C and casein kinase substrate in neurons 3 OS=Sus scrofa OX=9823 GN=PACSIN3	1.234	Up	0.0179001	PACSIN3	48.75	0.858	0.929	0.978	1.025	1.084	0.969	0.935	0.929	0.933	1.22	1.068	1.125
	I3LSN3	Peroxisomal biogenesis factor 10 OS=Sus scrofa OX=9823 GN=PEX10	1.244	Up	0.0192961	PEX10	37.185		0.9	0.886		0.941	0.921		1.015	1.112		1.144	1.078
	F2Z5Q2	Uncharacterized protein OS=Sus scrofa OX=9823 GN=RPL24	1.298	Up	0.032121	RPL24	17.779	0.85	0.97	0.908	0.883	0.963	1.02	1.014	0.855	1.058	1.301	1.213	1.027
localization	P01965	Hemoglobin subunit alpha OS=Sus scrofa OX=9823 GN=HBA	1.208	Up	0.022703	HBA	15.039	0.887	0.799	0.919	1.118	1.031	0.945	0.981	1.18	1.02	1.063	0.986	1.097
	F1RII7	Hemoglobin subunit beta OS=Sus scrofa OX=9823 GN=HBB	1.209	Up	0.024739	HBB	16.166	0.883	0.785	0.91	1.072	1.001	0.936	0.984	1.257	1.064	1.053	0.979	1.085
	I3LLV0	WASH complex subunit 4 OS=Sus scrofa OX=9823 GN=WASHC4	1.245	Up	0.0063954	WASHC4	136.23	0.95	0.827	0.877	1.016	1.039	1.031	0.998	1.018	1.01	1.083	1.13	1.092
	C3S7K6	Calcium-binding protein A9 OS=Sus scrofa OX=9823 GN=S100A9	1.245	Up	0.022716	S100A9	15.892	1.002	0.96	0.858	0.897	0.897	0.892	0.872	0.957	1.157	1.245	1.18	1.086
	F1SR87	Zinc finger AN1-type containing 2B OS=Sus scrofa OX=9823 GN=ZFAND2B	1.219	Up	0.047322	ZFAND2B	28.316	0.813	0.96	0.985	1.098	1.033	1.026	0.931	0.991	0.9	1.203	1.063	1.096
	I3LSN3	Peroxisomal biogenesis factor 10 OS=Sus scrofa OX=9823 GN=PEX10	1.244	Up	0.0192961	PEX10	37.185		0.9	0.886		0.941	0.921		1.015	1.112		1.144	1.078
signaling	Q866Y3	N-acetylmuramoyl-L-alanine amidase OS=Sus scrofa OX=9823 GN=PGLYRP2	1.213	Up	0.00069923	PGLYRP2	64.593	0.902	0.901	0.942	1.057	1.14	0.931	0.931	0.877	1.038	1.14	1.104	1.086
	F1RWM4	Protein phosphatase 1 regulatory subunit 1B OS=Sus scrofa OX=9823 GN=PPP1R1B	1.515	Up	0.0099433	PPP1R1B	22.804	0.751	0.818	0.908	0.975	1.071	0.99	0.933	0.939	0.935	1.423	1.212	1.118
	F1SR48	Protein phosphatase 1 regulatory inhibitor subunit 1A OS=Sus scrofa OX=9823 GN=PPP1R1A	1.261	Up	0.0073589	PPP1R1A	17.22	0.885	0.842	0.935	1.038	0.843	1	0.974	1.125	1.025	1.131	1.179	1.047
	I3LU57	Uncharacterized protein OS=Sus scrofa OX=9823 GN=TENM3	1.335	Up	0.0110445	TENM3	264.19	0.804	0.853	0.968	1.042	0.921	0.96	0.95	1.053	0.976	1.237	1.171	1.096
	I3LEB7	Non-specific lipid-transfer protein OS=Sus scrofa OX=9823 GN=PODN	1.441	Up	0.0159151	PODN	77.912		0.805	0.799		1.306	1.078		0.832	0.926		1.102	1.209
multicellular organismal process	Q8MKG1	Corticosteroid 11-beta-dehydrogenase isozyme 2 OS=Sus scrofa OX=9823 GN=HSD11B2	1.308	Up	0.0135784	HSD11B2	43.582	0.869	0.798	0.97	0.905	0.983	1.019	1.056	1.046	0.945	1.193	1.174	1.081
	F1RWM4	Protein phosphatase 1 regulatory subunit 1B OS=Sus scrofa OX=9823 GN=PPP1R1B	1.515	Up	0.0099433	PPP1R1B	22.804	0.751	0.818	0.908	0.975	1.071	0.99	0.933	0.939	0.935	1.423	1.212	1.118
	C3S7K6	Calcium-binding protein A9 OS=Sus scrofa OX=9823 GN=S100A9	1.245	Up	0.022716	S100A9	15.892	1.002	0.96	0.858	0.897	0.897	0.892	0.872	0.957	1.157	1.245	1.18	1.086
	I3LLU0	Glycerol-3-phosphate dehydrogenase [NAD(+)] OS=Sus scrofa OX=9823 GN=GPD1L	1.298	Up	0.0052768	GPD1L	38.224	0.892	0.934	0.892	1.049	0.858	1.016	0.943	0.92	0.978	1.119	1.283	1.127
	D0G6S5	3-beta-hydroxysteroid-Delta(8),Delta(7)-isomerase OS=Sus scrofa OX=9823 GN=EBP	1.573	Up	0.0106168	EBP	26.564	0.776	0.855	0.858	1.072	0.976	1.189	0.749	0.813	0.905	1.473	1.36	1.081
other | behavior	F1RWM4	Protein phosphatase 1 regulatory subunit 1B OS=Sus scrofa OX=9823 GN=PPP1R1B	1.515	Up	0.0099433	PPP1R1B	22.804	0.751	0.818	0.908	0.975	1.071	0.99	0.933	0.939	0.935	1.423	1.212	1.118
other | developmental process	C3S7K6	Calcium-binding protein A9 OS=Sus scrofa OX=9823 GN=S100A9	1.245	Up	0.022716	S100A9	15.892	1.002	0.96	0.858	0.897	0.897	0.892	0.872	0.957	1.157	1.245	1.18	1.086
	D0G6S5	3-beta-hydroxysteroid-Delta(8),Delta(7)-isomerase OS=Sus scrofa OX=9823 GN=EBP	1.573	Up	0.0106168	EBP	26.564	0.776	0.855	0.858	1.072	0.976	1.189	0.749	0.813	0.905	1.473	1.36	1.081
other | reproduction	Q8MKG1	Corticosteroid 11-beta-dehydrogenase isozyme 2 OS=Sus scrofa OX=9823 GN=HSD11B2	1.308	Up	0.0135784	HSD11B2	43.582	0.869	0.798	0.97	0.905	0.983	1.019	1.056	1.046	0.945	1.193	1.174	1.081
	F1RWM4	Protein phosphatase 1 regulatory subunit 1B OS=Sus scrofa OX=9823 GN=PPP1R1B	1.515	Up	0.0099433	PPP1R1B	22.804	0.751	0.818	0.908	0.975	1.071	0.99	0.933	0.939	0.935	1.423	1.212	1.118
other | biological adhesion	C3S7K6	Calcium-binding protein A9 OS=Sus scrofa OX=9823 GN=S100A9	1.245	Up	0.022716	S100A9	15.892	1.002	0.96	0.858	0.897	0.897	0.892	0.872	0.957	1.157	1.245	1.18	1.086
other | immune system process	Q866Y3	N-acetylmuramoyl-L-alanine amidase OS=Sus scrofa OX=9823 GN=PGLYRP2	1.213	Up	0.00069923	PGLYRP2	64.593	0.902	0.901	0.942	1.057	1.14	0.931	0.931	0.877	1.038	1.14	1.104	1.086
	C3S7K6	Calcium-binding protein A9 OS=Sus scrofa OX=9823 GN=S100A9	1.245	Up	0.022716	S100A9	15.892	1.002	0.96	0.858	0.897	0.897	0.892	0.872	0.957	1.157	1.245	1.18	1.086
	D0G6S5	3-beta-hydroxysteroid-Delta(8),Delta(7)-isomerase OS=Sus scrofa OX=9823 GN=EBP	1.573	Up	0.0106168	EBP	26.564	0.776	0.855	0.858	1.072	0.976	1.189	0.749	0.813	0.905	1.473	1.36	1.081
other | locomotion	C3S7K6	Calcium-binding protein A9 OS=Sus scrofa OX=9823 GN=S100A9	1.245	Up	0.022716	S100A9	15.892	1.002	0.96	0.858	0.897	0.897	0.892	0.872	0.957	1.157	1.245	1.18	1.086
other | multi-organism process	Q8MKG1	Corticosteroid 11-beta-dehydrogenase isozyme 2 OS=Sus scrofa OX=9823 GN=HSD11B2	1.308	Up	0.0135784	HSD11B2	43.582	0.869	0.798	0.97	0.905	0.983	1.019	1.056	1.046	0.945	1.193	1.174	1.081
	Q866Y3	N-acetylmuramoyl-L-alanine amidase OS=Sus scrofa OX=9823 GN=PGLYRP2	1.213	Up	0.00069923	PGLYRP2	64.593	0.902	0.901	0.942	1.057	1.14	0.931	0.931	0.877	1.038	1.14	1.104	1.086
	F1RWM4	Protein phosphatase 1 regulatory subunit 1B OS=Sus scrofa OX=9823 GN=PPP1R1B	1.515	Up	0.0099433	PPP1R1B	22.804	0.751	0.818	0.908	0.975	1.071	0.99	0.933	0.939	0.935	1.423	1.212	1.118
cell	A0A287A6K2	Epiplakin 1 OS=Sus scrofa OX=9823 GN=EPPK1	1.237	Up	0.026761	EPPK1	484.16	0.945	0.799	0.952	1.117	0.983	0.985	0.955	1.059	0.898	1.067	1.166	1.101
	I3L648	Sulfotransferase OS=Sus scrofa OX=9823 GN=SULT1C3	1.585	Up	0.030984	SULT1C3	35.992	0.684	0.77	1.038	1.145	1.023	0.786	0.806	0.826	1.007	1.41	1.411	1.13
	Q3S3F7	Sulfotransferase OS=Sus scrofa OX=9823 GN=SULT2A1	1.798	Up	0.046923	SULT2A1	33.532	0.585	0.688	1.001	0.974	1.063	0.91	0.788	1.033	0.968	1.745	1.227	1.117
	F1STK8	Ester hydrolase C11orf54 homolog OS=Sus scrofa OX=9823 GN=C11orf54	1.599	Up	0.04578	C11orf54	35.2	0.741	0.719		1.002	1.287		0.82	0.99		1.286	1.049
	I3LKV1	High mobility group nucleosomal binding domain 4 OS=Sus scrofa OX=9823 GN=HMGN4	1.284	Up	0.04816	HMGN4	9.5267	0.811	1.072	0.884	0.977	0.832	1.189	1.019	0.86	0.882	1.206	1.247	1.099
	F1S935	60S ribosomal protein L18a OS=Sus scrofa OX=9823 GN=RPL18A	1.234	Up	0.010478	RPL18A	17.477	0.928	0.944		0.935	0.939		0.976	0.983		1.178	1.132
	I3LJJ4	Delta(3,5)-Delta(2,4)-dienoyl-CoA isomerase, mitochondrial OS=Sus scrofa OX=9823 GN=ECH1	1.225	Up	0.003904	ECH1	32.4	0.909	0.874	0.946	1.056	1.046	0.943	0.903	0.987	1.027	1.169	1.096	1.077
	A0A287AE76	60S ribosomal protein L4 OS=Sus scrofa OX=9823 GN=RPL4	1.258	Up	0.04042	RPL4	44.692	0.927	0.82	0.941	0.962	0.962	0.958	0.907	1.009	1.126	1.196	1.194	0.991
	P10612	Cholesterol side-chain cleavage enzyme, mitochondrial OS=Sus scrofa OX=9823 GN=CYP11A1	1.228	Up	0.0199824	CYP11A1	60.257	0.914	0.897	0.98	0.948	0.962	0.979	0.911	1.01	0.977	1.245	1.121	1.06
	P01965	Hemoglobin subunit alpha OS=Sus scrofa OX=9823 GN=HBA	1.208	Up	0.022703	HBA	15.039	0.887	0.799	0.919	1.118	1.031	0.945	0.981	1.18	1.02	1.063	0.986	1.097
	F1RWM4	Protein phosphatase 1 regulatory subunit 1B OS=Sus scrofa OX=9823 GN=PPP1R1B	1.515	Up	0.0099433	PPP1R1B	22.804	0.751	0.818	0.908	0.975	1.071	0.99	0.933	0.939	0.935	1.423	1.212	1.118
	F1SR48	Protein phosphatase 1 regulatory inhibitor subunit 1A OS=Sus scrofa OX=9823 GN=PPP1R1A	1.261	Up	0.0073589	PPP1R1A	17.22	0.885	0.842	0.935	1.038	0.843	1	0.974	1.125	1.025	1.131	1.179	1.047
	F1RII7	Hemoglobin subunit beta OS=Sus scrofa OX=9823 GN=HBB	1.209	Up	0.024739	HBB	16.166	0.883	0.785	0.91	1.072	1.001	0.936	0.984	1.257	1.064	1.053	0.979	1.085
	A1XQU5	60S ribosomal protein L27 OS=Sus scrofa OX=9823 GN=RPL27	1.233	Up	0.0138802	RPL27	15.798	0.956	0.961	0.863	0.948	0.81	0.991	0.996	0.987	1.059	1.111	1.225	1.092
	F2Z5F5	40S ribosomal protein S8 OS=Sus scrofa OX=9823 GN=RPS8	1.296	Up	0.0147795	RPS8	24.205	0.887	0.884	0.912	0.904	0.887	0.973	0.948	1.001	1.092	1.228	1.227	1.021
	F1SGV8	Phosphatidylinositol N-acetylglucosaminyltransferase subunit P OS=Sus scrofa OX=9823 GN=PIGP	1.295	Up	0.0022849	PIGP	14.971	0.903	0.806	0.858	1.121	1.105	1.031	0.913	0.964	1.044	1.098	1.146	1.079
	I3LSD3	60S ribosomal protein L13 OS=Sus scrofa OX=9823 GN=RPL13	1.5	Up	0.0023996	RPL13	24.305	0.854	0.849	0.82	0.883	0.912	0.939	0.936	0.885	1.086	1.337	1.327	1.121
	I3LLV0	WASH complex subunit 4 OS=Sus scrofa OX=9823 GN=WASHC4	1.245	Up	0.0063954	WASHC4	136.23	0.95	0.827	0.877	1.016	1.039	1.031	0.998	1.018	1.01	1.083	1.13	1.092
	C3S7K6	Calcium-binding protein A9 OS=Sus scrofa OX=9823 GN=S100A9	1.245	Up	0.022716	S100A9	15.892	1.002	0.96	0.858	0.897	0.897	0.892	0.872	0.957	1.157	1.245	1.18	1.086
	Q28960	Carbonyl reductase [NADPH] 1 OS=Sus scrofa OX=9823 GN=CBR1	1.244	Up	0.04428	CBR1	31.693	0.983	0.958	0.876	1.077	1.018	0.922	0.868	0.947	0.862	1.093	1.085	1.325
	Q2YGT9	60S ribosomal protein L6 OS=Sus scrofa OX=9823 GN=RPL6	1.379	Up	0.036065	RPL6	32.19	0.86	0.866	0.957	0.84	0.917	0.94	0.891	0.992	1.067	1.439	1.224	1.036
	I3LLU0	Glycerol-3-phosphate dehydrogenase [NAD(+)] OS=Sus scrofa OX=9823 GN=GPD1L	1.298	Up	0.0052768	GPD1L	38.224	0.892	0.934	0.892	1.049	0.858	1.016	0.943	0.92	0.978	1.119	1.283	1.127
	I3LEB7	Non-specific lipid-transfer protein OS=Sus scrofa OX=9823 GN=PODN	1.441	Up	0.0159151	PODN	77.912		0.805	0.799		1.306	1.078		0.832	0.926		1.102	1.209
	A0A287AV28	Glycerol-3-phosphate dehydrogenase [NAD(+)] OS=Sus scrofa OX=9823	1.317	Up	0.032059	---	37.97	0.888	0.95		1.027	0.891		0.949	0.916		1.165	1.256
	F1SSR4	Isovaleryl-CoA dehydrogenase, mitochondrial OS=Sus scrofa OX=9823 GN=IVD	1.237	Up	0.0123796	IVD	53.737	0.897	0.902	0.99	0.969	1.032	0.958	0.916	0.962	0.954	1.236	1.096	1.118
	F1SR87	Zinc finger AN1-type containing 2B OS=Sus scrofa OX=9823 GN=ZFAND2B	1.219	Up	0.047322	ZFAND2B	28.316	0.813	0.96	0.985	1.098	1.033	1.026	0.931	0.991	0.9	1.203	1.063	1.096
	Q29201	40S ribosomal protein S16 OS=Sus scrofa OX=9823 GN=RPS16	1.209	Up	0.0148174	RPS16	16.445	0.956	0.898	0.92	0.926	0.953	0.993	0.988	0.964	1.06	1.156	1.171	1.026
	F1SIC0	Protein kinase C and casein kinase substrate in neurons 3 OS=Sus scrofa OX=9823 GN=PACSIN3	1.234	Up	0.0179001	PACSIN3	48.75	0.858	0.929	0.978	1.025	1.084	0.969	0.935	0.929	0.933	1.22	1.068	1.125
	F1RGY8	Endoplasmic reticulum oxidoreductase 1 beta OS=Sus scrofa OX=9823 GN=ERO1B	1.276	Up	0.0032031	ERO1B	57.872	0.824	0.902	0.916	1.099	1.049	1.017	0.976	0.947	0.956	1.081	1.157	1.132
	F1SQS9	Carbonic anhydrase 5B OS=Sus scrofa OX=9823 GN=CA5B	1.322	Up	0.036805	CA5B	36.562	0.675	0.837	0.92	1.146	1.019	0.664	1.139	1.085	1.275	1.084	1.094	1.037
	Q95342	60S ribosomal protein L18 OS=Sus scrofa OX=9823 GN=RPL18	1.234	Up	0.037441	RPL18	22.304	0.897	0.852	1.007	1.021	0.999	0.846	0.907	1.052	1.098	1.219	1.148	1.035
	Q8WNV7	Dehydrogenase/reductase SDR family member 4 OS=Sus scrofa OX=9823 GN=DHRS4	1.316	Up	0.020779	DHRS4	29.918	0.794	0.94	0.955	1.086	0.984	0.888	0.904	0.984	0.918	1.258	1.079	1.203
	I3LSN3	Peroxisomal biogenesis factor 10 OS=Sus scrofa OX=9823 GN=PEX10	1.244	Up	0.0192961	PEX10	37.185		0.9	0.886		0.941	0.921		1.015	1.112		1.144	1.078
	F2Z5Q2	Uncharacterized protein OS=Sus scrofa OX=9823 GN=RPL24	1.298	Up	0.032121	RPL24	17.779	0.85	0.97	0.908	0.883	0.963	1.02	1.014	0.855	1.058	1.301	1.213	1.027
	D0G6S5	3-beta-hydroxysteroid-Delta(8),Delta(7)-isomerase OS=Sus scrofa OX=9823 GN=EBP	1.573	Up	0.0106168	EBP	26.564	0.776	0.855	0.858	1.072	0.976	1.189	0.749	0.813	0.905	1.473	1.36	1.081
	F1SMQ4	Adenosylhomocysteinase OS=Sus scrofa OX=9823 GN=AHCYL2	1.214	Up	0.0127819	AHCYL2	70.022	0.877	0.894	0.973	1.057	1.048	0.967	0.921	1.014	0.995	1.182	1.082	1.067
	Q8MIR0	L-threonine 3-dehydrogenase, mitochondrial OS=Sus scrofa OX=9823 GN=TDH	1.598	Up	0.0181779	TDH	41.432	0.799	0.868		0.846	0.853		1.104	0.872		1.267	1.397
	Q9N1F5	Glutathione S-transferase omega-1 OS=Sus scrofa OX=9823 GN=GSTO1	1.221	Up	0.022459	GSTO1	27.418	0.914	0.855	1.013	0.954	1.009	0.889	0.959	1.018	1.006	1.189	1.119	1.089
organelle	A0A287A6K2	Epiplakin 1 OS=Sus scrofa OX=9823 GN=EPPK1	1.237	Up	0.026761	EPPK1	484.16	0.945	0.799	0.952	1.117	0.983	0.985	0.955	1.059	0.898	1.067	1.166	1.101
	F1STK8	Ester hydrolase C11orf54 homolog OS=Sus scrofa OX=9823 GN=C11orf54	1.599	Up	0.04578	C11orf54	35.2	0.741	0.719		1.002	1.287		0.82	0.99		1.286	1.049
	I3LKV1	High mobility group nucleosomal binding domain 4 OS=Sus scrofa OX=9823 GN=HMGN4	1.284	Up	0.04816	HMGN4	9.5267	0.811	1.072	0.884	0.977	0.832	1.189	1.019	0.86	0.882	1.206	1.247	1.099
	F1S935	60S ribosomal protein L18a OS=Sus scrofa OX=9823 GN=RPL18A	1.234	Up	0.010478	RPL18A	17.477	0.928	0.944		0.935	0.939		0.976	0.983		1.178	1.132
	I3LJJ4	Delta(3,5)-Delta(2,4)-dienoyl-CoA isomerase, mitochondrial OS=Sus scrofa OX=9823 GN=ECH1	1.225	Up	0.003904	ECH1	32.4	0.909	0.874	0.946	1.056	1.046	0.943	0.903	0.987	1.027	1.169	1.096	1.077
	A0A287AE76	60S ribosomal protein L4 OS=Sus scrofa OX=9823 GN=RPL4	1.258	Up	0.04042	RPL4	44.692	0.927	0.82	0.941	0.962	0.962	0.958	0.907	1.009	1.126	1.196	1.194	0.991
	P10612	Cholesterol side-chain cleavage enzyme, mitochondrial OS=Sus scrofa OX=9823 GN=CYP11A1	1.228	Up	0.0199824	CYP11A1	60.257	0.914	0.897	0.98	0.948	0.962	0.979	0.911	1.01	0.977	1.245	1.121	1.06
	F1RWM4	Protein phosphatase 1 regulatory subunit 1B OS=Sus scrofa OX=9823 GN=PPP1R1B	1.515	Up	0.0099433	PPP1R1B	22.804	0.751	0.818	0.908	0.975	1.071	0.99	0.933	0.939	0.935	1.423	1.212	1.118
	A1XQU5	60S ribosomal protein L27 OS=Sus scrofa OX=9823 GN=RPL27	1.233	Up	0.0138802	RPL27	15.798	0.956	0.961	0.863	0.948	0.81	0.991	0.996	0.987	1.059	1.111	1.225	1.092
	F2Z5F5	40S ribosomal protein S8 OS=Sus scrofa OX=9823 GN=RPS8	1.296	Up	0.0147795	RPS8	24.205	0.887	0.884	0.912	0.904	0.887	0.973	0.948	1.001	1.092	1.228	1.227	1.021
	F1SGV8	Phosphatidylinositol N-acetylglucosaminyltransferase subunit P OS=Sus scrofa OX=9823 GN=PIGP	1.295	Up	0.0022849	PIGP	14.971	0.903	0.806	0.858	1.121	1.105	1.031	0.913	0.964	1.044	1.098	1.146	1.079
	I3LSD3	60S ribosomal protein L13 OS=Sus scrofa OX=9823 GN=RPL13	1.5	Up	0.0023996	RPL13	24.305	0.854	0.849	0.82	0.883	0.912	0.939	0.936	0.885	1.086	1.337	1.327	1.121
	I3LLV0	WASH complex subunit 4 OS=Sus scrofa OX=9823 GN=WASHC4	1.245	Up	0.0063954	WASHC4	136.23	0.95	0.827	0.877	1.016	1.039	1.031	0.998	1.018	1.01	1.083	1.13	1.092
	C3S7K6	Calcium-binding protein A9 OS=Sus scrofa OX=9823 GN=S100A9	1.245	Up	0.022716	S100A9	15.892	1.002	0.96	0.858	0.897	0.897	0.892	0.872	0.957	1.157	1.245	1.18	1.086
	Q2YGT9	60S ribosomal protein L6 OS=Sus scrofa OX=9823 GN=RPL6	1.379	Up	0.036065	RPL6	32.19	0.86	0.866	0.957	0.84	0.917	0.94	0.891	0.992	1.067	1.439	1.224	1.036
	I3LLU0	Glycerol-3-phosphate dehydrogenase [NAD(+)] OS=Sus scrofa OX=9823 GN=GPD1L	1.298	Up	0.0052768	GPD1L	38.224	0.892	0.934	0.892	1.049	0.858	1.016	0.943	0.92	0.978	1.119	1.283	1.127
	F1SCZ6	Multiple inositol-polyphosphate phosphatase 1 OS=Sus scrofa OX=9823 GN=MINPP1	1.218	Up	0.0118005	MINPP1	55.084	0.948	0.912		0.928	0.949		0.991	1.018		1.144	1.122
	F1SSR4	Isovaleryl-CoA dehydrogenase, mitochondrial OS=Sus scrofa OX=9823 GN=IVD	1.237	Up	0.0123796	IVD	53.737	0.897	0.902	0.99	0.969	1.032	0.958	0.916	0.962	0.954	1.236	1.096	1.118
	Q29201	40S ribosomal protein S16 OS=Sus scrofa OX=9823 GN=RPS16	1.209	Up	0.0148174	RPS16	16.445	0.956	0.898	0.92	0.926	0.953	0.993	0.988	0.964	1.06	1.156	1.171	1.026
	F1SIC0	Protein kinase C and casein kinase substrate in neurons 3 OS=Sus scrofa OX=9823 GN=PACSIN3	1.234	Up	0.0179001	PACSIN3	48.75	0.858	0.929	0.978	1.025	1.084	0.969	0.935	0.929	0.933	1.22	1.068	1.125
	F1RGY8	Endoplasmic reticulum oxidoreductase 1 beta OS=Sus scrofa OX=9823 GN=ERO1B	1.276	Up	0.0032031	ERO1B	57.872	0.824	0.902	0.916	1.099	1.049	1.017	0.976	0.947	0.956	1.081	1.157	1.132
	F1SQS9	Carbonic anhydrase 5B OS=Sus scrofa OX=9823 GN=CA5B	1.322	Up	0.036805	CA5B	36.562	0.675	0.837	0.92	1.146	1.019	0.664	1.139	1.085	1.275	1.084	1.094	1.037
	Q95342	60S ribosomal protein L18 OS=Sus scrofa OX=9823 GN=RPL18	1.234	Up	0.037441	RPL18	22.304	0.897	0.852	1.007	1.021	0.999	0.846	0.907	1.052	1.098	1.219	1.148	1.035
	Q8WNV7	Dehydrogenase/reductase SDR family member 4 OS=Sus scrofa OX=9823 GN=DHRS4	1.316	Up	0.020779	DHRS4	29.918	0.794	0.94	0.955	1.086	0.984	0.888	0.904	0.984	0.918	1.258	1.079	1.203
	I3LSN3	Peroxisomal biogenesis factor 10 OS=Sus scrofa OX=9823 GN=PEX10	1.244	Up	0.0192961	PEX10	37.185		0.9	0.886		0.941	0.921		1.015	1.112		1.144	1.078
	F2Z5Q2	Uncharacterized protein OS=Sus scrofa OX=9823 GN=RPL24	1.298	Up	0.032121	RPL24	17.779	0.85	0.97	0.908	0.883	0.963	1.02	1.014	0.855	1.058	1.301	1.213	1.027
	D0G6S5	3-beta-hydroxysteroid-Delta(8),Delta(7)-isomerase OS=Sus scrofa OX=9823 GN=EBP	1.573	Up	0.0106168	EBP	26.564	0.776	0.855	0.858	1.072	0.976	1.189	0.749	0.813	0.905	1.473	1.36	1.081
	F1SMQ4	Adenosylhomocysteinase OS=Sus scrofa OX=9823 GN=AHCYL2	1.214	Up	0.0127819	AHCYL2	70.022	0.877	0.894	0.973	1.057	1.048	0.967	0.921	1.014	0.995	1.182	1.082	1.067
	Q8MIR0	L-threonine 3-dehydrogenase, mitochondrial OS=Sus scrofa OX=9823 GN=TDH	1.598	Up	0.0181779	TDH	41.432	0.799	0.868		0.846	0.853		1.104	0.872		1.267	1.397
membrane	F1S935	60S ribosomal protein L18a OS=Sus scrofa OX=9823 GN=RPL18A	1.234	Up	0.010478	RPL18A	17.477	0.928	0.944		0.935	0.939		0.976	0.983		1.178	1.132
	I3LJJ4	Delta(3,5)-Delta(2,4)-dienoyl-CoA isomerase, mitochondrial OS=Sus scrofa OX=9823 GN=ECH1	1.225	Up	0.003904	ECH1	32.4	0.909	0.874	0.946	1.056	1.046	0.943	0.903	0.987	1.027	1.169	1.096	1.077
	P10612	Cholesterol side-chain cleavage enzyme, mitochondrial OS=Sus scrofa OX=9823 GN=CYP11A1	1.228	Up	0.0199824	CYP11A1	60.257	0.914	0.897	0.98	0.948	0.962	0.979	0.911	1.01	0.977	1.245	1.121	1.06
	Q866Y3	N-acetylmuramoyl-L-alanine amidase OS=Sus scrofa OX=9823 GN=PGLYRP2	1.213	Up	0.00069923	PGLYRP2	64.593	0.902	0.901	0.942	1.057	1.14	0.931	0.931	0.877	1.038	1.14	1.104	1.086
	A0A286ZXY8	Squalene synthase OS=Sus scrofa OX=9823 GN=FDFT1	1.445	Up	0.0102412	FDFT1	47.76	0.829	0.945	0.726	0.928	1.001	1.096	0.967	0.92	0.983	1.261	1.14	1.211
	I3LU57	Uncharacterized protein OS=Sus scrofa OX=9823 GN=TENM3	1.335	Up	0.0110445	TENM3	264.19	0.804	0.853	0.968	1.042	0.921	0.96	0.95	1.053	0.976	1.237	1.171	1.096
	F1SGV8	Phosphatidylinositol N-acetylglucosaminyltransferase subunit P OS=Sus scrofa OX=9823 GN=PIGP	1.295	Up	0.0022849	PIGP	14.971	0.903	0.806	0.858	1.121	1.105	1.031	0.913	0.964	1.044	1.098	1.146	1.079
	I3LSD3	60S ribosomal protein L13 OS=Sus scrofa OX=9823 GN=RPL13	1.5	Up	0.0023996	RPL13	24.305	0.854	0.849	0.82	0.883	0.912	0.939	0.936	0.885	1.086	1.337	1.327	1.121
	Q2YGT9	60S ribosomal protein L6 OS=Sus scrofa OX=9823 GN=RPL6	1.379	Up	0.036065	RPL6	32.19	0.86	0.866	0.957	0.84	0.917	0.94	0.891	0.992	1.067	1.439	1.224	1.036
	I3LLU0	Glycerol-3-phosphate dehydrogenase [NAD(+)] OS=Sus scrofa OX=9823 GN=GPD1L	1.298	Up	0.0052768	GPD1L	38.224	0.892	0.934	0.892	1.049	0.858	1.016	0.943	0.92	0.978	1.119	1.283	1.127
	F1RGY8	Endoplasmic reticulum oxidoreductase 1 beta OS=Sus scrofa OX=9823 GN=ERO1B	1.276	Up	0.0032031	ERO1B	57.872	0.824	0.902	0.916	1.099	1.049	1.017	0.976	0.947	0.956	1.081	1.157	1.132
	F6PY11	Squalene monooxygenase OS=Sus scrofa OX=9823 GN=SQLE	1.293	Up	0.02104	SQLE	54.296	0.94	0.89		1.054	1.038		0.84	0.931		1.214	1.152
	I3LSN3	Peroxisomal biogenesis factor 10 OS=Sus scrofa OX=9823 GN=PEX10	1.244	Up	0.0192961	PEX10	37.185		0.9	0.886		0.941	0.921		1.015	1.112		1.144	1.078
	D0G6S5	3-beta-hydroxysteroid-Delta(8),Delta(7)-isomerase OS=Sus scrofa OX=9823 GN=EBP	1.573	Up	0.0106168	EBP	26.564	0.776	0.855	0.858	1.072	0.976	1.189	0.749	0.813	0.905	1.473	1.36	1.081
	A0A287A4E1	Uncharacterized protein OS=Sus scrofa OX=9823 GN=LOC100154179	1.253	Up	0.028396	LOC100154179	49.389	0.876	0.857	0.946	0.916	1.173	0.991	0.977	0.963	1	1.253	1.035	1.068
macromolecular complex	F1S935	60S ribosomal protein L18a OS=Sus scrofa OX=9823 GN=RPL18A	1.234	Up	0.010478	RPL18A	17.477	0.928	0.944		0.935	0.939		0.976	0.983		1.178	1.132
	A0A287AE76	60S ribosomal protein L4 OS=Sus scrofa OX=9823 GN=RPL4	1.258	Up	0.04042	RPL4	44.692	0.927	0.82	0.941	0.962	0.962	0.958	0.907	1.009	1.126	1.196	1.194	0.991
	P01965	Hemoglobin subunit alpha OS=Sus scrofa OX=9823 GN=HBA	1.208	Up	0.022703	HBA	15.039	0.887	0.799	0.919	1.118	1.031	0.945	0.981	1.18	1.02	1.063	0.986	1.097
	F1RII7	Hemoglobin subunit beta OS=Sus scrofa OX=9823 GN=HBB	1.209	Up	0.024739	HBB	16.166	0.883	0.785	0.91	1.072	1.001	0.936	0.984	1.257	1.064	1.053	0.979	1.085
	A1XQU5	60S ribosomal protein L27 OS=Sus scrofa OX=9823 GN=RPL27	1.233	Up	0.0138802	RPL27	15.798	0.956	0.961	0.863	0.948	0.81	0.991	0.996	0.987	1.059	1.111	1.225	1.092
	F2Z5F5	40S ribosomal protein S8 OS=Sus scrofa OX=9823 GN=RPS8	1.296	Up	0.0147795	RPS8	24.205	0.887	0.884	0.912	0.904	0.887	0.973	0.948	1.001	1.092	1.228	1.227	1.021
	F1SGV8	Phosphatidylinositol N-acetylglucosaminyltransferase subunit P OS=Sus scrofa OX=9823 GN=PIGP	1.295	Up	0.0022849	PIGP	14.971	0.903	0.806	0.858	1.121	1.105	1.031	0.913	0.964	1.044	1.098	1.146	1.079
	I3LSD3	60S ribosomal protein L13 OS=Sus scrofa OX=9823 GN=RPL13	1.5	Up	0.0023996	RPL13	24.305	0.854	0.849	0.82	0.883	0.912	0.939	0.936	0.885	1.086	1.337	1.327	1.121
	I3LLV0	WASH complex subunit 4 OS=Sus scrofa OX=9823 GN=WASHC4	1.245	Up	0.0063954	WASHC4	136.23	0.95	0.827	0.877	1.016	1.039	1.031	0.998	1.018	1.01	1.083	1.13	1.092
	Q2YGT9	60S ribosomal protein L6 OS=Sus scrofa OX=9823 GN=RPL6	1.379	Up	0.036065	RPL6	32.19	0.86	0.866	0.957	0.84	0.917	0.94	0.891	0.992	1.067	1.439	1.224	1.036
	I3LLU0	Glycerol-3-phosphate dehydrogenase [NAD(+)] OS=Sus scrofa OX=9823 GN=GPD1L	1.298	Up	0.0052768	GPD1L	38.224	0.892	0.934	0.892	1.049	0.858	1.016	0.943	0.92	0.978	1.119	1.283	1.127
	A0A287AV28	Glycerol-3-phosphate dehydrogenase [NAD(+)] OS=Sus scrofa OX=9823	1.317	Up	0.032059	---	37.97	0.888	0.95		1.027	0.891		0.949	0.916		1.165	1.256
	Q29201	40S ribosomal protein S16 OS=Sus scrofa OX=9823 GN=RPS16	1.209	Up	0.0148174	RPS16	16.445	0.956	0.898	0.92	0.926	0.953	0.993	0.988	0.964	1.06	1.156	1.171	1.026
	Q95342	60S ribosomal protein L18 OS=Sus scrofa OX=9823 GN=RPL18	1.234	Up	0.037441	RPL18	22.304	0.897	0.852	1.007	1.021	0.999	0.846	0.907	1.052	1.098	1.219	1.148	1.035
	F2Z5Q2	Uncharacterized protein OS=Sus scrofa OX=9823 GN=RPL24	1.298	Up	0.032121	RPL24	17.779	0.85	0.97	0.908	0.883	0.963	1.02	1.014	0.855	1.058	1.301	1.213	1.027
extracellular region	F1STK8	Ester hydrolase C11orf54 homolog OS=Sus scrofa OX=9823 GN=C11orf54	1.599	Up	0.04578	C11orf54	35.2	0.741	0.719		1.002	1.287		0.82	0.99		1.286	1.049
	I3LJJ4	Delta(3,5)-Delta(2,4)-dienoyl-CoA isomerase, mitochondrial OS=Sus scrofa OX=9823 GN=ECH1	1.225	Up	0.003904	ECH1	32.4	0.909	0.874	0.946	1.056	1.046	0.943	0.903	0.987	1.027	1.169	1.096	1.077
	Q866Y3	N-acetylmuramoyl-L-alanine amidase OS=Sus scrofa OX=9823 GN=PGLYRP2	1.213	Up	0.00069923	PGLYRP2	64.593	0.902	0.901	0.942	1.057	1.14	0.931	0.931	0.877	1.038	1.14	1.104	1.086
	P51461	Insulin-like 3 OS=Sus scrofa OX=9823 GN=INSL3	1.317	Up	0.020999	INSL3	14.134	0.707	0.866	0.883	1.117	0.894	1.182	1.152	1.069	0.891	1.039	1.134	1.062
	C3S7K6	Calcium-binding protein A9 OS=Sus scrofa OX=9823 GN=S100A9	1.245	Up	0.022716	S100A9	15.892	1.002	0.96	0.858	0.897	0.897	0.892	0.872	0.957	1.157	1.245	1.18	1.086
	I3LLU0	Glycerol-3-phosphate dehydrogenase [NAD(+)] OS=Sus scrofa OX=9823 GN=GPD1L	1.298	Up	0.0052768	GPD1L	38.224	0.892	0.934	0.892	1.049	0.858	1.016	0.943	0.92	0.978	1.119	1.283	1.127
	F1SCZ6	Multiple inositol-polyphosphate phosphatase 1 OS=Sus scrofa OX=9823 GN=MINPP1	1.218	Up	0.0118005	MINPP1	55.084	0.948	0.912		0.928	0.949		0.991	1.018		1.144	1.122
	I3LEB7	Non-specific lipid-transfer protein OS=Sus scrofa OX=9823 GN=PODN	1.441	Up	0.0159151	PODN	77.912		0.805	0.799		1.306	1.078		0.832	0.926		1.102	1.209
membrane-enclosed lumen	F1STK8	Ester hydrolase C11orf54 homolog OS=Sus scrofa OX=9823 GN=C11orf54	1.599	Up	0.04578	C11orf54	35.2	0.741	0.719		1.002	1.287		0.82	0.99		1.286	1.049
	C3S7K6	Calcium-binding protein A9 OS=Sus scrofa OX=9823 GN=S100A9	1.245	Up	0.022716	S100A9	15.892	1.002	0.96	0.858	0.897	0.897	0.892	0.872	0.957	1.157	1.245	1.18	1.086
	F1SSR4	Isovaleryl-CoA dehydrogenase, mitochondrial OS=Sus scrofa OX=9823 GN=IVD	1.237	Up	0.0123796	IVD	53.737	0.897	0.902	0.99	0.969	1.032	0.958	0.916	0.962	0.954	1.236	1.096	1.118
other | cell junction	C3S7K6	Calcium-binding protein A9 OS=Sus scrofa OX=9823 GN=S100A9	1.245	Up	0.022716	S100A9	15.892	1.002	0.96	0.858	0.897	0.897	0.892	0.872	0.957	1.157	1.245	1.18	1.086
	Q2YGT9	60S ribosomal protein L6 OS=Sus scrofa OX=9823 GN=RPL6	1.379	Up	0.036065	RPL6	32.19	0.86	0.866	0.957	0.84	0.917	0.94	0.891	0.992	1.067	1.439	1.224	1.036
catalytic activity	I3L648	Sulfotransferase OS=Sus scrofa OX=9823 GN=SULT1C3	1.585	Up	0.030984	SULT1C3	35.992	0.684	0.77	1.038	1.145	1.023	0.786	0.806	0.826	1.007	1.41	1.411	1.13
	Q3S3F7	Sulfotransferase OS=Sus scrofa OX=9823 GN=SULT2A1	1.798	Up	0.046923	SULT2A1	33.532	0.585	0.688	1.001	0.974	1.063	0.91	0.788	1.033	0.968	1.745	1.227	1.117
	Q8MKG1	Corticosteroid 11-beta-dehydrogenase isozyme 2 OS=Sus scrofa OX=9823 GN=HSD11B2	1.308	Up	0.0135784	HSD11B2	43.582	0.869	0.798	0.97	0.905	0.983	1.019	1.056	1.046	0.945	1.193	1.174	1.081
	F1STK8	Ester hydrolase C11orf54 homolog OS=Sus scrofa OX=9823 GN=C11orf54	1.599	Up	0.04578	C11orf54	35.2	0.741	0.719		1.002	1.287		0.82	0.99		1.286	1.049
	A0A286ZLK7	Enoyl-CoA delta isomerase 1, mitochondrial OS=Sus scrofa OX=9823 GN=ECI1	1.212	Up	0.0118437	ECI1	33.147	0.873	0.897	0.956	0.98	1.001	0.972	0.976	1.038	0.981	1.179	1.067	1.059
	I3LNR4	2-oxoisovalerate dehydrogenase subunit alpha OS=Sus scrofa OX=9823 GN=TMEM91	1.215	Up	0.00174403	TMEM91	51.177	0.92	0.924	0.974	0.985	0.945	0.933	0.94	1.011	0.932	1.179	1.105	1.14
	A0A286ZSG3	Catalase OS=Sus scrofa OX=9823 GN=CAT	1.223	Up	0.025319	CAT	59.929	0.859	0.934	0.956	1.099	0.968	0.937	0.958	0.985	0.986	1.131	1.114	1.117
	I3LJJ4	Delta(3,5)-Delta(2,4)-dienoyl-CoA isomerase, mitochondrial OS=Sus scrofa OX=9823 GN=ECH1	1.225	Up	0.003904	ECH1	32.4	0.909	0.874	0.946	1.056	1.046	0.943	0.903	0.987	1.027	1.169	1.096	1.077
	P10612	Cholesterol side-chain cleavage enzyme, mitochondrial OS=Sus scrofa OX=9823 GN=CYP11A1	1.228	Up	0.0199824	CYP11A1	60.257	0.914	0.897	0.98	0.948	0.962	0.979	0.911	1.01	0.977	1.245	1.121	1.06
	A0A287ASW3	Aromatase 3 OS=Sus scrofa OX=9823 GN=CYP19A3	2.51	Up	0.015182	CYP19A3	57.932	0.58	0.589		1.231	1.202		0.657	0.889		1.633	1.301
	Q866Y3	N-acetylmuramoyl-L-alanine amidase OS=Sus scrofa OX=9823 GN=PGLYRP2	1.213	Up	0.00069923	PGLYRP2	64.593	0.902	0.901	0.942	1.057	1.14	0.931	0.931	0.877	1.038	1.14	1.104	1.086
	A0A286ZXY8	Squalene synthase OS=Sus scrofa OX=9823 GN=FDFT1	1.445	Up	0.0102412	FDFT1	47.76	0.829	0.945	0.726	0.928	1.001	1.096	0.967	0.92	0.983	1.261	1.14	1.211
	A0A286ZST3	Alanine--glyoxylate aminotransferase 2, mitochondrial OS=Sus scrofa OX=9823 GN=AGXT2	1.326	Up	0.036121	AGXT2	53.224	0.713	0.973	0.869	0.853	1.025	0.901	1.273	0.925	1.1	1.171	1.085	1.133
	F1SGV8	Phosphatidylinositol N-acetylglucosaminyltransferase subunit P OS=Sus scrofa OX=9823 GN=PIGP	1.295	Up	0.0022849	PIGP	14.971	0.903	0.806	0.858	1.121	1.105	1.031	0.913	0.964	1.044	1.098	1.146	1.079
	I3LEF8	Peroxisomal multifunctional enzyme type 2 OS=Sus scrofa OX=9823 GN=HSD17B4	1.287	Up	0.000176131	HSD17B4	80.04	0.88	0.932	0.912	1.087	0.909	0.953	0.9	0.974	0.976	1.17	1.184	1.151
	F1RQL3	2-oxoisovalerate dehydrogenase subunit beta, mitochondrial OS=Sus scrofa OX=9823 GN=BCKDHB	1.21	Up	0.0045986	BCKDHB	43.323	0.907	0.929	0.983	0.994	0.965	0.959	0.942	1.02	0.959	1.19	1.103	1.119
	A0A287ACP9	Enoyl-CoA hydratase and 3-hydroxyacyl CoA dehydrogenase OS=Sus scrofa OX=9823 GN=EHHADH	1.208	Up	0.00067549	EHHADH	79.678	0.901	0.937	0.961	1.043	0.96	0.966	0.915	0.96	0.95	1.141	1.125	1.116
	Q28960	Carbonyl reductase [NADPH] 1 OS=Sus scrofa OX=9823 GN=CBR1	1.244	Up	0.04428	CBR1	31.693	0.983	0.958	0.876	1.077	1.018	0.922	0.868	0.947	0.862	1.093	1.085	1.325
	I3LLU0	Glycerol-3-phosphate dehydrogenase [NAD(+)] OS=Sus scrofa OX=9823 GN=GPD1L	1.298	Up	0.0052768	GPD1L	38.224	0.892	0.934	0.892	1.049	0.858	1.016	0.943	0.92	0.978	1.119	1.283	1.127
	F1SCZ6	Multiple inositol-polyphosphate phosphatase 1 OS=Sus scrofa OX=9823 GN=MINPP1	1.218	Up	0.0118005	MINPP1	55.084	0.948	0.912		0.928	0.949		0.991	1.018		1.144	1.122
	A0A287AV28	Glycerol-3-phosphate dehydrogenase [NAD(+)] OS=Sus scrofa OX=9823	1.317	Up	0.032059	---	37.97	0.888	0.95		1.027	0.891		0.949	0.916		1.165	1.256
	F1SSR4	Isovaleryl-CoA dehydrogenase, mitochondrial OS=Sus scrofa OX=9823 GN=IVD	1.237	Up	0.0123796	IVD	53.737	0.897	0.902	0.99	0.969	1.032	0.958	0.916	0.962	0.954	1.236	1.096	1.118
	F1RGY8	Endoplasmic reticulum oxidoreductase 1 beta OS=Sus scrofa OX=9823 GN=ERO1B	1.276	Up	0.0032031	ERO1B	57.872	0.824	0.902	0.916	1.099	1.049	1.017	0.976	0.947	0.956	1.081	1.157	1.132
	F1SQS9	Carbonic anhydrase 5B OS=Sus scrofa OX=9823 GN=CA5B	1.322	Up	0.036805	CA5B	36.562	0.675	0.837	0.92	1.146	1.019	0.664	1.139	1.085	1.275	1.084	1.094	1.037
	A0A287B7S7	Acyl-CoA synthetase family member 2 OS=Sus scrofa OX=9823 GN=ACSF2	1.311	Up	0.0108229	ACSF2	68.112	0.837	0.877	0.959	1.009	0.952	0.928	0.937	1.047	0.984	1.273	1.132	1.099
	Q8WNV7	Dehydrogenase/reductase SDR family member 4 OS=Sus scrofa OX=9823 GN=DHRS4	1.316	Up	0.020779	DHRS4	29.918	0.794	0.94	0.955	1.086	0.984	0.888	0.904	0.984	0.918	1.258	1.079	1.203
	F6PY11	Squalene monooxygenase OS=Sus scrofa OX=9823 GN=SQLE	1.293	Up	0.02104	SQLE	54.296	0.94	0.89		1.054	1.038		0.84	0.931		1.214	1.152
	I3LLX8	Sulfotransferase OS=Sus scrofa OX=9823 GN=SULT1A3	1.251	Up	0.032384	SULT1A3	34.256	0.782	0.892	0.899	0.927	0.883	0.953	1.157	1.158	1.176	1.167	1.079	0.973
	A0A287BJJ7	Paroxysmal nonkinesigenic dyskinesia OS=Sus scrofa OX=9823 GN=PNKD	1.27	Up	0.024397	PNKD	35.324	0.839	0.875	0.956	1.09	1.042	1.006	0.889	0.921	1.031	1.228	1.148	1.016
	D0G6S5	3-beta-hydroxysteroid-Delta(8),Delta(7)-isomerase OS=Sus scrofa OX=9823 GN=EBP	1.573	Up	0.0106168	EBP	26.564	0.776	0.855	0.858	1.072	0.976	1.189	0.749	0.813	0.905	1.473	1.36	1.081
	F1SMQ4	Adenosylhomocysteinase OS=Sus scrofa OX=9823 GN=AHCYL2	1.214	Up	0.0127819	AHCYL2	70.022	0.877	0.894	0.973	1.057	1.048	0.967	0.921	1.014	0.995	1.182	1.082	1.067
	Q8MIR0	L-threonine 3-dehydrogenase, mitochondrial OS=Sus scrofa OX=9823 GN=TDH	1.598	Up	0.0181779	TDH	41.432	0.799	0.868		0.846	0.853		1.104	0.872		1.267	1.397
	Q9N1F5	Glutathione S-transferase omega-1 OS=Sus scrofa OX=9823 GN=GSTO1	1.221	Up	0.022459	GSTO1	27.418	0.914	0.855	1.013	0.954	1.009	0.889	0.959	1.018	1.006	1.189	1.119	1.089
binding	F1STK8	Ester hydrolase C11orf54 homolog OS=Sus scrofa OX=9823 GN=C11orf54	1.599	Up	0.04578	C11orf54	35.2	0.741	0.719		1.002	1.287		0.82	0.99		1.286	1.049
	I3LKV1	High mobility group nucleosomal binding domain 4 OS=Sus scrofa OX=9823 GN=HMGN4	1.284	Up	0.04816	HMGN4	9.5267	0.811	1.072	0.884	0.977	0.832	1.189	1.019	0.86	0.882	1.206	1.247	1.099
	F1S935	60S ribosomal protein L18a OS=Sus scrofa OX=9823 GN=RPL18A	1.234	Up	0.010478	RPL18A	17.477	0.928	0.944		0.935	0.939		0.976	0.983		1.178	1.132
	A0A286ZSG3	Catalase OS=Sus scrofa OX=9823 GN=CAT	1.223	Up	0.025319	CAT	59.929	0.859	0.934	0.956	1.099	0.968	0.937	0.958	0.985	0.986	1.131	1.114	1.117
	I3LJJ4	Delta(3,5)-Delta(2,4)-dienoyl-CoA isomerase, mitochondrial OS=Sus scrofa OX=9823 GN=ECH1	1.225	Up	0.003904	ECH1	32.4	0.909	0.874	0.946	1.056	1.046	0.943	0.903	0.987	1.027	1.169	1.096	1.077
	P10612	Cholesterol side-chain cleavage enzyme, mitochondrial OS=Sus scrofa OX=9823 GN=CYP11A1	1.228	Up	0.0199824	CYP11A1	60.257	0.914	0.897	0.98	0.948	0.962	0.979	0.911	1.01	0.977	1.245	1.121	1.06
	A0A287ASW3	Aromatase 3 OS=Sus scrofa OX=9823 GN=CYP19A3	2.51	Up	0.015182	CYP19A3	57.932	0.58	0.589		1.231	1.202		0.657	0.889		1.633	1.301
	Q866Y3	N-acetylmuramoyl-L-alanine amidase OS=Sus scrofa OX=9823 GN=PGLYRP2	1.213	Up	0.00069923	PGLYRP2	64.593	0.902	0.901	0.942	1.057	1.14	0.931	0.931	0.877	1.038	1.14	1.104	1.086
	P01965	Hemoglobin subunit alpha OS=Sus scrofa OX=9823 GN=HBA	1.208	Up	0.022703	HBA	15.039	0.887	0.799	0.919	1.118	1.031	0.945	0.981	1.18	1.02	1.063	0.986	1.097
	P51461	Insulin-like 3 OS=Sus scrofa OX=9823 GN=INSL3	1.317	Up	0.020999	INSL3	14.134	0.707	0.866	0.883	1.117	0.894	1.182	1.152	1.069	0.891	1.039	1.134	1.062
	F1RII7	Hemoglobin subunit beta OS=Sus scrofa OX=9823 GN=HBB	1.209	Up	0.024739	HBB	16.166	0.883	0.785	0.91	1.072	1.001	0.936	0.984	1.257	1.064	1.053	0.979	1.085
	A0A286ZST3	Alanine--glyoxylate aminotransferase 2, mitochondrial OS=Sus scrofa OX=9823 GN=AGXT2	1.326	Up	0.036121	AGXT2	53.224	0.713	0.973	0.869	0.853	1.025	0.901	1.273	0.925	1.1	1.171	1.085	1.133
	I3LU57	Uncharacterized protein OS=Sus scrofa OX=9823 GN=TENM3	1.335	Up	0.0110445	TENM3	264.19	0.804	0.853	0.968	1.042	0.921	0.96	0.95	1.053	0.976	1.237	1.171	1.096
	I3LSD3	60S ribosomal protein L13 OS=Sus scrofa OX=9823 GN=RPL13	1.5	Up	0.0023996	RPL13	24.305	0.854	0.849	0.82	0.883	0.912	0.939	0.936	0.885	1.086	1.337	1.327	1.121
	C3S7K6	Calcium-binding protein A9 OS=Sus scrofa OX=9823 GN=S100A9	1.245	Up	0.022716	S100A9	15.892	1.002	0.96	0.858	0.897	0.897	0.892	0.872	0.957	1.157	1.245	1.18	1.086
	Q2YGT9	60S ribosomal protein L6 OS=Sus scrofa OX=9823 GN=RPL6	1.379	Up	0.036065	RPL6	32.19	0.86	0.866	0.957	0.84	0.917	0.94	0.891	0.992	1.067	1.439	1.224	1.036
	I3LLU0	Glycerol-3-phosphate dehydrogenase [NAD(+)] OS=Sus scrofa OX=9823 GN=GPD1L	1.298	Up	0.0052768	GPD1L	38.224	0.892	0.934	0.892	1.049	0.858	1.016	0.943	0.92	0.978	1.119	1.283	1.127
	A0A286ZIU2	Chloride intracellular channel protein OS=Sus scrofa OX=9823 GN=CLIC5	1.342	Up	0.0077375	CLIC5	28.499	0.818	0.91	0.912	1.044	1.131	0.995	0.9	0.882	0.922	1.276	1.084	1.184
	I3LEB7	Non-specific lipid-transfer protein OS=Sus scrofa OX=9823 GN=PODN	1.441	Up	0.0159151	PODN	77.912		0.805	0.799		1.306	1.078		0.832	0.926		1.102	1.209
	A0A287AV28	Glycerol-3-phosphate dehydrogenase [NAD(+)] OS=Sus scrofa OX=9823	1.317	Up	0.032059	---	37.97	0.888	0.95		1.027	0.891		0.949	0.916		1.165	1.256
	F1SSR4	Isovaleryl-CoA dehydrogenase, mitochondrial OS=Sus scrofa OX=9823 GN=IVD	1.237	Up	0.0123796	IVD	53.737	0.897	0.902	0.99	0.969	1.032	0.958	0.916	0.962	0.954	1.236	1.096	1.118
	F1RKE9	F-box only protein 21 OS=Sus scrofa OX=9823 GN=FBXO21	1.371	Up	0.0046844	FBXO21	71.26	0.844	0.88		0.939	0.976		1.049	0.973		1.189	1.175
	F1SR87	Zinc finger AN1-type containing 2B OS=Sus scrofa OX=9823 GN=ZFAND2B	1.219	Up	0.047322	ZFAND2B	28.316	0.813	0.96	0.985	1.098	1.033	1.026	0.931	0.991	0.9	1.203	1.063	1.096
	F1SIC0	Protein kinase C and casein kinase substrate in neurons 3 OS=Sus scrofa OX=9823 GN=PACSIN3	1.234	Up	0.0179001	PACSIN3	48.75	0.858	0.929	0.978	1.025	1.084	0.969	0.935	0.929	0.933	1.22	1.068	1.125
	F1SQS9	Carbonic anhydrase 5B OS=Sus scrofa OX=9823 GN=CA5B	1.322	Up	0.036805	CA5B	36.562	0.675	0.837	0.92	1.146	1.019	0.664	1.139	1.085	1.275	1.084	1.094	1.037
	F6PY11	Squalene monooxygenase OS=Sus scrofa OX=9823 GN=SQLE	1.293	Up	0.02104	SQLE	54.296	0.94	0.89		1.054	1.038		0.84	0.931		1.214	1.152
	I3LSN3	Peroxisomal biogenesis factor 10 OS=Sus scrofa OX=9823 GN=PEX10	1.244	Up	0.0192961	PEX10	37.185		0.9	0.886		0.941	0.921		1.015	1.112		1.144	1.078
	A0A287AUC3	Ankyrin 1 OS=Sus scrofa OX=9823 GN=ANK1	1.215	Up	0.048759	ANK1	152.48	0.875	0.787	0.948	1.095	1.026	0.987	0.936	1.231	0.988	1.122	0.968	1.08
	F1SMQ4	Adenosylhomocysteinase OS=Sus scrofa OX=9823 GN=AHCYL2	1.214	Up	0.0127819	AHCYL2	70.022	0.877	0.894	0.973	1.057	1.048	0.967	0.921	1.014	0.995	1.182	1.082	1.067
	Q8MIR0	L-threonine 3-dehydrogenase, mitochondrial OS=Sus scrofa OX=9823 GN=TDH	1.598	Up	0.0181779	TDH	41.432	0.799	0.868		0.846	0.853		1.104	0.872		1.267	1.397
	Q9N1F5	Glutathione S-transferase omega-1 OS=Sus scrofa OX=9823 GN=GSTO1	1.221	Up	0.022459	GSTO1	27.418	0.914	0.855	1.013	0.954	1.009	0.889	0.959	1.018	1.006	1.189	1.119	1.089
structural molecule activity	F1S935	60S ribosomal protein L18a OS=Sus scrofa OX=9823 GN=RPL18A	1.234	Up	0.010478	RPL18A	17.477	0.928	0.944		0.935	0.939		0.976	0.983		1.178	1.132
	A0A287AE76	60S ribosomal protein L4 OS=Sus scrofa OX=9823 GN=RPL4	1.258	Up	0.04042	RPL4	44.692	0.927	0.82	0.941	0.962	0.962	0.958	0.907	1.009	1.126	1.196	1.194	0.991
	A1XQU5	60S ribosomal protein L27 OS=Sus scrofa OX=9823 GN=RPL27	1.233	Up	0.0138802	RPL27	15.798	0.956	0.961	0.863	0.948	0.81	0.991	0.996	0.987	1.059	1.111	1.225	1.092
	F2Z5F5	40S ribosomal protein S8 OS=Sus scrofa OX=9823 GN=RPS8	1.296	Up	0.0147795	RPS8	24.205	0.887	0.884	0.912	0.904	0.887	0.973	0.948	1.001	1.092	1.228	1.227	1.021
	I3LSD3	60S ribosomal protein L13 OS=Sus scrofa OX=9823 GN=RPL13	1.5	Up	0.0023996	RPL13	24.305	0.854	0.849	0.82	0.883	0.912	0.939	0.936	0.885	1.086	1.337	1.327	1.121
	Q2YGT9	60S ribosomal protein L6 OS=Sus scrofa OX=9823 GN=RPL6	1.379	Up	0.036065	RPL6	32.19	0.86	0.866	0.957	0.84	0.917	0.94	0.891	0.992	1.067	1.439	1.224	1.036
	Q29201	40S ribosomal protein S16 OS=Sus scrofa OX=9823 GN=RPS16	1.209	Up	0.0148174	RPS16	16.445	0.956	0.898	0.92	0.926	0.953	0.993	0.988	0.964	1.06	1.156	1.171	1.026
	Q95342	60S ribosomal protein L18 OS=Sus scrofa OX=9823 GN=RPL18	1.234	Up	0.037441	RPL18	22.304	0.897	0.852	1.007	1.021	0.999	0.846	0.907	1.052	1.098	1.219	1.148	1.035
	F2Z5Q2	Uncharacterized protein OS=Sus scrofa OX=9823 GN=RPL24	1.298	Up	0.032121	RPL24	17.779	0.85	0.97	0.908	0.883	0.963	1.02	1.014	0.855	1.058	1.301	1.213	1.027
molecular function regulator	F1RWM4	Protein phosphatase 1 regulatory subunit 1B OS=Sus scrofa OX=9823 GN=PPP1R1B	1.515	Up	0.0099433	PPP1R1B	22.804	0.751	0.818	0.908	0.975	1.071	0.99	0.933	0.939	0.935	1.423	1.212	1.118
	F1SR48	Protein phosphatase 1 regulatory inhibitor subunit 1A OS=Sus scrofa OX=9823 GN=PPP1R1A	1.261	Up	0.0073589	PPP1R1A	17.22	0.885	0.842	0.935	1.038	0.843	1	0.974	1.125	1.025	1.131	1.179	1.047
	I3LLU0	Glycerol-3-phosphate dehydrogenase [NAD(+)] OS=Sus scrofa OX=9823 GN=GPD1L	1.298	Up	0.0052768	GPD1L	38.224	0.892	0.934	0.892	1.049	0.858	1.016	0.943	0.92	0.978	1.119	1.283	1.127
	I3LEB7	Non-specific lipid-transfer protein OS=Sus scrofa OX=9823 GN=PODN	1.441	Up	0.0159151	PODN	77.912		0.805	0.799		1.306	1.078		0.832	0.926		1.102	1.209
antioxidant activity	A0A286ZSG3	Catalase OS=Sus scrofa OX=9823 GN=CAT	1.223	Up	0.025319	CAT	59.929	0.859	0.934	0.956	1.099	0.968	0.937	0.958	0.985	0.986	1.131	1.114	1.117
	Q9N1F5	Glutathione S-transferase omega-1 OS=Sus scrofa OX=9823 GN=GSTO1	1.221	Up	0.022459	GSTO1	27.418	0.914	0.855	1.013	0.954	1.009	0.889	0.959	1.018	1.006	1.189	1.119	1.089
transporter activity	P01965	Hemoglobin subunit alpha OS=Sus scrofa OX=9823 GN=HBA	1.208	Up	0.022703	HBA	15.039	0.887	0.799	0.919	1.118	1.031	0.945	0.981	1.18	1.02	1.063	0.986	1.097
	F1RII7	Hemoglobin subunit beta OS=Sus scrofa OX=9823 GN=HBB	1.209	Up	0.024739	HBB	16.166	0.883	0.785	0.91	1.072	1.001	0.936	0.984	1.257	1.064	1.053	0.979	1.085
other | molecular transducer activity	Q866Y3	N-acetylmuramoyl-L-alanine amidase OS=Sus scrofa OX=9823 GN=PGLYRP2	1.213	Up	0.00069923	PGLYRP2	64.593	0.902	0.901	0.942	1.057	1.14	0.931	0.931	0.877	1.038	1.14	1.104	1.086
other | signal transducer activity	Q866Y3	N-acetylmuramoyl-L-alanine amidase OS=Sus scrofa OX=9823 GN=PGLYRP2	1.213	Up	0.00069923	PGLYRP2	64.593	0.902	0.901	0.942	1.057	1.14	0.931	0.931	0.877	1.038	1.14	1.104	1.086

## Sheet: Regulated Classification
GO Terms Level 1	GO Terms Level 2	No. of Protein
Biological Process	metabolic process	45
	cellular process	43
	single-organism process	38
	response to stimulus	15
	biological regulation	15
	localization	10
	immune system process	9
	cellular component organizatio...	9
	multicellular organismal process	7
	signaling	6
	developmental process	5
	other	6
Cellular Component	cell	49
	organelle	36
	membrane	24
	macromolecular complex	21
	extracellular region	14
	cell junction	3
	membrane-enclosed lumen	3
Molecular Function	binding	47
	catalytic activity	37
	structural molecule activity	9
	molecular function regulator	6
	transporter activity	4
	other	5

## Sheet: Regulated list
Category	Protein accession	Protein description	Ratio	Regulated Type	P value	Gene name	MW [kDa]	S1_3	S1_2	S1_1	S2_3	S2_2	S2_1	S3_3	S3_2	S3_1	S4_3	S4_2	S4_1
metabolic process	I3L648	Sulfotransferase OS=Sus scrofa OX=9823 GN=SULT1C3	1.585	Up	0.030984	SULT1C3	35.992	0.684	0.77	1.038	1.145	1.023	0.786	0.806	0.826	1.007	1.41	1.411	1.13
	Q3S3F7	Sulfotransferase OS=Sus scrofa OX=9823 GN=SULT2A1	1.798	Up	0.046923	SULT2A1	33.532	0.585	0.688	1.001	0.974	1.063	0.91	0.788	1.033	0.968	1.745	1.227	1.117
	Q8MKG1	Corticosteroid 11-beta-dehydrogenase isozyme 2 OS=Sus scrofa OX=9823 GN=HSD11B2	1.308	Up	0.0135784	HSD11B2	43.582	0.869	0.798	0.97	0.905	0.983	1.019	1.056	1.046	0.945	1.193	1.174	1.081
	A0A286ZLK7	Enoyl-CoA delta isomerase 1, mitochondrial OS=Sus scrofa OX=9823 GN=ECI1	1.212	Up	0.0118437	ECI1	33.147	0.873	0.897	0.956	0.98	1.001	0.972	0.976	1.038	0.981	1.179	1.067	1.059
	I3LNR4	2-oxoisovalerate dehydrogenase subunit alpha OS=Sus scrofa OX=9823 GN=TMEM91	1.215	Up	0.00174403	TMEM91	51.177	0.92	0.924	0.974	0.985	0.945	0.933	0.94	1.011	0.932	1.179	1.105	1.14
	F1S935	60S ribosomal protein L18a OS=Sus scrofa OX=9823 GN=RPL18A	1.234	Up	0.010478	RPL18A	17.477	0.928	0.944		0.935	0.939		0.976	0.983		1.178	1.132
	A0A286ZSG3	Catalase OS=Sus scrofa OX=9823 GN=CAT	1.223	Up	0.025319	CAT	59.929	0.859	0.934	0.956	1.099	0.968	0.937	0.958	0.985	0.986	1.131	1.114	1.117
	I3LJJ4	Delta(3,5)-Delta(2,4)-dienoyl-CoA isomerase, mitochondrial OS=Sus scrofa OX=9823 GN=ECH1	1.225	Up	0.003904	ECH1	32.4	0.909	0.874	0.946	1.056	1.046	0.943	0.903	0.987	1.027	1.169	1.096	1.077
	A0A287AE76	60S ribosomal protein L4 OS=Sus scrofa OX=9823 GN=RPL4	1.258	Up	0.04042	RPL4	44.692	0.927	0.82	0.941	0.962	0.962	0.958	0.907	1.009	1.126	1.196	1.194	0.991
	P10612	Cholesterol side-chain cleavage enzyme, mitochondrial OS=Sus scrofa OX=9823 GN=CYP11A1	1.228	Up	0.0199824	CYP11A1	60.257	0.914	0.897	0.98	0.948	0.962	0.979	0.911	1.01	0.977	1.245	1.121	1.06
	A0A287ASW3	Aromatase 3 OS=Sus scrofa OX=9823 GN=CYP19A3	2.51	Up	0.015182	CYP19A3	57.932	0.58	0.589		1.231	1.202		0.657	0.889		1.633	1.301
	Q866Y3	N-acetylmuramoyl-L-alanine amidase OS=Sus scrofa OX=9823 GN=PGLYRP2	1.213	Up	0.00069923	PGLYRP2	64.593	0.902	0.901	0.942	1.057	1.14	0.931	0.931	0.877	1.038	1.14	1.104	1.086
	F1RWM4	Protein phosphatase 1 regulatory subunit 1B OS=Sus scrofa OX=9823 GN=PPP1R1B	1.515	Up	0.0099433	PPP1R1B	22.804	0.751	0.818	0.908	0.975	1.071	0.99	0.933	0.939	0.935	1.423	1.212	1.118
	A0A286ZXY8	Squalene synthase OS=Sus scrofa OX=9823 GN=FDFT1	1.445	Up	0.0102412	FDFT1	47.76	0.829	0.945	0.726	0.928	1.001	1.096	0.967	0.92	0.983	1.261	1.14	1.211
	A1XQU5	60S ribosomal protein L27 OS=Sus scrofa OX=9823 GN=RPL27	1.233	Up	0.0138802	RPL27	15.798	0.956	0.961	0.863	0.948	0.81	0.991	0.996	0.987	1.059	1.111	1.225	1.092
	I3LU57	Uncharacterized protein OS=Sus scrofa OX=9823 GN=TENM3	1.335	Up	0.0110445	TENM3	264.19	0.804	0.853	0.968	1.042	0.921	0.96	0.95	1.053	0.976	1.237	1.171	1.096
	F2Z5F5	40S ribosomal protein S8 OS=Sus scrofa OX=9823 GN=RPS8	1.296	Up	0.0147795	RPS8	24.205	0.887	0.884	0.912	0.904	0.887	0.973	0.948	1.001	1.092	1.228	1.227	1.021
	F1SGV8	Phosphatidylinositol N-acetylglucosaminyltransferase subunit P OS=Sus scrofa OX=9823 GN=PIGP	1.295	Up	0.0022849	PIGP	14.971	0.903	0.806	0.858	1.121	1.105	1.031	0.913	0.964	1.044	1.098	1.146	1.079
	I3LEF8	Peroxisomal multifunctional enzyme type 2 OS=Sus scrofa OX=9823 GN=HSD17B4	1.287	Up	0.000176131	HSD17B4	80.04	0.88	0.932	0.912	1.087	0.909	0.953	0.9	0.974	0.976	1.17	1.184	1.151
	F1RQL3	2-oxoisovalerate dehydrogenase subunit beta, mitochondrial OS=Sus scrofa OX=9823 GN=BCKDHB	1.21	Up	0.0045986	BCKDHB	43.323	0.907	0.929	0.983	0.994	0.965	0.959	0.942	1.02	0.959	1.19	1.103	1.119
	I3LSD3	60S ribosomal protein L13 OS=Sus scrofa OX=9823 GN=RPL13	1.5	Up	0.0023996	RPL13	24.305	0.854	0.849	0.82	0.883	0.912	0.939	0.936	0.885	1.086	1.337	1.327	1.121
	A0A287ACP9	Enoyl-CoA hydratase and 3-hydroxyacyl CoA dehydrogenase OS=Sus scrofa OX=9823 GN=EHHADH	1.208	Up	0.00067549	EHHADH	79.678	0.901	0.937	0.961	1.043	0.96	0.966	0.915	0.96	0.95	1.141	1.125	1.116
	C3S7K6	Calcium-binding protein A9 OS=Sus scrofa OX=9823 GN=S100A9	1.245	Up	0.022716	S100A9	15.892	1.002	0.96	0.858	0.897	0.897	0.892	0.872	0.957	1.157	1.245	1.18	1.086
	Q28960	Carbonyl reductase [NADPH] 1 OS=Sus scrofa OX=9823 GN=CBR1	1.244	Up	0.04428	CBR1	31.693	0.983	0.958	0.876	1.077	1.018	0.922	0.868	0.947	0.862	1.093	1.085	1.325
	K7GQL2	Coagulation factor XIII A chain OS=Sus scrofa OX=9823 GN=F13A1	0.742	Down	0.0061637	F13A1	83.343	1.336	1.12	1.233	0.902	1.104	1	0.827	0.881	0.866	0.941	0.872	0.926
	Q2YGT9	60S ribosomal protein L6 OS=Sus scrofa OX=9823 GN=RPL6	1.379	Up	0.036065	RPL6	32.19	0.86	0.866	0.957	0.84	0.917	0.94	0.891	0.992	1.067	1.439	1.224	1.036
	I3LLU0	Glycerol-3-phosphate dehydrogenase [NAD(+)] OS=Sus scrofa OX=9823 GN=GPD1L	1.298	Up	0.0052768	GPD1L	38.224	0.892	0.934	0.892	1.049	0.858	1.016	0.943	0.92	0.978	1.119	1.283	1.127
	F1SCZ6	Multiple inositol-polyphosphate phosphatase 1 OS=Sus scrofa OX=9823 GN=MINPP1	1.218	Up	0.0118005	MINPP1	55.084	0.948	0.912		0.928	0.949		0.991	1.018		1.144	1.122
	A0A287AV28	Glycerol-3-phosphate dehydrogenase [NAD(+)] OS=Sus scrofa OX=9823	1.317	Up	0.032059	---	37.97	0.888	0.95		1.027	0.891		0.949	0.916		1.165	1.256
	F1SSR4	Isovaleryl-CoA dehydrogenase, mitochondrial OS=Sus scrofa OX=9823 GN=IVD	1.237	Up	0.0123796	IVD	53.737	0.897	0.902	0.99	0.969	1.032	0.958	0.916	0.962	0.954	1.236	1.096	1.118
	F1SIE9	Cytochrome P450 OS=Sus scrofa OX=9823 GN=CYP1A1	0.798	Down	0.00075569	CYP1A1	58.504	1.158	1.209	1.179	1.001	0.997	0.963	0.886	0.866	0.945	0.905	0.956	0.969
	Q29201	40S ribosomal protein S16 OS=Sus scrofa OX=9823 GN=RPS16	1.209	Up	0.0148174	RPS16	16.445	0.956	0.898	0.92	0.926	0.953	0.993	0.988	0.964	1.06	1.156	1.171	1.026
	F1RGY8	Endoplasmic reticulum oxidoreductase 1 beta OS=Sus scrofa OX=9823 GN=ERO1B	1.276	Up	0.0032031	ERO1B	57.872	0.824	0.902	0.916	1.099	1.049	1.017	0.976	0.947	0.956	1.081	1.157	1.132
	F1SQS9	Carbonic anhydrase 5B OS=Sus scrofa OX=9823 GN=CA5B	1.322	Up	0.036805	CA5B	36.562	0.675	0.837	0.92	1.146	1.019	0.664	1.139	1.085	1.275	1.084	1.094	1.037
	A0A287B7S7	Acyl-CoA synthetase family member 2 OS=Sus scrofa OX=9823 GN=ACSF2	1.311	Up	0.0108229	ACSF2	68.112	0.837	0.877	0.959	1.009	0.952	0.928	0.937	1.047	0.984	1.273	1.132	1.099
	Q95342	60S ribosomal protein L18 OS=Sus scrofa OX=9823 GN=RPL18	1.234	Up	0.037441	RPL18	22.304	0.897	0.852	1.007	1.021	0.999	0.846	0.907	1.052	1.098	1.219	1.148	1.035
	Q8WNV7	Dehydrogenase/reductase SDR family member 4 OS=Sus scrofa OX=9823 GN=DHRS4	1.316	Up	0.020779	DHRS4	29.918	0.794	0.94	0.955	1.086	0.984	0.888	0.904	0.984	0.918	1.258	1.079	1.203
	F6PY11	Squalene monooxygenase OS=Sus scrofa OX=9823 GN=SQLE	1.293	Up	0.02104	SQLE	54.296	0.94	0.89		1.054	1.038		0.84	0.931		1.214	1.152
	F2Z5Q2	Uncharacterized protein OS=Sus scrofa OX=9823 GN=RPL24	1.298	Up	0.032121	RPL24	17.779	0.85	0.97	0.908	0.883	0.963	1.02	1.014	0.855	1.058	1.301	1.213	1.027
	A0A287BJJ7	Paroxysmal nonkinesigenic dyskinesia OS=Sus scrofa OX=9823 GN=PNKD	1.27	Up	0.024397	PNKD	35.324	0.839	0.875	0.956	1.09	1.042	1.006	0.889	0.921	1.031	1.228	1.148	1.016
	D0G6S5	3-beta-hydroxysteroid-Delta(8),Delta(7)-isomerase OS=Sus scrofa OX=9823 GN=EBP	1.573	Up	0.0106168	EBP	26.564	0.776	0.855	0.858	1.072	0.976	1.189	0.749	0.813	0.905	1.473	1.36	1.081
	F1SMQ4	Adenosylhomocysteinase OS=Sus scrofa OX=9823 GN=AHCYL2	1.214	Up	0.0127819	AHCYL2	70.022	0.877	0.894	0.973	1.057	1.048	0.967	0.921	1.014	0.995	1.182	1.082	1.067
	Q8MIR0	L-threonine 3-dehydrogenase, mitochondrial OS=Sus scrofa OX=9823 GN=TDH	1.598	Up	0.0181779	TDH	41.432	0.799	0.868		0.846	0.853		1.104	0.872		1.267	1.397
	P16549	Dimethylaniline monooxygenase [N-oxide-forming] 1 OS=Sus scrofa OX=9823 GN=FMO1	0.793	Down	0.029724	FMO1	59.952	1.13	1.005	1.011	0.855	0.994	1.126	1.187	1.09	1.082	0.768	0.932	0.795
	Q9N1F5	Glutathione S-transferase omega-1 OS=Sus scrofa OX=9823 GN=GSTO1	1.221	Up	0.022459	GSTO1	27.418	0.914	0.855	1.013	0.954	1.009	0.889	0.959	1.018	1.006	1.189	1.119	1.089
cellular process	I3L648	Sulfotransferase OS=Sus scrofa OX=9823 GN=SULT1C3	1.585	Up	0.030984	SULT1C3	35.992	0.684	0.77	1.038	1.145	1.023	0.786	0.806	0.826	1.007	1.41	1.411	1.13
	Q3S3F7	Sulfotransferase OS=Sus scrofa OX=9823 GN=SULT2A1	1.798	Up	0.046923	SULT2A1	33.532	0.585	0.688	1.001	0.974	1.063	0.91	0.788	1.033	0.968	1.745	1.227	1.117
	F1RIP3	Ferritin OS=Sus scrofa OX=9823 GN=FTL	0.773	Down	0.0111816	FTL	19.992	1.167	1.121	1.151	1.091	1.101	1.13	0.957	0.973	0.76	0.818	0.854	0.988
	F1S935	60S ribosomal protein L18a OS=Sus scrofa OX=9823 GN=RPL18A	1.234	Up	0.010478	RPL18A	17.477	0.928	0.944		0.935	0.939		0.976	0.983		1.178	1.132
	A0A287AE76	60S ribosomal protein L4 OS=Sus scrofa OX=9823 GN=RPL4	1.258	Up	0.04042	RPL4	44.692	0.927	0.82	0.941	0.962	0.962	0.958	0.907	1.009	1.126	1.196	1.194	0.991
	P10612	Cholesterol side-chain cleavage enzyme, mitochondrial OS=Sus scrofa OX=9823 GN=CYP11A1	1.228	Up	0.0199824	CYP11A1	60.257	0.914	0.897	0.98	0.948	0.962	0.979	0.911	1.01	0.977	1.245	1.121	1.06
	Q866Y3	N-acetylmuramoyl-L-alanine amidase OS=Sus scrofa OX=9823 GN=PGLYRP2	1.213	Up	0.00069923	PGLYRP2	64.593	0.902	0.901	0.942	1.057	1.14	0.931	0.931	0.877	1.038	1.14	1.104	1.086
	F1RWM4	Protein phosphatase 1 regulatory subunit 1B OS=Sus scrofa OX=9823 GN=PPP1R1B	1.515	Up	0.0099433	PPP1R1B	22.804	0.751	0.818	0.908	0.975	1.071	0.99	0.933	0.939	0.935	1.423	1.212	1.118
	A0A287AB74	Gap junction protein OS=Sus scrofa OX=9823 GN=GJA1	0.759	Down	0.038676	GJA1	36.388	1.292	1.217	1.057	1.005	0.935	1.049	0.867	1.037	0.864	0.817	0.86	1.028
	F1SR48	Protein phosphatase 1 regulatory inhibitor subunit 1A OS=Sus scrofa OX=9823 GN=PPP1R1A	1.261	Up	0.0073589	PPP1R1A	17.22	0.885	0.842	0.935	1.038	0.843	1	0.974	1.125	1.025	1.131	1.179	1.047
	A0A286ZXY8	Squalene synthase OS=Sus scrofa OX=9823 GN=FDFT1	1.445	Up	0.0102412	FDFT1	47.76	0.829	0.945	0.726	0.928	1.001	1.096	0.967	0.92	0.983	1.261	1.14	1.211
	A1XQU5	60S ribosomal protein L27 OS=Sus scrofa OX=9823 GN=RPL27	1.233	Up	0.0138802	RPL27	15.798	0.956	0.961	0.863	0.948	0.81	0.991	0.996	0.987	1.059	1.111	1.225	1.092
	I3LU57	Uncharacterized protein OS=Sus scrofa OX=9823 GN=TENM3	1.335	Up	0.0110445	TENM3	264.19	0.804	0.853	0.968	1.042	0.921	0.96	0.95	1.053	0.976	1.237	1.171	1.096
	F2Z5F5	40S ribosomal protein S8 OS=Sus scrofa OX=9823 GN=RPS8	1.296	Up	0.0147795	RPS8	24.205	0.887	0.884	0.912	0.904	0.887	0.973	0.948	1.001	1.092	1.228	1.227	1.021
	F1SGV8	Phosphatidylinositol N-acetylglucosaminyltransferase subunit P OS=Sus scrofa OX=9823 GN=PIGP	1.295	Up	0.0022849	PIGP	14.971	0.903	0.806	0.858	1.121	1.105	1.031	0.913	0.964	1.044	1.098	1.146	1.079
	I3LSD3	60S ribosomal protein L13 OS=Sus scrofa OX=9823 GN=RPL13	1.5	Up	0.0023996	RPL13	24.305	0.854	0.849	0.82	0.883	0.912	0.939	0.936	0.885	1.086	1.337	1.327	1.121
	I3LLV0	WASH complex subunit 4 OS=Sus scrofa OX=9823 GN=WASHC4	1.245	Up	0.0063954	WASHC4	136.23	0.95	0.827	0.877	1.016	1.039	1.031	0.998	1.018	1.01	1.083	1.13	1.092
	A0A287ACP9	Enoyl-CoA hydratase and 3-hydroxyacyl CoA dehydrogenase OS=Sus scrofa OX=9823 GN=EHHADH	1.208	Up	0.00067549	EHHADH	79.678	0.901	0.937	0.961	1.043	0.96	0.966	0.915	0.96	0.95	1.141	1.125	1.116
	C3S7K6	Calcium-binding protein A9 OS=Sus scrofa OX=9823 GN=S100A9	1.245	Up	0.022716	S100A9	15.892	1.002	0.96	0.858	0.897	0.897	0.892	0.872	0.957	1.157	1.245	1.18	1.086
	Q8MGP9	MHC class II antigen OS=Sus scrofa OX=9823 GN=SLA-DQB	0.635	Down	0.025585	SLA-DQB	29.594	1.274	1.152	1.29	0.851	0.96	1.187	0.992	1.287	0.637	0.844	0.599	0.917
	Q28960	Carbonyl reductase [NADPH] 1 OS=Sus scrofa OX=9823 GN=CBR1	1.244	Up	0.04428	CBR1	31.693	0.983	0.958	0.876	1.077	1.018	0.922	0.868	0.947	0.862	1.093	1.085	1.325
	K7GQL2	Coagulation factor XIII A chain OS=Sus scrofa OX=9823 GN=F13A1	0.742	Down	0.0061637	F13A1	83.343	1.336	1.12	1.233	0.902	1.104	1	0.827	0.881	0.866	0.941	0.872	0.926
	Q2YGT9	60S ribosomal protein L6 OS=Sus scrofa OX=9823 GN=RPL6	1.379	Up	0.036065	RPL6	32.19	0.86	0.866	0.957	0.84	0.917	0.94	0.891	0.992	1.067	1.439	1.224	1.036
	I3LLU0	Glycerol-3-phosphate dehydrogenase [NAD(+)] OS=Sus scrofa OX=9823 GN=GPD1L	1.298	Up	0.0052768	GPD1L	38.224	0.892	0.934	0.892	1.049	0.858	1.016	0.943	0.92	0.978	1.119	1.283	1.127
	F1SCZ6	Multiple inositol-polyphosphate phosphatase 1 OS=Sus scrofa OX=9823 GN=MINPP1	1.218	Up	0.0118005	MINPP1	55.084	0.948	0.912		0.928	0.949		0.991	1.018		1.144	1.122
	I3LEB7	Non-specific lipid-transfer protein OS=Sus scrofa OX=9823 GN=PODN	1.441	Up	0.0159151	PODN	77.912		0.805	0.799		1.306	1.078		0.832	0.926		1.102	1.209
	A0A287AV28	Glycerol-3-phosphate dehydrogenase [NAD(+)] OS=Sus scrofa OX=9823	1.317	Up	0.032059	---	37.97	0.888	0.95		1.027	0.891		0.949	0.916		1.165	1.256
	I3LQ84	Collagen type VI alpha 2 chain OS=Sus scrofa OX=9823 GN=COL6A2	0.816	Down	0.0049802	COL6A2	102.77	1.13	1.071	1.206	1.026	1.06	1.08	0.939	0.933	0.807	0.924	0.946	0.911
	F1SIE9	Cytochrome P450 OS=Sus scrofa OX=9823 GN=CYP1A1	0.798	Down	0.00075569	CYP1A1	58.504	1.158	1.209	1.179	1.001	0.997	0.963	0.886	0.866	0.945	0.905	0.956	0.969
	Q29201	40S ribosomal protein S16 OS=Sus scrofa OX=9823 GN=RPS16	1.209	Up	0.0148174	RPS16	16.445	0.956	0.898	0.92	0.926	0.953	0.993	0.988	0.964	1.06	1.156	1.171	1.026
	F1SIC0	Protein kinase C and casein kinase substrate in neurons 3 OS=Sus scrofa OX=9823 GN=PACSIN3	1.234	Up	0.0179001	PACSIN3	48.75	0.858	0.929	0.978	1.025	1.084	0.969	0.935	0.929	0.933	1.22	1.068	1.125
	F1RGY8	Endoplasmic reticulum oxidoreductase 1 beta OS=Sus scrofa OX=9823 GN=ERO1B	1.276	Up	0.0032031	ERO1B	57.872	0.824	0.902	0.916	1.099	1.049	1.017	0.976	0.947	0.956	1.081	1.157	1.132
	F1SQS9	Carbonic anhydrase 5B OS=Sus scrofa OX=9823 GN=CA5B	1.322	Up	0.036805	CA5B	36.562	0.675	0.837	0.92	1.146	1.019	0.664	1.139	1.085	1.275	1.084	1.094	1.037
	Q95342	60S ribosomal protein L18 OS=Sus scrofa OX=9823 GN=RPL18	1.234	Up	0.037441	RPL18	22.304	0.897	0.852	1.007	1.021	0.999	0.846	0.907	1.052	1.098	1.219	1.148	1.035
	Q8WNV7	Dehydrogenase/reductase SDR family member 4 OS=Sus scrofa OX=9823 GN=DHRS4	1.316	Up	0.020779	DHRS4	29.918	0.794	0.94	0.955	1.086	0.984	0.888	0.904	0.984	0.918	1.258	1.079	1.203
	I3LSN3	Peroxisomal biogenesis factor 10 OS=Sus scrofa OX=9823 GN=PEX10	1.244	Up	0.0192961	PEX10	37.185		0.9	0.886		0.941	0.921		1.015	1.112		1.144	1.078
	F2Z5Q2	Uncharacterized protein OS=Sus scrofa OX=9823 GN=RPL24	1.298	Up	0.032121	RPL24	17.779	0.85	0.97	0.908	0.883	0.963	1.02	1.014	0.855	1.058	1.301	1.213	1.027
	A0A287BJJ7	Paroxysmal nonkinesigenic dyskinesia OS=Sus scrofa OX=9823 GN=PNKD	1.27	Up	0.024397	PNKD	35.324	0.839	0.875	0.956	1.09	1.042	1.006	0.889	0.921	1.031	1.228	1.148	1.016
	F1SMQ4	Adenosylhomocysteinase OS=Sus scrofa OX=9823 GN=AHCYL2	1.214	Up	0.0127819	AHCYL2	70.022	0.877	0.894	0.973	1.057	1.048	0.967	0.921	1.014	0.995	1.182	1.082	1.067
	A3EX84	Galectin OS=Sus scrofa OX=9823 GN=LGALS3	0.83	Down	0.048561	LGALS3	27.214	1.213	1.144	1.033	0.875	1.029	0.962	0.979	0.95	0.995	0.904	0.882	1.027
	Q8MIR0	L-threonine 3-dehydrogenase, mitochondrial OS=Sus scrofa OX=9823 GN=TDH	1.598	Up	0.0181779	TDH	41.432	0.799	0.868		0.846	0.853		1.104	0.872		1.267	1.397
	P16549	Dimethylaniline monooxygenase [N-oxide-forming] 1 OS=Sus scrofa OX=9823 GN=FMO1	0.793	Down	0.029724	FMO1	59.952	1.13	1.005	1.011	0.855	0.994	1.126	1.187	1.09	1.082	0.768	0.932	0.795
	Q9N1F5	Glutathione S-transferase omega-1 OS=Sus scrofa OX=9823 GN=GSTO1	1.221	Up	0.022459	GSTO1	27.418	0.914	0.855	1.013	0.954	1.009	0.889	0.959	1.018	1.006	1.189	1.119	1.089
single-organism process	Q8MKG1	Corticosteroid 11-beta-dehydrogenase isozyme 2 OS=Sus scrofa OX=9823 GN=HSD11B2	1.308	Up	0.0135784	HSD11B2	43.582	0.869	0.798	0.97	0.905	0.983	1.019	1.056	1.046	0.945	1.193	1.174	1.081
	F1RIP3	Ferritin OS=Sus scrofa OX=9823 GN=FTL	0.773	Down	0.0111816	FTL	19.992	1.167	1.121	1.151	1.091	1.101	1.13	0.957	0.973	0.76	0.818	0.854	0.988
	I3LNR4	2-oxoisovalerate dehydrogenase subunit alpha OS=Sus scrofa OX=9823 GN=TMEM91	1.215	Up	0.00174403	TMEM91	51.177	0.92	0.924	0.974	0.985	0.945	0.933	0.94	1.011	0.932	1.179	1.105	1.14
	A0A286ZSG3	Catalase OS=Sus scrofa OX=9823 GN=CAT	1.223	Up	0.025319	CAT	59.929	0.859	0.934	0.956	1.099	0.968	0.937	0.958	0.985	0.986	1.131	1.114	1.117
	P10612	Cholesterol side-chain cleavage enzyme, mitochondrial OS=Sus scrofa OX=9823 GN=CYP11A1	1.228	Up	0.0199824	CYP11A1	60.257	0.914	0.897	0.98	0.948	0.962	0.979	0.911	1.01	0.977	1.245	1.121	1.06
	A0A287ASW3	Aromatase 3 OS=Sus scrofa OX=9823 GN=CYP19A3	2.51	Up	0.015182	CYP19A3	57.932	0.58	0.589		1.231	1.202		0.657	0.889		1.633	1.301
	Q866Y3	N-acetylmuramoyl-L-alanine amidase OS=Sus scrofa OX=9823 GN=PGLYRP2	1.213	Up	0.00069923	PGLYRP2	64.593	0.902	0.901	0.942	1.057	1.14	0.931	0.931	0.877	1.038	1.14	1.104	1.086
	P01965	Hemoglobin subunit alpha OS=Sus scrofa OX=9823 GN=HBA	1.208	Up	0.022703	HBA	15.039	0.887	0.799	0.919	1.118	1.031	0.945	0.981	1.18	1.02	1.063	0.986	1.097
	F1RWM4	Protein phosphatase 1 regulatory subunit 1B OS=Sus scrofa OX=9823 GN=PPP1R1B	1.515	Up	0.0099433	PPP1R1B	22.804	0.751	0.818	0.908	0.975	1.071	0.99	0.933	0.939	0.935	1.423	1.212	1.118
	A0A287AB74	Gap junction protein OS=Sus scrofa OX=9823 GN=GJA1	0.759	Down	0.038676	GJA1	36.388	1.292	1.217	1.057	1.005	0.935	1.049	0.867	1.037	0.864	0.817	0.86	1.028
	F1SR48	Protein phosphatase 1 regulatory inhibitor subunit 1A OS=Sus scrofa OX=9823 GN=PPP1R1A	1.261	Up	0.0073589	PPP1R1A	17.22	0.885	0.842	0.935	1.038	0.843	1	0.974	1.125	1.025	1.131	1.179	1.047
	A0A286ZXY8	Squalene synthase OS=Sus scrofa OX=9823 GN=FDFT1	1.445	Up	0.0102412	FDFT1	47.76	0.829	0.945	0.726	0.928	1.001	1.096	0.967	0.92	0.983	1.261	1.14	1.211
	F1RII7	Hemoglobin subunit beta OS=Sus scrofa OX=9823 GN=HBB	1.209	Up	0.024739	HBB	16.166	0.883	0.785	0.91	1.072	1.001	0.936	0.984	1.257	1.064	1.053	0.979	1.085
	I3LU57	Uncharacterized protein OS=Sus scrofa OX=9823 GN=TENM3	1.335	Up	0.0110445	TENM3	264.19	0.804	0.853	0.968	1.042	0.921	0.96	0.95	1.053	0.976	1.237	1.171	1.096
	F1SGV8	Phosphatidylinositol N-acetylglucosaminyltransferase subunit P OS=Sus scrofa OX=9823 GN=PIGP	1.295	Up	0.0022849	PIGP	14.971	0.903	0.806	0.858	1.121	1.105	1.031	0.913	0.964	1.044	1.098	1.146	1.079
	I3LEF8	Peroxisomal multifunctional enzyme type 2 OS=Sus scrofa OX=9823 GN=HSD17B4	1.287	Up	0.000176131	HSD17B4	80.04	0.88	0.932	0.912	1.087	0.909	0.953	0.9	0.974	0.976	1.17	1.184	1.151
	A0A287ACP9	Enoyl-CoA hydratase and 3-hydroxyacyl CoA dehydrogenase OS=Sus scrofa OX=9823 GN=EHHADH	1.208	Up	0.00067549	EHHADH	79.678	0.901	0.937	0.961	1.043	0.96	0.966	0.915	0.96	0.95	1.141	1.125	1.116
	C3S7K6	Calcium-binding protein A9 OS=Sus scrofa OX=9823 GN=S100A9	1.245	Up	0.022716	S100A9	15.892	1.002	0.96	0.858	0.897	0.897	0.892	0.872	0.957	1.157	1.245	1.18	1.086
	Q8MGP9	MHC class II antigen OS=Sus scrofa OX=9823 GN=SLA-DQB	0.635	Down	0.025585	SLA-DQB	29.594	1.274	1.152	1.29	0.851	0.96	1.187	0.992	1.287	0.637	0.844	0.599	0.917
	Q28960	Carbonyl reductase [NADPH] 1 OS=Sus scrofa OX=9823 GN=CBR1	1.244	Up	0.04428	CBR1	31.693	0.983	0.958	0.876	1.077	1.018	0.922	0.868	0.947	0.862	1.093	1.085	1.325
	I3LLU0	Glycerol-3-phosphate dehydrogenase [NAD(+)] OS=Sus scrofa OX=9823 GN=GPD1L	1.298	Up	0.0052768	GPD1L	38.224	0.892	0.934	0.892	1.049	0.858	1.016	0.943	0.92	0.978	1.119	1.283	1.127
	I3LEB7	Non-specific lipid-transfer protein OS=Sus scrofa OX=9823 GN=PODN	1.441	Up	0.0159151	PODN	77.912		0.805	0.799		1.306	1.078		0.832	0.926		1.102	1.209
	A0A287AV28	Glycerol-3-phosphate dehydrogenase [NAD(+)] OS=Sus scrofa OX=9823	1.317	Up	0.032059	---	37.97	0.888	0.95		1.027	0.891		0.949	0.916		1.165	1.256
	F1SSR4	Isovaleryl-CoA dehydrogenase, mitochondrial OS=Sus scrofa OX=9823 GN=IVD	1.237	Up	0.0123796	IVD	53.737	0.897	0.902	0.99	0.969	1.032	0.958	0.916	0.962	0.954	1.236	1.096	1.118
	F1SIE9	Cytochrome P450 OS=Sus scrofa OX=9823 GN=CYP1A1	0.798	Down	0.00075569	CYP1A1	58.504	1.158	1.209	1.179	1.001	0.997	0.963	0.886	0.866	0.945	0.905	0.956	0.969
	F1SIC0	Protein kinase C and casein kinase substrate in neurons 3 OS=Sus scrofa OX=9823 GN=PACSIN3	1.234	Up	0.0179001	PACSIN3	48.75	0.858	0.929	0.978	1.025	1.084	0.969	0.935	0.929	0.933	1.22	1.068	1.125
	F1RGY8	Endoplasmic reticulum oxidoreductase 1 beta OS=Sus scrofa OX=9823 GN=ERO1B	1.276	Up	0.0032031	ERO1B	57.872	0.824	0.902	0.916	1.099	1.049	1.017	0.976	0.947	0.956	1.081	1.157	1.132
	F1SQS9	Carbonic anhydrase 5B OS=Sus scrofa OX=9823 GN=CA5B	1.322	Up	0.036805	CA5B	36.562	0.675	0.837	0.92	1.146	1.019	0.664	1.139	1.085	1.275	1.084	1.094	1.037
	Q8WNV7	Dehydrogenase/reductase SDR family member 4 OS=Sus scrofa OX=9823 GN=DHRS4	1.316	Up	0.020779	DHRS4	29.918	0.794	0.94	0.955	1.086	0.984	0.888	0.904	0.984	0.918	1.258	1.079	1.203
	F6PY11	Squalene monooxygenase OS=Sus scrofa OX=9823 GN=SQLE	1.293	Up	0.02104	SQLE	54.296	0.94	0.89		1.054	1.038		0.84	0.931		1.214	1.152
	I3LSN3	Peroxisomal biogenesis factor 10 OS=Sus scrofa OX=9823 GN=PEX10	1.244	Up	0.0192961	PEX10	37.185		0.9	0.886		0.941	0.921		1.015	1.112		1.144	1.078
	A0A287BJJ7	Paroxysmal nonkinesigenic dyskinesia OS=Sus scrofa OX=9823 GN=PNKD	1.27	Up	0.024397	PNKD	35.324	0.839	0.875	0.956	1.09	1.042	1.006	0.889	0.921	1.031	1.228	1.148	1.016
	D0G6S5	3-beta-hydroxysteroid-Delta(8),Delta(7)-isomerase OS=Sus scrofa OX=9823 GN=EBP	1.573	Up	0.0106168	EBP	26.564	0.776	0.855	0.858	1.072	0.976	1.189	0.749	0.813	0.905	1.473	1.36	1.081
	F1SMQ4	Adenosylhomocysteinase OS=Sus scrofa OX=9823 GN=AHCYL2	1.214	Up	0.0127819	AHCYL2	70.022	0.877	0.894	0.973	1.057	1.048	0.967	0.921	1.014	0.995	1.182	1.082	1.067
	A3EX84	Galectin OS=Sus scrofa OX=9823 GN=LGALS3	0.83	Down	0.048561	LGALS3	27.214	1.213	1.144	1.033	0.875	1.029	0.962	0.979	0.95	0.995	0.904	0.882	1.027
	Q8MIR0	L-threonine 3-dehydrogenase, mitochondrial OS=Sus scrofa OX=9823 GN=TDH	1.598	Up	0.0181779	TDH	41.432	0.799	0.868		0.846	0.853		1.104	0.872		1.267	1.397
	P16549	Dimethylaniline monooxygenase [N-oxide-forming] 1 OS=Sus scrofa OX=9823 GN=FMO1	0.793	Down	0.029724	FMO1	59.952	1.13	1.005	1.011	0.855	0.994	1.126	1.187	1.09	1.082	0.768	0.932	0.795
	Q9N1F5	Glutathione S-transferase omega-1 OS=Sus scrofa OX=9823 GN=GSTO1	1.221	Up	0.022459	GSTO1	27.418	0.914	0.855	1.013	0.954	1.009	0.889	0.959	1.018	1.006	1.189	1.119	1.089
response to stimulus	A0A075B7I5	Uncharacterized protein OS=Sus scrofa OX=9823	0.734	Down	0.046179	---	11.866	1.241	1.124	1.032	0.824	1.288	1.209	0.94	0.786	1.122	0.965	0.838	0.691
	A5D9L3	MHC class II, DM beta precursor OS=Sus scrofa OX=9823 GN=SLA-DMB	0.817	Down	0.035381	SLA-DMB	29.847	1.175	1.063	1.087	0.924	1.055	1.054	1.017	1.049	0.859	0.86	0.844	1.013
	A0A286ZSG3	Catalase OS=Sus scrofa OX=9823 GN=CAT	1.223	Up	0.025319	CAT	59.929	0.859	0.934	0.956	1.099	0.968	0.937	0.958	0.985	0.986	1.131	1.114	1.117
	Q866Y3	N-acetylmuramoyl-L-alanine amidase OS=Sus scrofa OX=9823 GN=PGLYRP2	1.213	Up	0.00069923	PGLYRP2	64.593	0.902	0.901	0.942	1.057	1.14	0.931	0.931	0.877	1.038	1.14	1.104	1.086
	F1RWM4	Protein phosphatase 1 regulatory subunit 1B OS=Sus scrofa OX=9823 GN=PPP1R1B	1.515	Up	0.0099433	PPP1R1B	22.804	0.751	0.818	0.908	0.975	1.071	0.99	0.933	0.939	0.935	1.423	1.212	1.118
	F1SR48	Protein phosphatase 1 regulatory inhibitor subunit 1A OS=Sus scrofa OX=9823 GN=PPP1R1A	1.261	Up	0.0073589	PPP1R1A	17.22	0.885	0.842	0.935	1.038	0.843	1	0.974	1.125	1.025	1.131	1.179	1.047
	I3LU57	Uncharacterized protein OS=Sus scrofa OX=9823 GN=TENM3	1.335	Up	0.0110445	TENM3	264.19	0.804	0.853	0.968	1.042	0.921	0.96	0.95	1.053	0.976	1.237	1.171	1.096
	C3S7K6	Calcium-binding protein A9 OS=Sus scrofa OX=9823 GN=S100A9	1.245	Up	0.022716	S100A9	15.892	1.002	0.96	0.858	0.897	0.897	0.892	0.872	0.957	1.157	1.245	1.18	1.086
	Q8MGP9	MHC class II antigen OS=Sus scrofa OX=9823 GN=SLA-DQB	0.635	Down	0.025585	SLA-DQB	29.594	1.274	1.152	1.29	0.851	0.96	1.187	0.992	1.287	0.637	0.844	0.599	0.917
	I3LEB7	Non-specific lipid-transfer protein OS=Sus scrofa OX=9823 GN=PODN	1.441	Up	0.0159151	PODN	77.912		0.805	0.799		1.306	1.078		0.832	0.926		1.102	1.209
	F6PX46	SLA class II histocompatibility antigen, DQ haplotype D alpha chain precursor OS=Sus scrofa OX=9823 GN=SLA-DQA1	0.79	Down	0.0106619	SLA-DQA1	27.638	1.206	1.237	1.14	1.016	1.067	1.252	0.902	0.818	0.625	0.967	0.859	1.003
	F1SIE9	Cytochrome P450 OS=Sus scrofa OX=9823 GN=CYP1A1	0.798	Down	0.00075569	CYP1A1	58.504	1.158	1.209	1.179	1.001	0.997	0.963	0.886	0.866	0.945	0.905	0.956	0.969
	A3EX84	Galectin OS=Sus scrofa OX=9823 GN=LGALS3	0.83	Down	0.048561	LGALS3	27.214	1.213	1.144	1.033	0.875	1.029	0.962	0.979	0.95	0.995	0.904	0.882	1.027
	Q9N1F5	Glutathione S-transferase omega-1 OS=Sus scrofa OX=9823 GN=GSTO1	1.221	Up	0.022459	GSTO1	27.418	0.914	0.855	1.013	0.954	1.009	0.889	0.959	1.018	1.006	1.189	1.119	1.089
	F1RWI4	Somatomedin B and thrombospondin type 1 domain containing OS=Sus scrofa OX=9823 GN=SBSPON	0.813	Down	0.02434	SBSPON	29.125	1.022	1.106	1.151	0.958	1.078	1.075	1.14	1	0.819	0.865	0.829	0.972
biological regulation	F1RIP3	Ferritin OS=Sus scrofa OX=9823 GN=FTL	0.773	Down	0.0111816	FTL	19.992	1.167	1.121	1.151	1.091	1.101	1.13	0.957	0.973	0.76	0.818	0.854	0.988
	A0A287AEH1	Laminin subunit alpha 5 OS=Sus scrofa OX=9823 GN=LAMA5	0.808	Down	0.0022387	LAMA5	395.66	1.089	1.112	1.159	1.025	1.059	1.074	0.992	0.961	0.861	0.862	0.916	0.936
	P10612	Cholesterol side-chain cleavage enzyme, mitochondrial OS=Sus scrofa OX=9823 GN=CYP11A1	1.228	Up	0.0199824	CYP11A1	60.257	0.914	0.897	0.98	0.948	0.962	0.979	0.911	1.01	0.977	1.245	1.121	1.06
	Q866Y3	N-acetylmuramoyl-L-alanine amidase OS=Sus scrofa OX=9823 GN=PGLYRP2	1.213	Up	0.00069923	PGLYRP2	64.593	0.902	0.901	0.942	1.057	1.14	0.931	0.931	0.877	1.038	1.14	1.104	1.086
	F1RWM4	Protein phosphatase 1 regulatory subunit 1B OS=Sus scrofa OX=9823 GN=PPP1R1B	1.515	Up	0.0099433	PPP1R1B	22.804	0.751	0.818	0.908	0.975	1.071	0.99	0.933	0.939	0.935	1.423	1.212	1.118
	P51461	Insulin-like 3 OS=Sus scrofa OX=9823 GN=INSL3	1.317	Up	0.020999	INSL3	14.134	0.707	0.866	0.883	1.117	0.894	1.182	1.152	1.069	0.891	1.039	1.134	1.062
	F1SR48	Protein phosphatase 1 regulatory inhibitor subunit 1A OS=Sus scrofa OX=9823 GN=PPP1R1A	1.261	Up	0.0073589	PPP1R1A	17.22	0.885	0.842	0.935	1.038	0.843	1	0.974	1.125	1.025	1.131	1.179	1.047
	I3LU57	Uncharacterized protein OS=Sus scrofa OX=9823 GN=TENM3	1.335	Up	0.0110445	TENM3	264.19	0.804	0.853	0.968	1.042	0.921	0.96	0.95	1.053	0.976	1.237	1.171	1.096
	C3S7K6	Calcium-binding protein A9 OS=Sus scrofa OX=9823 GN=S100A9	1.245	Up	0.022716	S100A9	15.892	1.002	0.96	0.858	0.897	0.897	0.892	0.872	0.957	1.157	1.245	1.18	1.086
	Q8MGP9	MHC class II antigen OS=Sus scrofa OX=9823 GN=SLA-DQB	0.635	Down	0.025585	SLA-DQB	29.594	1.274	1.152	1.29	0.851	0.96	1.187	0.992	1.287	0.637	0.844	0.599	0.917
	I3LLU0	Glycerol-3-phosphate dehydrogenase [NAD(+)] OS=Sus scrofa OX=9823 GN=GPD1L	1.298	Up	0.0052768	GPD1L	38.224	0.892	0.934	0.892	1.049	0.858	1.016	0.943	0.92	0.978	1.119	1.283	1.127
	I3LEB7	Non-specific lipid-transfer protein OS=Sus scrofa OX=9823 GN=PODN	1.441	Up	0.0159151	PODN	77.912		0.805	0.799		1.306	1.078		0.832	0.926		1.102	1.209
	F1SIC0	Protein kinase C and casein kinase substrate in neurons 3 OS=Sus scrofa OX=9823 GN=PACSIN3	1.234	Up	0.0179001	PACSIN3	48.75	0.858	0.929	0.978	1.025	1.084	0.969	0.935	0.929	0.933	1.22	1.068	1.125
	A3EX84	Galectin OS=Sus scrofa OX=9823 GN=LGALS3	0.83	Down	0.048561	LGALS3	27.214	1.213	1.144	1.033	0.875	1.029	0.962	0.979	0.95	0.995	0.904	0.882	1.027
	I3LUR7	Collagen type VI alpha 3 chain OS=Sus scrofa OX=9823 GN=COL6A3	0.822	Down	0.0012229	COL6A3	317.8	1.066	1.084	1.122	0.981	1.064	1.179	0.957	0.951	0.851	0.917	0.908	0.863
localization	F1RIP3	Ferritin OS=Sus scrofa OX=9823 GN=FTL	0.773	Down	0.0111816	FTL	19.992	1.167	1.121	1.151	1.091	1.101	1.13	0.957	0.973	0.76	0.818	0.854	0.988
	A0A287ASZ1	ATP-binding cassette, sub-family B (MDR/TAP), member 1 OS=Sus scrofa OX=9823 GN=ABCB1	0.742	Down	0.023579	ABCB1	126.6	1.341	1.091	1.349	0.841	0.966	0.901	0.928	1	0.814	0.852	0.976	0.976
	P01965	Hemoglobin subunit alpha OS=Sus scrofa OX=9823 GN=HBA	1.208	Up	0.022703	HBA	15.039	0.887	0.799	0.919	1.118	1.031	0.945	0.981	1.18	1.02	1.063	0.986	1.097
	F1RII7	Hemoglobin subunit beta OS=Sus scrofa OX=9823 GN=HBB	1.209	Up	0.024739	HBB	16.166	0.883	0.785	0.91	1.072	1.001	0.936	0.984	1.257	1.064	1.053	0.979	1.085
	I3LLV0	WASH complex subunit 4 OS=Sus scrofa OX=9823 GN=WASHC4	1.245	Up	0.0063954	WASHC4	136.23	0.95	0.827	0.877	1.016	1.039	1.031	0.998	1.018	1.01	1.083	1.13	1.092
	C3S7K6	Calcium-binding protein A9 OS=Sus scrofa OX=9823 GN=S100A9	1.245	Up	0.022716	S100A9	15.892	1.002	0.96	0.858	0.897	0.897	0.892	0.872	0.957	1.157	1.245	1.18	1.086
	F1SR87	Zinc finger AN1-type containing 2B OS=Sus scrofa OX=9823 GN=ZFAND2B	1.219	Up	0.047322	ZFAND2B	28.316	0.813	0.96	0.985	1.098	1.033	1.026	0.931	0.991	0.9	1.203	1.063	1.096
	A0A287AG37	G3BP stress granule assembly factor 2 OS=Sus scrofa OX=9823 GN=G3BP2	0.736	Down	0.021521	G3BP2	50.745	1.116		1.184	1.133		0.975	0.938		0.973	0.817		0.876
	I3LSN3	Peroxisomal biogenesis factor 10 OS=Sus scrofa OX=9823 GN=PEX10	1.244	Up	0.0192961	PEX10	37.185		0.9	0.886		0.941	0.921		1.015	1.112		1.144	1.078
	A3EX84	Galectin OS=Sus scrofa OX=9823 GN=LGALS3	0.83	Down	0.048561	LGALS3	27.214	1.213	1.144	1.033	0.875	1.029	0.962	0.979	0.95	0.995	0.904	0.882	1.027
immune system process	A0A075B7I5	Uncharacterized protein OS=Sus scrofa OX=9823	0.734	Down	0.046179	---	11.866	1.241	1.124	1.032	0.824	1.288	1.209	0.94	0.786	1.122	0.965	0.838	0.691
	A5D9L3	MHC class II, DM beta precursor OS=Sus scrofa OX=9823 GN=SLA-DMB	0.817	Down	0.035381	SLA-DMB	29.847	1.175	1.063	1.087	0.924	1.055	1.054	1.017	1.049	0.859	0.86	0.844	1.013
	Q866Y3	N-acetylmuramoyl-L-alanine amidase OS=Sus scrofa OX=9823 GN=PGLYRP2	1.213	Up	0.00069923	PGLYRP2	64.593	0.902	0.901	0.942	1.057	1.14	0.931	0.931	0.877	1.038	1.14	1.104	1.086
	C3S7K6	Calcium-binding protein A9 OS=Sus scrofa OX=9823 GN=S100A9	1.245	Up	0.022716	S100A9	15.892	1.002	0.96	0.858	0.897	0.897	0.892	0.872	0.957	1.157	1.245	1.18	1.086
	Q8MGP9	MHC class II antigen OS=Sus scrofa OX=9823 GN=SLA-DQB	0.635	Down	0.025585	SLA-DQB	29.594	1.274	1.152	1.29	0.851	0.96	1.187	0.992	1.287	0.637	0.844	0.599	0.917
	F6PX46	SLA class II histocompatibility antigen, DQ haplotype D alpha chain precursor OS=Sus scrofa OX=9823 GN=SLA-DQA1	0.79	Down	0.0106619	SLA-DQA1	27.638	1.206	1.237	1.14	1.016	1.067	1.252	0.902	0.818	0.625	0.967	0.859	1.003
	D0G6S5	3-beta-hydroxysteroid-Delta(8),Delta(7)-isomerase OS=Sus scrofa OX=9823 GN=EBP	1.573	Up	0.0106168	EBP	26.564	0.776	0.855	0.858	1.072	0.976	1.189	0.749	0.813	0.905	1.473	1.36	1.081
	A3EX84	Galectin OS=Sus scrofa OX=9823 GN=LGALS3	0.83	Down	0.048561	LGALS3	27.214	1.213	1.144	1.033	0.875	1.029	0.962	0.979	0.95	0.995	0.904	0.882	1.027
	F1RWI4	Somatomedin B and thrombospondin type 1 domain containing OS=Sus scrofa OX=9823 GN=SBSPON	0.813	Down	0.02434	SBSPON	29.125	1.022	1.106	1.151	0.958	1.078	1.075	1.14	1	0.819	0.865	0.829	0.972
cellular component organizatio...	F2Z5F5	40S ribosomal protein S8 OS=Sus scrofa OX=9823 GN=RPS8	1.296	Up	0.0147795	RPS8	24.205	0.887	0.884	0.912	0.904	0.887	0.973	0.948	1.001	1.092	1.228	1.227	1.021
	I3LLV0	WASH complex subunit 4 OS=Sus scrofa OX=9823 GN=WASHC4	1.245	Up	0.0063954	WASHC4	136.23	0.95	0.827	0.877	1.016	1.039	1.031	0.998	1.018	1.01	1.083	1.13	1.092
	C3S7K6	Calcium-binding protein A9 OS=Sus scrofa OX=9823 GN=S100A9	1.245	Up	0.022716	S100A9	15.892	1.002	0.96	0.858	0.897	0.897	0.892	0.872	0.957	1.157	1.245	1.18	1.086
	Q2YGT9	60S ribosomal protein L6 OS=Sus scrofa OX=9823 GN=RPL6	1.379	Up	0.036065	RPL6	32.19	0.86	0.866	0.957	0.84	0.917	0.94	0.891	0.992	1.067	1.439	1.224	1.036
	I3LQ84	Collagen type VI alpha 2 chain OS=Sus scrofa OX=9823 GN=COL6A2	0.816	Down	0.0049802	COL6A2	102.77	1.13	1.071	1.206	1.026	1.06	1.08	0.939	0.933	0.807	0.924	0.946	0.911
	Q29201	40S ribosomal protein S16 OS=Sus scrofa OX=9823 GN=RPS16	1.209	Up	0.0148174	RPS16	16.445	0.956	0.898	0.92	0.926	0.953	0.993	0.988	0.964	1.06	1.156	1.171	1.026
	F1SIC0	Protein kinase C and casein kinase substrate in neurons 3 OS=Sus scrofa OX=9823 GN=PACSIN3	1.234	Up	0.0179001	PACSIN3	48.75	0.858	0.929	0.978	1.025	1.084	0.969	0.935	0.929	0.933	1.22	1.068	1.125
	I3LSN3	Peroxisomal biogenesis factor 10 OS=Sus scrofa OX=9823 GN=PEX10	1.244	Up	0.0192961	PEX10	37.185		0.9	0.886		0.941	0.921		1.015	1.112		1.144	1.078
	F2Z5Q2	Uncharacterized protein OS=Sus scrofa OX=9823 GN=RPL24	1.298	Up	0.032121	RPL24	17.779	0.85	0.97	0.908	0.883	0.963	1.02	1.014	0.855	1.058	1.301	1.213	1.027
multicellular organismal process	Q8MKG1	Corticosteroid 11-beta-dehydrogenase isozyme 2 OS=Sus scrofa OX=9823 GN=HSD11B2	1.308	Up	0.0135784	HSD11B2	43.582	0.869	0.798	0.97	0.905	0.983	1.019	1.056	1.046	0.945	1.193	1.174	1.081
	F1RWM4	Protein phosphatase 1 regulatory subunit 1B OS=Sus scrofa OX=9823 GN=PPP1R1B	1.515	Up	0.0099433	PPP1R1B	22.804	0.751	0.818	0.908	0.975	1.071	0.99	0.933	0.939	0.935	1.423	1.212	1.118
	A0A287AB74	Gap junction protein OS=Sus scrofa OX=9823 GN=GJA1	0.759	Down	0.038676	GJA1	36.388	1.292	1.217	1.057	1.005	0.935	1.049	0.867	1.037	0.864	0.817	0.86	1.028
	C3S7K6	Calcium-binding protein A9 OS=Sus scrofa OX=9823 GN=S100A9	1.245	Up	0.022716	S100A9	15.892	1.002	0.96	0.858	0.897	0.897	0.892	0.872	0.957	1.157	1.245	1.18	1.086
	Q8MGP9	MHC class II antigen OS=Sus scrofa OX=9823 GN=SLA-DQB	0.635	Down	0.025585	SLA-DQB	29.594	1.274	1.152	1.29	0.851	0.96	1.187	0.992	1.287	0.637	0.844	0.599	0.917
	I3LLU0	Glycerol-3-phosphate dehydrogenase [NAD(+)] OS=Sus scrofa OX=9823 GN=GPD1L	1.298	Up	0.0052768	GPD1L	38.224	0.892	0.934	0.892	1.049	0.858	1.016	0.943	0.92	0.978	1.119	1.283	1.127
	D0G6S5	3-beta-hydroxysteroid-Delta(8),Delta(7)-isomerase OS=Sus scrofa OX=9823 GN=EBP	1.573	Up	0.0106168	EBP	26.564	0.776	0.855	0.858	1.072	0.976	1.189	0.749	0.813	0.905	1.473	1.36	1.081
signaling	Q866Y3	N-acetylmuramoyl-L-alanine amidase OS=Sus scrofa OX=9823 GN=PGLYRP2	1.213	Up	0.00069923	PGLYRP2	64.593	0.902	0.901	0.942	1.057	1.14	0.931	0.931	0.877	1.038	1.14	1.104	1.086
	F1RWM4	Protein phosphatase 1 regulatory subunit 1B OS=Sus scrofa OX=9823 GN=PPP1R1B	1.515	Up	0.0099433	PPP1R1B	22.804	0.751	0.818	0.908	0.975	1.071	0.99	0.933	0.939	0.935	1.423	1.212	1.118
	A0A287AB74	Gap junction protein OS=Sus scrofa OX=9823 GN=GJA1	0.759	Down	0.038676	GJA1	36.388	1.292	1.217	1.057	1.005	0.935	1.049	0.867	1.037	0.864	0.817	0.86	1.028
	F1SR48	Protein phosphatase 1 regulatory inhibitor subunit 1A OS=Sus scrofa OX=9823 GN=PPP1R1A	1.261	Up	0.0073589	PPP1R1A	17.22	0.885	0.842	0.935	1.038	0.843	1	0.974	1.125	1.025	1.131	1.179	1.047
	I3LU57	Uncharacterized protein OS=Sus scrofa OX=9823 GN=TENM3	1.335	Up	0.0110445	TENM3	264.19	0.804	0.853	0.968	1.042	0.921	0.96	0.95	1.053	0.976	1.237	1.171	1.096
	I3LEB7	Non-specific lipid-transfer protein OS=Sus scrofa OX=9823 GN=PODN	1.441	Up	0.0159151	PODN	77.912		0.805	0.799		1.306	1.078		0.832	0.926		1.102	1.209
developmental process	A0A287AB74	Gap junction protein OS=Sus scrofa OX=9823 GN=GJA1	0.759	Down	0.038676	GJA1	36.388	1.292	1.217	1.057	1.005	0.935	1.049	0.867	1.037	0.864	0.817	0.86	1.028
	C3S7K6	Calcium-binding protein A9 OS=Sus scrofa OX=9823 GN=S100A9	1.245	Up	0.022716	S100A9	15.892	1.002	0.96	0.858	0.897	0.897	0.892	0.872	0.957	1.157	1.245	1.18	1.086
	Q8MGP9	MHC class II antigen OS=Sus scrofa OX=9823 GN=SLA-DQB	0.635	Down	0.025585	SLA-DQB	29.594	1.274	1.152	1.29	0.851	0.96	1.187	0.992	1.287	0.637	0.844	0.599	0.917
	D0G6S5	3-beta-hydroxysteroid-Delta(8),Delta(7)-isomerase OS=Sus scrofa OX=9823 GN=EBP	1.573	Up	0.0106168	EBP	26.564	0.776	0.855	0.858	1.072	0.976	1.189	0.749	0.813	0.905	1.473	1.36	1.081
	A3EX84	Galectin OS=Sus scrofa OX=9823 GN=LGALS3	0.83	Down	0.048561	LGALS3	27.214	1.213	1.144	1.033	0.875	1.029	0.962	0.979	0.95	0.995	0.904	0.882	1.027
other | behavior	F1RWM4	Protein phosphatase 1 regulatory subunit 1B OS=Sus scrofa OX=9823 GN=PPP1R1B	1.515	Up	0.0099433	PPP1R1B	22.804	0.751	0.818	0.908	0.975	1.071	0.99	0.933	0.939	0.935	1.423	1.212	1.118
other | reproduction	Q8MKG1	Corticosteroid 11-beta-dehydrogenase isozyme 2 OS=Sus scrofa OX=9823 GN=HSD11B2	1.308	Up	0.0135784	HSD11B2	43.582	0.869	0.798	0.97	0.905	0.983	1.019	1.056	1.046	0.945	1.193	1.174	1.081
	F1RWM4	Protein phosphatase 1 regulatory subunit 1B OS=Sus scrofa OX=9823 GN=PPP1R1B	1.515	Up	0.0099433	PPP1R1B	22.804	0.751	0.818	0.908	0.975	1.071	0.99	0.933	0.939	0.935	1.423	1.212	1.118
other | biological adhesion	A0A287AEH1	Laminin subunit alpha 5 OS=Sus scrofa OX=9823 GN=LAMA5	0.808	Down	0.0022387	LAMA5	395.66	1.089	1.112	1.159	1.025	1.059	1.074	0.992	0.961	0.861	0.862	0.916	0.936
	C3S7K6	Calcium-binding protein A9 OS=Sus scrofa OX=9823 GN=S100A9	1.245	Up	0.022716	S100A9	15.892	1.002	0.96	0.858	0.897	0.897	0.892	0.872	0.957	1.157	1.245	1.18	1.086
other | locomotion	C3S7K6	Calcium-binding protein A9 OS=Sus scrofa OX=9823 GN=S100A9	1.245	Up	0.022716	S100A9	15.892	1.002	0.96	0.858	0.897	0.897	0.892	0.872	0.957	1.157	1.245	1.18	1.086
	A3EX84	Galectin OS=Sus scrofa OX=9823 GN=LGALS3	0.83	Down	0.048561	LGALS3	27.214	1.213	1.144	1.033	0.875	1.029	0.962	0.979	0.95	0.995	0.904	0.882	1.027
other | multi-organism process	Q8MKG1	Corticosteroid 11-beta-dehydrogenase isozyme 2 OS=Sus scrofa OX=9823 GN=HSD11B2	1.308	Up	0.0135784	HSD11B2	43.582	0.869	0.798	0.97	0.905	0.983	1.019	1.056	1.046	0.945	1.193	1.174	1.081
	Q866Y3	N-acetylmuramoyl-L-alanine amidase OS=Sus scrofa OX=9823 GN=PGLYRP2	1.213	Up	0.00069923	PGLYRP2	64.593	0.902	0.901	0.942	1.057	1.14	0.931	0.931	0.877	1.038	1.14	1.104	1.086
	F1RWM4	Protein phosphatase 1 regulatory subunit 1B OS=Sus scrofa OX=9823 GN=PPP1R1B	1.515	Up	0.0099433	PPP1R1B	22.804	0.751	0.818	0.908	0.975	1.071	0.99	0.933	0.939	0.935	1.423	1.212	1.118
cell	A5D9L3	MHC class II, DM beta precursor OS=Sus scrofa OX=9823 GN=SLA-DMB	0.817	Down	0.035381	SLA-DMB	29.847	1.175	1.063	1.087	0.924	1.055	1.054	1.017	1.049	0.859	0.86	0.844	1.013
	A0A287A6K2	Epiplakin 1 OS=Sus scrofa OX=9823 GN=EPPK1	1.237	Up	0.026761	EPPK1	484.16	0.945	0.799	0.952	1.117	0.983	0.985	0.955	1.059	0.898	1.067	1.166	1.101
	I3L648	Sulfotransferase OS=Sus scrofa OX=9823 GN=SULT1C3	1.585	Up	0.030984	SULT1C3	35.992	0.684	0.77	1.038	1.145	1.023	0.786	0.806	0.826	1.007	1.41	1.411	1.13
	Q3S3F7	Sulfotransferase OS=Sus scrofa OX=9823 GN=SULT2A1	1.798	Up	0.046923	SULT2A1	33.532	0.585	0.688	1.001	0.974	1.063	0.91	0.788	1.033	0.968	1.745	1.227	1.117
	F1STK8	Ester hydrolase C11orf54 homolog OS=Sus scrofa OX=9823 GN=C11orf54	1.599	Up	0.04578	C11orf54	35.2	0.741	0.719		1.002	1.287		0.82	0.99		1.286	1.049
	F1RIP3	Ferritin OS=Sus scrofa OX=9823 GN=FTL	0.773	Down	0.0111816	FTL	19.992	1.167	1.121	1.151	1.091	1.101	1.13	0.957	0.973	0.76	0.818	0.854	0.988
	I3LKV1	High mobility group nucleosomal binding domain 4 OS=Sus scrofa OX=9823 GN=HMGN4	1.284	Up	0.04816	HMGN4	9.5267	0.811	1.072	0.884	0.977	0.832	1.189	1.019	0.86	0.882	1.206	1.247	1.099
	F1S935	60S ribosomal protein L18a OS=Sus scrofa OX=9823 GN=RPL18A	1.234	Up	0.010478	RPL18A	17.477	0.928	0.944		0.935	0.939		0.976	0.983		1.178	1.132
	I3LJJ4	Delta(3,5)-Delta(2,4)-dienoyl-CoA isomerase, mitochondrial OS=Sus scrofa OX=9823 GN=ECH1	1.225	Up	0.003904	ECH1	32.4	0.909	0.874	0.946	1.056	1.046	0.943	0.903	0.987	1.027	1.169	1.096	1.077
	A0A287AE76	60S ribosomal protein L4 OS=Sus scrofa OX=9823 GN=RPL4	1.258	Up	0.04042	RPL4	44.692	0.927	0.82	0.941	0.962	0.962	0.958	0.907	1.009	1.126	1.196	1.194	0.991
	P10612	Cholesterol side-chain cleavage enzyme, mitochondrial OS=Sus scrofa OX=9823 GN=CYP11A1	1.228	Up	0.0199824	CYP11A1	60.257	0.914	0.897	0.98	0.948	0.962	0.979	0.911	1.01	0.977	1.245	1.121	1.06
	P01965	Hemoglobin subunit alpha OS=Sus scrofa OX=9823 GN=HBA	1.208	Up	0.022703	HBA	15.039	0.887	0.799	0.919	1.118	1.031	0.945	0.981	1.18	1.02	1.063	0.986	1.097
	F1RWM4	Protein phosphatase 1 regulatory subunit 1B OS=Sus scrofa OX=9823 GN=PPP1R1B	1.515	Up	0.0099433	PPP1R1B	22.804	0.751	0.818	0.908	0.975	1.071	0.99	0.933	0.939	0.935	1.423	1.212	1.118
	A0A287AB74	Gap junction protein OS=Sus scrofa OX=9823 GN=GJA1	0.759	Down	0.038676	GJA1	36.388	1.292	1.217	1.057	1.005	0.935	1.049	0.867	1.037	0.864	0.817	0.86	1.028
	F1SR48	Protein phosphatase 1 regulatory inhibitor subunit 1A OS=Sus scrofa OX=9823 GN=PPP1R1A	1.261	Up	0.0073589	PPP1R1A	17.22	0.885	0.842	0.935	1.038	0.843	1	0.974	1.125	1.025	1.131	1.179	1.047
	F1RII7	Hemoglobin subunit beta OS=Sus scrofa OX=9823 GN=HBB	1.209	Up	0.024739	HBB	16.166	0.883	0.785	0.91	1.072	1.001	0.936	0.984	1.257	1.064	1.053	0.979	1.085
	A1XQU5	60S ribosomal protein L27 OS=Sus scrofa OX=9823 GN=RPL27	1.233	Up	0.0138802	RPL27	15.798	0.956	0.961	0.863	0.948	0.81	0.991	0.996	0.987	1.059	1.111	1.225	1.092
	F2Z5F5	40S ribosomal protein S8 OS=Sus scrofa OX=9823 GN=RPS8	1.296	Up	0.0147795	RPS8	24.205	0.887	0.884	0.912	0.904	0.887	0.973	0.948	1.001	1.092	1.228	1.227	1.021
	F1SGV8	Phosphatidylinositol N-acetylglucosaminyltransferase subunit P OS=Sus scrofa OX=9823 GN=PIGP	1.295	Up	0.0022849	PIGP	14.971	0.903	0.806	0.858	1.121	1.105	1.031	0.913	0.964	1.044	1.098	1.146	1.079
	I3LSD3	60S ribosomal protein L13 OS=Sus scrofa OX=9823 GN=RPL13	1.5	Up	0.0023996	RPL13	24.305	0.854	0.849	0.82	0.883	0.912	0.939	0.936	0.885	1.086	1.337	1.327	1.121
	I3LLV0	WASH complex subunit 4 OS=Sus scrofa OX=9823 GN=WASHC4	1.245	Up	0.0063954	WASHC4	136.23	0.95	0.827	0.877	1.016	1.039	1.031	0.998	1.018	1.01	1.083	1.13	1.092
	C3S7K6	Calcium-binding protein A9 OS=Sus scrofa OX=9823 GN=S100A9	1.245	Up	0.022716	S100A9	15.892	1.002	0.96	0.858	0.897	0.897	0.892	0.872	0.957	1.157	1.245	1.18	1.086
	Q8MGP9	MHC class II antigen OS=Sus scrofa OX=9823 GN=SLA-DQB	0.635	Down	0.025585	SLA-DQB	29.594	1.274	1.152	1.29	0.851	0.96	1.187	0.992	1.287	0.637	0.844	0.599	0.917
	Q28960	Carbonyl reductase [NADPH] 1 OS=Sus scrofa OX=9823 GN=CBR1	1.244	Up	0.04428	CBR1	31.693	0.983	0.958	0.876	1.077	1.018	0.922	0.868	0.947	0.862	1.093	1.085	1.325
	Q2YGT9	60S ribosomal protein L6 OS=Sus scrofa OX=9823 GN=RPL6	1.379	Up	0.036065	RPL6	32.19	0.86	0.866	0.957	0.84	0.917	0.94	0.891	0.992	1.067	1.439	1.224	1.036
	I3LLU0	Glycerol-3-phosphate dehydrogenase [NAD(+)] OS=Sus scrofa OX=9823 GN=GPD1L	1.298	Up	0.0052768	GPD1L	38.224	0.892	0.934	0.892	1.049	0.858	1.016	0.943	0.92	0.978	1.119	1.283	1.127
	I3LEB7	Non-specific lipid-transfer protein OS=Sus scrofa OX=9823 GN=PODN	1.441	Up	0.0159151	PODN	77.912		0.805	0.799		1.306	1.078		0.832	0.926		1.102	1.209
	A0A287AV28	Glycerol-3-phosphate dehydrogenase [NAD(+)] OS=Sus scrofa OX=9823	1.317	Up	0.032059	---	37.97	0.888	0.95		1.027	0.891		0.949	0.916		1.165	1.256
	F6PX46	SLA class II histocompatibility antigen, DQ haplotype D alpha chain precursor OS=Sus scrofa OX=9823 GN=SLA-DQA1	0.79	Down	0.0106619	SLA-DQA1	27.638	1.206	1.237	1.14	1.016	1.067	1.252	0.902	0.818	0.625	0.967	0.859	1.003
	I3LQ84	Collagen type VI alpha 2 chain OS=Sus scrofa OX=9823 GN=COL6A2	0.816	Down	0.0049802	COL6A2	102.77	1.13	1.071	1.206	1.026	1.06	1.08	0.939	0.933	0.807	0.924	0.946	0.911
	F1SSR4	Isovaleryl-CoA dehydrogenase, mitochondrial OS=Sus scrofa OX=9823 GN=IVD	1.237	Up	0.0123796	IVD	53.737	0.897	0.902	0.99	0.969	1.032	0.958	0.916	0.962	0.954	1.236	1.096	1.118
	F1SIE9	Cytochrome P450 OS=Sus scrofa OX=9823 GN=CYP1A1	0.798	Down	0.00075569	CYP1A1	58.504	1.158	1.209	1.179	1.001	0.997	0.963	0.886	0.866	0.945	0.905	0.956	0.969
	F1SR87	Zinc finger AN1-type containing 2B OS=Sus scrofa OX=9823 GN=ZFAND2B	1.219	Up	0.047322	ZFAND2B	28.316	0.813	0.96	0.985	1.098	1.033	1.026	0.931	0.991	0.9	1.203	1.063	1.096
	Q29201	40S ribosomal protein S16 OS=Sus scrofa OX=9823 GN=RPS16	1.209	Up	0.0148174	RPS16	16.445	0.956	0.898	0.92	0.926	0.953	0.993	0.988	0.964	1.06	1.156	1.171	1.026
	F1SIC0	Protein kinase C and casein kinase substrate in neurons 3 OS=Sus scrofa OX=9823 GN=PACSIN3	1.234	Up	0.0179001	PACSIN3	48.75	0.858	0.929	0.978	1.025	1.084	0.969	0.935	0.929	0.933	1.22	1.068	1.125
	A0A287AG37	G3BP stress granule assembly factor 2 OS=Sus scrofa OX=9823 GN=G3BP2	0.736	Down	0.021521	G3BP2	50.745	1.116		1.184	1.133		0.975	0.938		0.973	0.817		0.876
	F1RGY8	Endoplasmic reticulum oxidoreductase 1 beta OS=Sus scrofa OX=9823 GN=ERO1B	1.276	Up	0.0032031	ERO1B	57.872	0.824	0.902	0.916	1.099	1.049	1.017	0.976	0.947	0.956	1.081	1.157	1.132
	F1SQS9	Carbonic anhydrase 5B OS=Sus scrofa OX=9823 GN=CA5B	1.322	Up	0.036805	CA5B	36.562	0.675	0.837	0.92	1.146	1.019	0.664	1.139	1.085	1.275	1.084	1.094	1.037
	Q95342	60S ribosomal protein L18 OS=Sus scrofa OX=9823 GN=RPL18	1.234	Up	0.037441	RPL18	22.304	0.897	0.852	1.007	1.021	0.999	0.846	0.907	1.052	1.098	1.219	1.148	1.035
	Q8WNV7	Dehydrogenase/reductase SDR family member 4 OS=Sus scrofa OX=9823 GN=DHRS4	1.316	Up	0.020779	DHRS4	29.918	0.794	0.94	0.955	1.086	0.984	0.888	0.904	0.984	0.918	1.258	1.079	1.203
	I3LSN3	Peroxisomal biogenesis factor 10 OS=Sus scrofa OX=9823 GN=PEX10	1.244	Up	0.0192961	PEX10	37.185		0.9	0.886		0.941	0.921		1.015	1.112		1.144	1.078
	F2Z5Q2	Uncharacterized protein OS=Sus scrofa OX=9823 GN=RPL24	1.298	Up	0.032121	RPL24	17.779	0.85	0.97	0.908	0.883	0.963	1.02	1.014	0.855	1.058	1.301	1.213	1.027
	D0G6S5	3-beta-hydroxysteroid-Delta(8),Delta(7)-isomerase OS=Sus scrofa OX=9823 GN=EBP	1.573	Up	0.0106168	EBP	26.564	0.776	0.855	0.858	1.072	0.976	1.189	0.749	0.813	0.905	1.473	1.36	1.081
	F1SMQ4	Adenosylhomocysteinase OS=Sus scrofa OX=9823 GN=AHCYL2	1.214	Up	0.0127819	AHCYL2	70.022	0.877	0.894	0.973	1.057	1.048	0.967	0.921	1.014	0.995	1.182	1.082	1.067
	A3EX84	Galectin OS=Sus scrofa OX=9823 GN=LGALS3	0.83	Down	0.048561	LGALS3	27.214	1.213	1.144	1.033	0.875	1.029	0.962	0.979	0.95	0.995	0.904	0.882	1.027
	Q8MIR0	L-threonine 3-dehydrogenase, mitochondrial OS=Sus scrofa OX=9823 GN=TDH	1.598	Up	0.0181779	TDH	41.432	0.799	0.868		0.846	0.853		1.104	0.872		1.267	1.397
	I3LUR7	Collagen type VI alpha 3 chain OS=Sus scrofa OX=9823 GN=COL6A3	0.822	Down	0.0012229	COL6A3	317.8	1.066	1.084	1.122	0.981	1.064	1.179	0.957	0.951	0.851	0.917	0.908	0.863
	P16549	Dimethylaniline monooxygenase [N-oxide-forming] 1 OS=Sus scrofa OX=9823 GN=FMO1	0.793	Down	0.029724	FMO1	59.952	1.13	1.005	1.011	0.855	0.994	1.126	1.187	1.09	1.082	0.768	0.932	0.795
	Q9N1F5	Glutathione S-transferase omega-1 OS=Sus scrofa OX=9823 GN=GSTO1	1.221	Up	0.022459	GSTO1	27.418	0.914	0.855	1.013	0.954	1.009	0.889	0.959	1.018	1.006	1.189	1.119	1.089
organelle	A0A287A6K2	Epiplakin 1 OS=Sus scrofa OX=9823 GN=EPPK1	1.237	Up	0.026761	EPPK1	484.16	0.945	0.799	0.952	1.117	0.983	0.985	0.955	1.059	0.898	1.067	1.166	1.101
	F1STK8	Ester hydrolase C11orf54 homolog OS=Sus scrofa OX=9823 GN=C11orf54	1.599	Up	0.04578	C11orf54	35.2	0.741	0.719		1.002	1.287		0.82	0.99		1.286	1.049
	I3LKV1	High mobility group nucleosomal binding domain 4 OS=Sus scrofa OX=9823 GN=HMGN4	1.284	Up	0.04816	HMGN4	9.5267	0.811	1.072	0.884	0.977	0.832	1.189	1.019	0.86	0.882	1.206	1.247	1.099
	F1S935	60S ribosomal protein L18a OS=Sus scrofa OX=9823 GN=RPL18A	1.234	Up	0.010478	RPL18A	17.477	0.928	0.944		0.935	0.939		0.976	0.983		1.178	1.132
	I3LJJ4	Delta(3,5)-Delta(2,4)-dienoyl-CoA isomerase, mitochondrial OS=Sus scrofa OX=9823 GN=ECH1	1.225	Up	0.003904	ECH1	32.4	0.909	0.874	0.946	1.056	1.046	0.943	0.903	0.987	1.027	1.169	1.096	1.077
	A0A287AE76	60S ribosomal protein L4 OS=Sus scrofa OX=9823 GN=RPL4	1.258	Up	0.04042	RPL4	44.692	0.927	0.82	0.941	0.962	0.962	0.958	0.907	1.009	1.126	1.196	1.194	0.991
	P10612	Cholesterol side-chain cleavage enzyme, mitochondrial OS=Sus scrofa OX=9823 GN=CYP11A1	1.228	Up	0.0199824	CYP11A1	60.257	0.914	0.897	0.98	0.948	0.962	0.979	0.911	1.01	0.977	1.245	1.121	1.06
	F1RWM4	Protein phosphatase 1 regulatory subunit 1B OS=Sus scrofa OX=9823 GN=PPP1R1B	1.515	Up	0.0099433	PPP1R1B	22.804	0.751	0.818	0.908	0.975	1.071	0.99	0.933	0.939	0.935	1.423	1.212	1.118
	A1XQU5	60S ribosomal protein L27 OS=Sus scrofa OX=9823 GN=RPL27	1.233	Up	0.0138802	RPL27	15.798	0.956	0.961	0.863	0.948	0.81	0.991	0.996	0.987	1.059	1.111	1.225	1.092
	F2Z5F5	40S ribosomal protein S8 OS=Sus scrofa OX=9823 GN=RPS8	1.296	Up	0.0147795	RPS8	24.205	0.887	0.884	0.912	0.904	0.887	0.973	0.948	1.001	1.092	1.228	1.227	1.021
	F1S285	Collagen type XIV alpha 1 chain OS=Sus scrofa OX=9823 GN=COL14A1	0.755	Down	0.022976	COL14A1	189.82	1.126	1.039	1.327	0.939	1.069	1.076	1.007	0.985	0.782	0.908	0.897	0.833
	F1SGV8	Phosphatidylinositol N-acetylglucosaminyltransferase subunit P OS=Sus scrofa OX=9823 GN=PIGP	1.295	Up	0.0022849	PIGP	14.971	0.903	0.806	0.858	1.121	1.105	1.031	0.913	0.964	1.044	1.098	1.146	1.079
	I3LSD3	60S ribosomal protein L13 OS=Sus scrofa OX=9823 GN=RPL13	1.5	Up	0.0023996	RPL13	24.305	0.854	0.849	0.82	0.883	0.912	0.939	0.936	0.885	1.086	1.337	1.327	1.121
	I3LLV0	WASH complex subunit 4 OS=Sus scrofa OX=9823 GN=WASHC4	1.245	Up	0.0063954	WASHC4	136.23	0.95	0.827	0.877	1.016	1.039	1.031	0.998	1.018	1.01	1.083	1.13	1.092
	C3S7K6	Calcium-binding protein A9 OS=Sus scrofa OX=9823 GN=S100A9	1.245	Up	0.022716	S100A9	15.892	1.002	0.96	0.858	0.897	0.897	0.892	0.872	0.957	1.157	1.245	1.18	1.086
	Q8MGP9	MHC class II antigen OS=Sus scrofa OX=9823 GN=SLA-DQB	0.635	Down	0.025585	SLA-DQB	29.594	1.274	1.152	1.29	0.851	0.96	1.187	0.992	1.287	0.637	0.844	0.599	0.917
	Q2YGT9	60S ribosomal protein L6 OS=Sus scrofa OX=9823 GN=RPL6	1.379	Up	0.036065	RPL6	32.19	0.86	0.866	0.957	0.84	0.917	0.94	0.891	0.992	1.067	1.439	1.224	1.036
	I3LLU0	Glycerol-3-phosphate dehydrogenase [NAD(+)] OS=Sus scrofa OX=9823 GN=GPD1L	1.298	Up	0.0052768	GPD1L	38.224	0.892	0.934	0.892	1.049	0.858	1.016	0.943	0.92	0.978	1.119	1.283	1.127
	F1SCZ6	Multiple inositol-polyphosphate phosphatase 1 OS=Sus scrofa OX=9823 GN=MINPP1	1.218	Up	0.0118005	MINPP1	55.084	0.948	0.912		0.928	0.949		0.991	1.018		1.144	1.122
	I3LQ84	Collagen type VI alpha 2 chain OS=Sus scrofa OX=9823 GN=COL6A2	0.816	Down	0.0049802	COL6A2	102.77	1.13	1.071	1.206	1.026	1.06	1.08	0.939	0.933	0.807	0.924	0.946	0.911
	F1SSR4	Isovaleryl-CoA dehydrogenase, mitochondrial OS=Sus scrofa OX=9823 GN=IVD	1.237	Up	0.0123796	IVD	53.737	0.897	0.902	0.99	0.969	1.032	0.958	0.916	0.962	0.954	1.236	1.096	1.118
	F1SIE9	Cytochrome P450 OS=Sus scrofa OX=9823 GN=CYP1A1	0.798	Down	0.00075569	CYP1A1	58.504	1.158	1.209	1.179	1.001	0.997	0.963	0.886	0.866	0.945	0.905	0.956	0.969
	Q29201	40S ribosomal protein S16 OS=Sus scrofa OX=9823 GN=RPS16	1.209	Up	0.0148174	RPS16	16.445	0.956	0.898	0.92	0.926	0.953	0.993	0.988	0.964	1.06	1.156	1.171	1.026
	F1SIC0	Protein kinase C and casein kinase substrate in neurons 3 OS=Sus scrofa OX=9823 GN=PACSIN3	1.234	Up	0.0179001	PACSIN3	48.75	0.858	0.929	0.978	1.025	1.084	0.969	0.935	0.929	0.933	1.22	1.068	1.125
	F1RGY8	Endoplasmic reticulum oxidoreductase 1 beta OS=Sus scrofa OX=9823 GN=ERO1B	1.276	Up	0.0032031	ERO1B	57.872	0.824	0.902	0.916	1.099	1.049	1.017	0.976	0.947	0.956	1.081	1.157	1.132
	F1SQS9	Carbonic anhydrase 5B OS=Sus scrofa OX=9823 GN=CA5B	1.322	Up	0.036805	CA5B	36.562	0.675	0.837	0.92	1.146	1.019	0.664	1.139	1.085	1.275	1.084	1.094	1.037
	Q95342	60S ribosomal protein L18 OS=Sus scrofa OX=9823 GN=RPL18	1.234	Up	0.037441	RPL18	22.304	0.897	0.852	1.007	1.021	0.999	0.846	0.907	1.052	1.098	1.219	1.148	1.035
	Q8WNV7	Dehydrogenase/reductase SDR family member 4 OS=Sus scrofa OX=9823 GN=DHRS4	1.316	Up	0.020779	DHRS4	29.918	0.794	0.94	0.955	1.086	0.984	0.888	0.904	0.984	0.918	1.258	1.079	1.203
	I3LSN3	Peroxisomal biogenesis factor 10 OS=Sus scrofa OX=9823 GN=PEX10	1.244	Up	0.0192961	PEX10	37.185		0.9	0.886		0.941	0.921		1.015	1.112		1.144	1.078
	F2Z5Q2	Uncharacterized protein OS=Sus scrofa OX=9823 GN=RPL24	1.298	Up	0.032121	RPL24	17.779	0.85	0.97	0.908	0.883	0.963	1.02	1.014	0.855	1.058	1.301	1.213	1.027
	D0G6S5	3-beta-hydroxysteroid-Delta(8),Delta(7)-isomerase OS=Sus scrofa OX=9823 GN=EBP	1.573	Up	0.0106168	EBP	26.564	0.776	0.855	0.858	1.072	0.976	1.189	0.749	0.813	0.905	1.473	1.36	1.081
	F1SMQ4	Adenosylhomocysteinase OS=Sus scrofa OX=9823 GN=AHCYL2	1.214	Up	0.0127819	AHCYL2	70.022	0.877	0.894	0.973	1.057	1.048	0.967	0.921	1.014	0.995	1.182	1.082	1.067
	A3EX84	Galectin OS=Sus scrofa OX=9823 GN=LGALS3	0.83	Down	0.048561	LGALS3	27.214	1.213	1.144	1.033	0.875	1.029	0.962	0.979	0.95	0.995	0.904	0.882	1.027
	Q8MIR0	L-threonine 3-dehydrogenase, mitochondrial OS=Sus scrofa OX=9823 GN=TDH	1.598	Up	0.0181779	TDH	41.432	0.799	0.868		0.846	0.853		1.104	0.872		1.267	1.397
	I3LUR7	Collagen type VI alpha 3 chain OS=Sus scrofa OX=9823 GN=COL6A3	0.822	Down	0.0012229	COL6A3	317.8	1.066	1.084	1.122	0.981	1.064	1.179	0.957	0.951	0.851	0.917	0.908	0.863
	P16549	Dimethylaniline monooxygenase [N-oxide-forming] 1 OS=Sus scrofa OX=9823 GN=FMO1	0.793	Down	0.029724	FMO1	59.952	1.13	1.005	1.011	0.855	0.994	1.126	1.187	1.09	1.082	0.768	0.932	0.795
membrane	A5D9L3	MHC class II, DM beta precursor OS=Sus scrofa OX=9823 GN=SLA-DMB	0.817	Down	0.035381	SLA-DMB	29.847	1.175	1.063	1.087	0.924	1.055	1.054	1.017	1.049	0.859	0.86	0.844	1.013
	F1S935	60S ribosomal protein L18a OS=Sus scrofa OX=9823 GN=RPL18A	1.234	Up	0.010478	RPL18A	17.477	0.928	0.944		0.935	0.939		0.976	0.983		1.178	1.132
	A0A287ASZ1	ATP-binding cassette, sub-family B (MDR/TAP), member 1 OS=Sus scrofa OX=9823 GN=ABCB1	0.742	Down	0.023579	ABCB1	126.6	1.341	1.091	1.349	0.841	0.966	0.901	0.928	1	0.814	0.852	0.976	0.976
	I3LJJ4	Delta(3,5)-Delta(2,4)-dienoyl-CoA isomerase, mitochondrial OS=Sus scrofa OX=9823 GN=ECH1	1.225	Up	0.003904	ECH1	32.4	0.909	0.874	0.946	1.056	1.046	0.943	0.903	0.987	1.027	1.169	1.096	1.077
	P10612	Cholesterol side-chain cleavage enzyme, mitochondrial OS=Sus scrofa OX=9823 GN=CYP11A1	1.228	Up	0.0199824	CYP11A1	60.257	0.914	0.897	0.98	0.948	0.962	0.979	0.911	1.01	0.977	1.245	1.121	1.06
	Q866Y3	N-acetylmuramoyl-L-alanine amidase OS=Sus scrofa OX=9823 GN=PGLYRP2	1.213	Up	0.00069923	PGLYRP2	64.593	0.902	0.901	0.942	1.057	1.14	0.931	0.931	0.877	1.038	1.14	1.104	1.086
	A0A287AB74	Gap junction protein OS=Sus scrofa OX=9823 GN=GJA1	0.759	Down	0.038676	GJA1	36.388	1.292	1.217	1.057	1.005	0.935	1.049	0.867	1.037	0.864	0.817	0.86	1.028
	A0A286ZXY8	Squalene synthase OS=Sus scrofa OX=9823 GN=FDFT1	1.445	Up	0.0102412	FDFT1	47.76	0.829	0.945	0.726	0.928	1.001	1.096	0.967	0.92	0.983	1.261	1.14	1.211
	I3LU57	Uncharacterized protein OS=Sus scrofa OX=9823 GN=TENM3	1.335	Up	0.0110445	TENM3	264.19	0.804	0.853	0.968	1.042	0.921	0.96	0.95	1.053	0.976	1.237	1.171	1.096
	F1SGV8	Phosphatidylinositol N-acetylglucosaminyltransferase subunit P OS=Sus scrofa OX=9823 GN=PIGP	1.295	Up	0.0022849	PIGP	14.971	0.903	0.806	0.858	1.121	1.105	1.031	0.913	0.964	1.044	1.098	1.146	1.079
	I3LSD3	60S ribosomal protein L13 OS=Sus scrofa OX=9823 GN=RPL13	1.5	Up	0.0023996	RPL13	24.305	0.854	0.849	0.82	0.883	0.912	0.939	0.936	0.885	1.086	1.337	1.327	1.121
	Q8MGP9	MHC class II antigen OS=Sus scrofa OX=9823 GN=SLA-DQB	0.635	Down	0.025585	SLA-DQB	29.594	1.274	1.152	1.29	0.851	0.96	1.187	0.992	1.287	0.637	0.844	0.599	0.917
	Q2YGT9	60S ribosomal protein L6 OS=Sus scrofa OX=9823 GN=RPL6	1.379	Up	0.036065	RPL6	32.19	0.86	0.866	0.957	0.84	0.917	0.94	0.891	0.992	1.067	1.439	1.224	1.036
	I3LLU0	Glycerol-3-phosphate dehydrogenase [NAD(+)] OS=Sus scrofa OX=9823 GN=GPD1L	1.298	Up	0.0052768	GPD1L	38.224	0.892	0.934	0.892	1.049	0.858	1.016	0.943	0.92	0.978	1.119	1.283	1.127
	F6PX46	SLA class II histocompatibility antigen, DQ haplotype D alpha chain precursor OS=Sus scrofa OX=9823 GN=SLA-DQA1	0.79	Down	0.0106619	SLA-DQA1	27.638	1.206	1.237	1.14	1.016	1.067	1.252	0.902	0.818	0.625	0.967	0.859	1.003
	I3LQ84	Collagen type VI alpha 2 chain OS=Sus scrofa OX=9823 GN=COL6A2	0.816	Down	0.0049802	COL6A2	102.77	1.13	1.071	1.206	1.026	1.06	1.08	0.939	0.933	0.807	0.924	0.946	0.911
	F1RGY8	Endoplasmic reticulum oxidoreductase 1 beta OS=Sus scrofa OX=9823 GN=ERO1B	1.276	Up	0.0032031	ERO1B	57.872	0.824	0.902	0.916	1.099	1.049	1.017	0.976	0.947	0.956	1.081	1.157	1.132
	F6PY11	Squalene monooxygenase OS=Sus scrofa OX=9823 GN=SQLE	1.293	Up	0.02104	SQLE	54.296	0.94	0.89		1.054	1.038		0.84	0.931		1.214	1.152
	I3LSN3	Peroxisomal biogenesis factor 10 OS=Sus scrofa OX=9823 GN=PEX10	1.244	Up	0.0192961	PEX10	37.185		0.9	0.886		0.941	0.921		1.015	1.112		1.144	1.078
	D0G6S5	3-beta-hydroxysteroid-Delta(8),Delta(7)-isomerase OS=Sus scrofa OX=9823 GN=EBP	1.573	Up	0.0106168	EBP	26.564	0.776	0.855	0.858	1.072	0.976	1.189	0.749	0.813	0.905	1.473	1.36	1.081
	A3EX84	Galectin OS=Sus scrofa OX=9823 GN=LGALS3	0.83	Down	0.048561	LGALS3	27.214	1.213	1.144	1.033	0.875	1.029	0.962	0.979	0.95	0.995	0.904	0.882	1.027
	I3LUR7	Collagen type VI alpha 3 chain OS=Sus scrofa OX=9823 GN=COL6A3	0.822	Down	0.0012229	COL6A3	317.8	1.066	1.084	1.122	0.981	1.064	1.179	0.957	0.951	0.851	0.917	0.908	0.863
	A0A287A4E1	Uncharacterized protein OS=Sus scrofa OX=9823 GN=LOC100154179	1.253	Up	0.028396	LOC100154179	49.389	0.876	0.857	0.946	0.916	1.173	0.991	0.977	0.963	1	1.253	1.035	1.068
	P16549	Dimethylaniline monooxygenase [N-oxide-forming] 1 OS=Sus scrofa OX=9823 GN=FMO1	0.793	Down	0.029724	FMO1	59.952	1.13	1.005	1.011	0.855	0.994	1.126	1.187	1.09	1.082	0.768	0.932	0.795
macromolecular complex	A5D9L3	MHC class II, DM beta precursor OS=Sus scrofa OX=9823 GN=SLA-DMB	0.817	Down	0.035381	SLA-DMB	29.847	1.175	1.063	1.087	0.924	1.055	1.054	1.017	1.049	0.859	0.86	0.844	1.013
	F1S935	60S ribosomal protein L18a OS=Sus scrofa OX=9823 GN=RPL18A	1.234	Up	0.010478	RPL18A	17.477	0.928	0.944		0.935	0.939		0.976	0.983		1.178	1.132
	A0A287AE76	60S ribosomal protein L4 OS=Sus scrofa OX=9823 GN=RPL4	1.258	Up	0.04042	RPL4	44.692	0.927	0.82	0.941	0.962	0.962	0.958	0.907	1.009	1.126	1.196	1.194	0.991
	P01965	Hemoglobin subunit alpha OS=Sus scrofa OX=9823 GN=HBA	1.208	Up	0.022703	HBA	15.039	0.887	0.799	0.919	1.118	1.031	0.945	0.981	1.18	1.02	1.063	0.986	1.097
	A0A287AB74	Gap junction protein OS=Sus scrofa OX=9823 GN=GJA1	0.759	Down	0.038676	GJA1	36.388	1.292	1.217	1.057	1.005	0.935	1.049	0.867	1.037	0.864	0.817	0.86	1.028
	F1RII7	Hemoglobin subunit beta OS=Sus scrofa OX=9823 GN=HBB	1.209	Up	0.024739	HBB	16.166	0.883	0.785	0.91	1.072	1.001	0.936	0.984	1.257	1.064	1.053	0.979	1.085
	A1XQU5	60S ribosomal protein L27 OS=Sus scrofa OX=9823 GN=RPL27	1.233	Up	0.0138802	RPL27	15.798	0.956	0.961	0.863	0.948	0.81	0.991	0.996	0.987	1.059	1.111	1.225	1.092
	F2Z5F5	40S ribosomal protein S8 OS=Sus scrofa OX=9823 GN=RPS8	1.296	Up	0.0147795	RPS8	24.205	0.887	0.884	0.912	0.904	0.887	0.973	0.948	1.001	1.092	1.228	1.227	1.021
	F1SGV8	Phosphatidylinositol N-acetylglucosaminyltransferase subunit P OS=Sus scrofa OX=9823 GN=PIGP	1.295	Up	0.0022849	PIGP	14.971	0.903	0.806	0.858	1.121	1.105	1.031	0.913	0.964	1.044	1.098	1.146	1.079
	I3LSD3	60S ribosomal protein L13 OS=Sus scrofa OX=9823 GN=RPL13	1.5	Up	0.0023996	RPL13	24.305	0.854	0.849	0.82	0.883	0.912	0.939	0.936	0.885	1.086	1.337	1.327	1.121
	I3LLV0	WASH complex subunit 4 OS=Sus scrofa OX=9823 GN=WASHC4	1.245	Up	0.0063954	WASHC4	136.23	0.95	0.827	0.877	1.016	1.039	1.031	0.998	1.018	1.01	1.083	1.13	1.092
	Q8MGP9	MHC class II antigen OS=Sus scrofa OX=9823 GN=SLA-DQB	0.635	Down	0.025585	SLA-DQB	29.594	1.274	1.152	1.29	0.851	0.96	1.187	0.992	1.287	0.637	0.844	0.599	0.917
	Q2YGT9	60S ribosomal protein L6 OS=Sus scrofa OX=9823 GN=RPL6	1.379	Up	0.036065	RPL6	32.19	0.86	0.866	0.957	0.84	0.917	0.94	0.891	0.992	1.067	1.439	1.224	1.036
	I3LLU0	Glycerol-3-phosphate dehydrogenase [NAD(+)] OS=Sus scrofa OX=9823 GN=GPD1L	1.298	Up	0.0052768	GPD1L	38.224	0.892	0.934	0.892	1.049	0.858	1.016	0.943	0.92	0.978	1.119	1.283	1.127
	A0A287AV28	Glycerol-3-phosphate dehydrogenase [NAD(+)] OS=Sus scrofa OX=9823	1.317	Up	0.032059	---	37.97	0.888	0.95		1.027	0.891		0.949	0.916		1.165	1.256
	F6PX46	SLA class II histocompatibility antigen, DQ haplotype D alpha chain precursor OS=Sus scrofa OX=9823 GN=SLA-DQA1	0.79	Down	0.0106619	SLA-DQA1	27.638	1.206	1.237	1.14	1.016	1.067	1.252	0.902	0.818	0.625	0.967	0.859	1.003
	I3LQ84	Collagen type VI alpha 2 chain OS=Sus scrofa OX=9823 GN=COL6A2	0.816	Down	0.0049802	COL6A2	102.77	1.13	1.071	1.206	1.026	1.06	1.08	0.939	0.933	0.807	0.924	0.946	0.911
	Q29201	40S ribosomal protein S16 OS=Sus scrofa OX=9823 GN=RPS16	1.209	Up	0.0148174	RPS16	16.445	0.956	0.898	0.92	0.926	0.953	0.993	0.988	0.964	1.06	1.156	1.171	1.026
	Q95342	60S ribosomal protein L18 OS=Sus scrofa OX=9823 GN=RPL18	1.234	Up	0.037441	RPL18	22.304	0.897	0.852	1.007	1.021	0.999	0.846	0.907	1.052	1.098	1.219	1.148	1.035
	F2Z5Q2	Uncharacterized protein OS=Sus scrofa OX=9823 GN=RPL24	1.298	Up	0.032121	RPL24	17.779	0.85	0.97	0.908	0.883	0.963	1.02	1.014	0.855	1.058	1.301	1.213	1.027
	I3LUR7	Collagen type VI alpha 3 chain OS=Sus scrofa OX=9823 GN=COL6A3	0.822	Down	0.0012229	COL6A3	317.8	1.066	1.084	1.122	0.981	1.064	1.179	0.957	0.951	0.851	0.917	0.908	0.863
extracellular region	A0A075B7I5	Uncharacterized protein OS=Sus scrofa OX=9823	0.734	Down	0.046179	---	11.866	1.241	1.124	1.032	0.824	1.288	1.209	0.94	0.786	1.122	0.965	0.838	0.691
	F1STK8	Ester hydrolase C11orf54 homolog OS=Sus scrofa OX=9823 GN=C11orf54	1.599	Up	0.04578	C11orf54	35.2	0.741	0.719		1.002	1.287		0.82	0.99		1.286	1.049
	I3LJJ4	Delta(3,5)-Delta(2,4)-dienoyl-CoA isomerase, mitochondrial OS=Sus scrofa OX=9823 GN=ECH1	1.225	Up	0.003904	ECH1	32.4	0.909	0.874	0.946	1.056	1.046	0.943	0.903	0.987	1.027	1.169	1.096	1.077
	Q866Y3	N-acetylmuramoyl-L-alanine amidase OS=Sus scrofa OX=9823 GN=PGLYRP2	1.213	Up	0.00069923	PGLYRP2	64.593	0.902	0.901	0.942	1.057	1.14	0.931	0.931	0.877	1.038	1.14	1.104	1.086
	P51461	Insulin-like 3 OS=Sus scrofa OX=9823 GN=INSL3	1.317	Up	0.020999	INSL3	14.134	0.707	0.866	0.883	1.117	0.894	1.182	1.152	1.069	0.891	1.039	1.134	1.062
	F1S285	Collagen type XIV alpha 1 chain OS=Sus scrofa OX=9823 GN=COL14A1	0.755	Down	0.022976	COL14A1	189.82	1.126	1.039	1.327	0.939	1.069	1.076	1.007	0.985	0.782	0.908	0.897	0.833
	C3S7K6	Calcium-binding protein A9 OS=Sus scrofa OX=9823 GN=S100A9	1.245	Up	0.022716	S100A9	15.892	1.002	0.96	0.858	0.897	0.897	0.892	0.872	0.957	1.157	1.245	1.18	1.086
	I3LLU0	Glycerol-3-phosphate dehydrogenase [NAD(+)] OS=Sus scrofa OX=9823 GN=GPD1L	1.298	Up	0.0052768	GPD1L	38.224	0.892	0.934	0.892	1.049	0.858	1.016	0.943	0.92	0.978	1.119	1.283	1.127
	F1SCZ6	Multiple inositol-polyphosphate phosphatase 1 OS=Sus scrofa OX=9823 GN=MINPP1	1.218	Up	0.0118005	MINPP1	55.084	0.948	0.912		0.928	0.949		0.991	1.018		1.144	1.122
	I3LEB7	Non-specific lipid-transfer protein OS=Sus scrofa OX=9823 GN=PODN	1.441	Up	0.0159151	PODN	77.912		0.805	0.799		1.306	1.078		0.832	0.926		1.102	1.209
	I3LQ84	Collagen type VI alpha 2 chain OS=Sus scrofa OX=9823 GN=COL6A2	0.816	Down	0.0049802	COL6A2	102.77	1.13	1.071	1.206	1.026	1.06	1.08	0.939	0.933	0.807	0.924	0.946	0.911
	A3EX84	Galectin OS=Sus scrofa OX=9823 GN=LGALS3	0.83	Down	0.048561	LGALS3	27.214	1.213	1.144	1.033	0.875	1.029	0.962	0.979	0.95	0.995	0.904	0.882	1.027
	I3LUR7	Collagen type VI alpha 3 chain OS=Sus scrofa OX=9823 GN=COL6A3	0.822	Down	0.0012229	COL6A3	317.8	1.066	1.084	1.122	0.981	1.064	1.179	0.957	0.951	0.851	0.917	0.908	0.863
	F1RWI4	Somatomedin B and thrombospondin type 1 domain containing OS=Sus scrofa OX=9823 GN=SBSPON	0.813	Down	0.02434	SBSPON	29.125	1.022	1.106	1.151	0.958	1.078	1.075	1.14	1	0.819	0.865	0.829	0.972
cell junction	A0A287AB74	Gap junction protein OS=Sus scrofa OX=9823 GN=GJA1	0.759	Down	0.038676	GJA1	36.388	1.292	1.217	1.057	1.005	0.935	1.049	0.867	1.037	0.864	0.817	0.86	1.028
	C3S7K6	Calcium-binding protein A9 OS=Sus scrofa OX=9823 GN=S100A9	1.245	Up	0.022716	S100A9	15.892	1.002	0.96	0.858	0.897	0.897	0.892	0.872	0.957	1.157	1.245	1.18	1.086
	Q2YGT9	60S ribosomal protein L6 OS=Sus scrofa OX=9823 GN=RPL6	1.379	Up	0.036065	RPL6	32.19	0.86	0.866	0.957	0.84	0.917	0.94	0.891	0.992	1.067	1.439	1.224	1.036
membrane-enclosed lumen	F1STK8	Ester hydrolase C11orf54 homolog OS=Sus scrofa OX=9823 GN=C11orf54	1.599	Up	0.04578	C11orf54	35.2	0.741	0.719		1.002	1.287		0.82	0.99		1.286	1.049
	C3S7K6	Calcium-binding protein A9 OS=Sus scrofa OX=9823 GN=S100A9	1.245	Up	0.022716	S100A9	15.892	1.002	0.96	0.858	0.897	0.897	0.892	0.872	0.957	1.157	1.245	1.18	1.086
	F1SSR4	Isovaleryl-CoA dehydrogenase, mitochondrial OS=Sus scrofa OX=9823 GN=IVD	1.237	Up	0.0123796	IVD	53.737	0.897	0.902	0.99	0.969	1.032	0.958	0.916	0.962	0.954	1.236	1.096	1.118
binding	A0A075B7I5	Uncharacterized protein OS=Sus scrofa OX=9823	0.734	Down	0.046179	---	11.866	1.241	1.124	1.032	0.824	1.288	1.209	0.94	0.786	1.122	0.965	0.838	0.691
	A5D9L3	MHC class II, DM beta precursor OS=Sus scrofa OX=9823 GN=SLA-DMB	0.817	Down	0.035381	SLA-DMB	29.847	1.175	1.063	1.087	0.924	1.055	1.054	1.017	1.049	0.859	0.86	0.844	1.013
	F1STK8	Ester hydrolase C11orf54 homolog OS=Sus scrofa OX=9823 GN=C11orf54	1.599	Up	0.04578	C11orf54	35.2	0.741	0.719		1.002	1.287		0.82	0.99		1.286	1.049
	F1RIP3	Ferritin OS=Sus scrofa OX=9823 GN=FTL	0.773	Down	0.0111816	FTL	19.992	1.167	1.121	1.151	1.091	1.101	1.13	0.957	0.973	0.76	0.818	0.854	0.988
	A0A287AEH1	Laminin subunit alpha 5 OS=Sus scrofa OX=9823 GN=LAMA5	0.808	Down	0.0022387	LAMA5	395.66	1.089	1.112	1.159	1.025	1.059	1.074	0.992	0.961	0.861	0.862	0.916	0.936
	A0A287BPF4	Collagen type VI alpha 3 chain OS=Sus scrofa OX=9823 GN=COL6A3	0.769	Down	0.0135351	COL6A3	223.87	1.155	1.029	1.242	1.001	1.102	1.257	0.949	0.967	0.714	0.885	0.918	0.833
	I3LKV1	High mobility group nucleosomal binding domain 4 OS=Sus scrofa OX=9823 GN=HMGN4	1.284	Up	0.04816	HMGN4	9.5267	0.811	1.072	0.884	0.977	0.832	1.189	1.019	0.86	0.882	1.206	1.247	1.099
	F1S935	60S ribosomal protein L18a OS=Sus scrofa OX=9823 GN=RPL18A	1.234	Up	0.010478	RPL18A	17.477	0.928	0.944		0.935	0.939		0.976	0.983		1.178	1.132
	A0A287ASZ1	ATP-binding cassette, sub-family B (MDR/TAP), member 1 OS=Sus scrofa OX=9823 GN=ABCB1	0.742	Down	0.023579	ABCB1	126.6	1.341	1.091	1.349	0.841	0.966	0.901	0.928	1	0.814	0.852	0.976	0.976
	A0A286ZSG3	Catalase OS=Sus scrofa OX=9823 GN=CAT	1.223	Up	0.025319	CAT	59.929	0.859	0.934	0.956	1.099	0.968	0.937	0.958	0.985	0.986	1.131	1.114	1.117
	I3LJJ4	Delta(3,5)-Delta(2,4)-dienoyl-CoA isomerase, mitochondrial OS=Sus scrofa OX=9823 GN=ECH1	1.225	Up	0.003904	ECH1	32.4	0.909	0.874	0.946	1.056	1.046	0.943	0.903	0.987	1.027	1.169	1.096	1.077
	P10612	Cholesterol side-chain cleavage enzyme, mitochondrial OS=Sus scrofa OX=9823 GN=CYP11A1	1.228	Up	0.0199824	CYP11A1	60.257	0.914	0.897	0.98	0.948	0.962	0.979	0.911	1.01	0.977	1.245	1.121	1.06
	A0A287ASW3	Aromatase 3 OS=Sus scrofa OX=9823 GN=CYP19A3	2.51	Up	0.015182	CYP19A3	57.932	0.58	0.589		1.231	1.202		0.657	0.889		1.633	1.301
	Q866Y3	N-acetylmuramoyl-L-alanine amidase OS=Sus scrofa OX=9823 GN=PGLYRP2	1.213	Up	0.00069923	PGLYRP2	64.593	0.902	0.901	0.942	1.057	1.14	0.931	0.931	0.877	1.038	1.14	1.104	1.086
	P01965	Hemoglobin subunit alpha OS=Sus scrofa OX=9823 GN=HBA	1.208	Up	0.022703	HBA	15.039	0.887	0.799	0.919	1.118	1.031	0.945	0.981	1.18	1.02	1.063	0.986	1.097
	A0A0H5ANC0	Mimecan precursor OS=Sus scrofa OX=9823 GN=OGN	0.811	Down	0.0054412	OGN	33.986	1.108	1.063	1.166	0.966	1.044	1.1	0.991	0.921	0.851	0.891	0.95	0.866
	P51461	Insulin-like 3 OS=Sus scrofa OX=9823 GN=INSL3	1.317	Up	0.020999	INSL3	14.134	0.707	0.866	0.883	1.117	0.894	1.182	1.152	1.069	0.891	1.039	1.134	1.062
	F1RII7	Hemoglobin subunit beta OS=Sus scrofa OX=9823 GN=HBB	1.209	Up	0.024739	HBB	16.166	0.883	0.785	0.91	1.072	1.001	0.936	0.984	1.257	1.064	1.053	0.979	1.085
	A0A286ZST3	Alanine--glyoxylate aminotransferase 2, mitochondrial OS=Sus scrofa OX=9823 GN=AGXT2	1.326	Up	0.036121	AGXT2	53.224	0.713	0.973	0.869	0.853	1.025	0.901	1.273	0.925	1.1	1.171	1.085	1.133
	I3LU57	Uncharacterized protein OS=Sus scrofa OX=9823 GN=TENM3	1.335	Up	0.0110445	TENM3	264.19	0.804	0.853	0.968	1.042	0.921	0.96	0.95	1.053	0.976	1.237	1.171	1.096
	F1S285	Collagen type XIV alpha 1 chain OS=Sus scrofa OX=9823 GN=COL14A1	0.755	Down	0.022976	COL14A1	189.82	1.126	1.039	1.327	0.939	1.069	1.076	1.007	0.985	0.782	0.908	0.897	0.833
	I3LSD3	60S ribosomal protein L13 OS=Sus scrofa OX=9823 GN=RPL13	1.5	Up	0.0023996	RPL13	24.305	0.854	0.849	0.82	0.883	0.912	0.939	0.936	0.885	1.086	1.337	1.327	1.121
	C3S7K6	Calcium-binding protein A9 OS=Sus scrofa OX=9823 GN=S100A9	1.245	Up	0.022716	S100A9	15.892	1.002	0.96	0.858	0.897	0.897	0.892	0.872	0.957	1.157	1.245	1.18	1.086
	Q8MGP9	MHC class II antigen OS=Sus scrofa OX=9823 GN=SLA-DQB	0.635	Down	0.025585	SLA-DQB	29.594	1.274	1.152	1.29	0.851	0.96	1.187	0.992	1.287	0.637	0.844	0.599	0.917
	Q2YGT9	60S ribosomal protein L6 OS=Sus scrofa OX=9823 GN=RPL6	1.379	Up	0.036065	RPL6	32.19	0.86	0.866	0.957	0.84	0.917	0.94	0.891	0.992	1.067	1.439	1.224	1.036
	I3LLU0	Glycerol-3-phosphate dehydrogenase [NAD(+)] OS=Sus scrofa OX=9823 GN=GPD1L	1.298	Up	0.0052768	GPD1L	38.224	0.892	0.934	0.892	1.049	0.858	1.016	0.943	0.92	0.978	1.119	1.283	1.127
	A0A286ZIU2	Chloride intracellular channel protein OS=Sus scrofa OX=9823 GN=CLIC5	1.342	Up	0.0077375	CLIC5	28.499	0.818	0.91	0.912	1.044	1.131	0.995	0.9	0.882	0.922	1.276	1.084	1.184
	I3LEB7	Non-specific lipid-transfer protein OS=Sus scrofa OX=9823 GN=PODN	1.441	Up	0.0159151	PODN	77.912		0.805	0.799		1.306	1.078		0.832	0.926		1.102	1.209
	A0A287AV28	Glycerol-3-phosphate dehydrogenase [NAD(+)] OS=Sus scrofa OX=9823	1.317	Up	0.032059	---	37.97	0.888	0.95		1.027	0.891		0.949	0.916		1.165	1.256
	F6PX46	SLA class II histocompatibility antigen, DQ haplotype D alpha chain precursor OS=Sus scrofa OX=9823 GN=SLA-DQA1	0.79	Down	0.0106619	SLA-DQA1	27.638	1.206	1.237	1.14	1.016	1.067	1.252	0.902	0.818	0.625	0.967	0.859	1.003
	F1SSR4	Isovaleryl-CoA dehydrogenase, mitochondrial OS=Sus scrofa OX=9823 GN=IVD	1.237	Up	0.0123796	IVD	53.737	0.897	0.902	0.99	0.969	1.032	0.958	0.916	0.962	0.954	1.236	1.096	1.118
	F1SIE9	Cytochrome P450 OS=Sus scrofa OX=9823 GN=CYP1A1	0.798	Down	0.00075569	CYP1A1	58.504	1.158	1.209	1.179	1.001	0.997	0.963	0.886	0.866	0.945	0.905	0.956	0.969
	F1RKE9	F-box only protein 21 OS=Sus scrofa OX=9823 GN=FBXO21	1.371	Up	0.0046844	FBXO21	71.26	0.844	0.88		0.939	0.976		1.049	0.973		1.189	1.175
	F1SR87	Zinc finger AN1-type containing 2B OS=Sus scrofa OX=9823 GN=ZFAND2B	1.219	Up	0.047322	ZFAND2B	28.316	0.813	0.96	0.985	1.098	1.033	1.026	0.931	0.991	0.9	1.203	1.063	1.096
	F1SIC0	Protein kinase C and casein kinase substrate in neurons 3 OS=Sus scrofa OX=9823 GN=PACSIN3	1.234	Up	0.0179001	PACSIN3	48.75	0.858	0.929	0.978	1.025	1.084	0.969	0.935	0.929	0.933	1.22	1.068	1.125
	A0A287AG37	G3BP stress granule assembly factor 2 OS=Sus scrofa OX=9823 GN=G3BP2	0.736	Down	0.021521	G3BP2	50.745	1.116		1.184	1.133		0.975	0.938		0.973	0.817		0.876
	F1SQS9	Carbonic anhydrase 5B OS=Sus scrofa OX=9823 GN=CA5B	1.322	Up	0.036805	CA5B	36.562	0.675	0.837	0.92	1.146	1.019	0.664	1.139	1.085	1.275	1.084	1.094	1.037
	F6PY11	Squalene monooxygenase OS=Sus scrofa OX=9823 GN=SQLE	1.293	Up	0.02104	SQLE	54.296	0.94	0.89		1.054	1.038		0.84	0.931		1.214	1.152
	I3LSN3	Peroxisomal biogenesis factor 10 OS=Sus scrofa OX=9823 GN=PEX10	1.244	Up	0.0192961	PEX10	37.185		0.9	0.886		0.941	0.921		1.015	1.112		1.144	1.078
	A0A287AUC3	Ankyrin 1 OS=Sus scrofa OX=9823 GN=ANK1	1.215	Up	0.048759	ANK1	152.48	0.875	0.787	0.948	1.095	1.026	0.987	0.936	1.231	0.988	1.122	0.968	1.08
	F1SMQ4	Adenosylhomocysteinase OS=Sus scrofa OX=9823 GN=AHCYL2	1.214	Up	0.0127819	AHCYL2	70.022	0.877	0.894	0.973	1.057	1.048	0.967	0.921	1.014	0.995	1.182	1.082	1.067
	A3EX84	Galectin OS=Sus scrofa OX=9823 GN=LGALS3	0.83	Down	0.048561	LGALS3	27.214	1.213	1.144	1.033	0.875	1.029	0.962	0.979	0.95	0.995	0.904	0.882	1.027
	Q8MIR0	L-threonine 3-dehydrogenase, mitochondrial OS=Sus scrofa OX=9823 GN=TDH	1.598	Up	0.0181779	TDH	41.432	0.799	0.868		0.846	0.853		1.104	0.872		1.267	1.397
	I3LUR7	Collagen type VI alpha 3 chain OS=Sus scrofa OX=9823 GN=COL6A3	0.822	Down	0.0012229	COL6A3	317.8	1.066	1.084	1.122	0.981	1.064	1.179	0.957	0.951	0.851	0.917	0.908	0.863
	P16549	Dimethylaniline monooxygenase [N-oxide-forming] 1 OS=Sus scrofa OX=9823 GN=FMO1	0.793	Down	0.029724	FMO1	59.952	1.13	1.005	1.011	0.855	0.994	1.126	1.187	1.09	1.082	0.768	0.932	0.795
	Q9N1F5	Glutathione S-transferase omega-1 OS=Sus scrofa OX=9823 GN=GSTO1	1.221	Up	0.022459	GSTO1	27.418	0.914	0.855	1.013	0.954	1.009	0.889	0.959	1.018	1.006	1.189	1.119	1.089
	F1RWI4	Somatomedin B and thrombospondin type 1 domain containing OS=Sus scrofa OX=9823 GN=SBSPON	0.813	Down	0.02434	SBSPON	29.125	1.022	1.106	1.151	0.958	1.078	1.075	1.14	1	0.819	0.865	0.829	0.972
catalytic activity	I3L648	Sulfotransferase OS=Sus scrofa OX=9823 GN=SULT1C3	1.585	Up	0.030984	SULT1C3	35.992	0.684	0.77	1.038	1.145	1.023	0.786	0.806	0.826	1.007	1.41	1.411	1.13
	Q3S3F7	Sulfotransferase OS=Sus scrofa OX=9823 GN=SULT2A1	1.798	Up	0.046923	SULT2A1	33.532	0.585	0.688	1.001	0.974	1.063	0.91	0.788	1.033	0.968	1.745	1.227	1.117
	Q8MKG1	Corticosteroid 11-beta-dehydrogenase isozyme 2 OS=Sus scrofa OX=9823 GN=HSD11B2	1.308	Up	0.0135784	HSD11B2	43.582	0.869	0.798	0.97	0.905	0.983	1.019	1.056	1.046	0.945	1.193	1.174	1.081
	F1STK8	Ester hydrolase C11orf54 homolog OS=Sus scrofa OX=9823 GN=C11orf54	1.599	Up	0.04578	C11orf54	35.2	0.741	0.719		1.002	1.287		0.82	0.99		1.286	1.049
	A0A286ZLK7	Enoyl-CoA delta isomerase 1, mitochondrial OS=Sus scrofa OX=9823 GN=ECI1	1.212	Up	0.0118437	ECI1	33.147	0.873	0.897	0.956	0.98	1.001	0.972	0.976	1.038	0.981	1.179	1.067	1.059
	I3LNR4	2-oxoisovalerate dehydrogenase subunit alpha OS=Sus scrofa OX=9823 GN=TMEM91	1.215	Up	0.00174403	TMEM91	51.177	0.92	0.924	0.974	0.985	0.945	0.933	0.94	1.011	0.932	1.179	1.105	1.14
	A0A287ASZ1	ATP-binding cassette, sub-family B (MDR/TAP), member 1 OS=Sus scrofa OX=9823 GN=ABCB1	0.742	Down	0.023579	ABCB1	126.6	1.341	1.091	1.349	0.841	0.966	0.901	0.928	1	0.814	0.852	0.976	0.976
	A0A286ZSG3	Catalase OS=Sus scrofa OX=9823 GN=CAT	1.223	Up	0.025319	CAT	59.929	0.859	0.934	0.956	1.099	0.968	0.937	0.958	0.985	0.986	1.131	1.114	1.117
	I3LJJ4	Delta(3,5)-Delta(2,4)-dienoyl-CoA isomerase, mitochondrial OS=Sus scrofa OX=9823 GN=ECH1	1.225	Up	0.003904	ECH1	32.4	0.909	0.874	0.946	1.056	1.046	0.943	0.903	0.987	1.027	1.169	1.096	1.077
	P10612	Cholesterol side-chain cleavage enzyme, mitochondrial OS=Sus scrofa OX=9823 GN=CYP11A1	1.228	Up	0.0199824	CYP11A1	60.257	0.914	0.897	0.98	0.948	0.962	0.979	0.911	1.01	0.977	1.245	1.121	1.06
	A0A287ASW3	Aromatase 3 OS=Sus scrofa OX=9823 GN=CYP19A3	2.51	Up	0.015182	CYP19A3	57.932	0.58	0.589		1.231	1.202		0.657	0.889		1.633	1.301
	Q866Y3	N-acetylmuramoyl-L-alanine amidase OS=Sus scrofa OX=9823 GN=PGLYRP2	1.213	Up	0.00069923	PGLYRP2	64.593	0.902	0.901	0.942	1.057	1.14	0.931	0.931	0.877	1.038	1.14	1.104	1.086
	A0A286ZXY8	Squalene synthase OS=Sus scrofa OX=9823 GN=FDFT1	1.445	Up	0.0102412	FDFT1	47.76	0.829	0.945	0.726	0.928	1.001	1.096	0.967	0.92	0.983	1.261	1.14	1.211
	A0A286ZST3	Alanine--glyoxylate aminotransferase 2, mitochondrial OS=Sus scrofa OX=9823 GN=AGXT2	1.326	Up	0.036121	AGXT2	53.224	0.713	0.973	0.869	0.853	1.025	0.901	1.273	0.925	1.1	1.171	1.085	1.133
	F1SGV8	Phosphatidylinositol N-acetylglucosaminyltransferase subunit P OS=Sus scrofa OX=9823 GN=PIGP	1.295	Up	0.0022849	PIGP	14.971	0.903	0.806	0.858	1.121	1.105	1.031	0.913	0.964	1.044	1.098	1.146	1.079
	I3LEF8	Peroxisomal multifunctional enzyme type 2 OS=Sus scrofa OX=9823 GN=HSD17B4	1.287	Up	0.000176131	HSD17B4	80.04	0.88	0.932	0.912	1.087	0.909	0.953	0.9	0.974	0.976	1.17	1.184	1.151
	F1RQL3	2-oxoisovalerate dehydrogenase subunit beta, mitochondrial OS=Sus scrofa OX=9823 GN=BCKDHB	1.21	Up	0.0045986	BCKDHB	43.323	0.907	0.929	0.983	0.994	0.965	0.959	0.942	1.02	0.959	1.19	1.103	1.119
	A0A287ACP9	Enoyl-CoA hydratase and 3-hydroxyacyl CoA dehydrogenase OS=Sus scrofa OX=9823 GN=EHHADH	1.208	Up	0.00067549	EHHADH	79.678	0.901	0.937	0.961	1.043	0.96	0.966	0.915	0.96	0.95	1.141	1.125	1.116
	Q28960	Carbonyl reductase [NADPH] 1 OS=Sus scrofa OX=9823 GN=CBR1	1.244	Up	0.04428	CBR1	31.693	0.983	0.958	0.876	1.077	1.018	0.922	0.868	0.947	0.862	1.093	1.085	1.325
	K7GQL2	Coagulation factor XIII A chain OS=Sus scrofa OX=9823 GN=F13A1	0.742	Down	0.0061637	F13A1	83.343	1.336	1.12	1.233	0.902	1.104	1	0.827	0.881	0.866	0.941	0.872	0.926
	I3LLU0	Glycerol-3-phosphate dehydrogenase [NAD(+)] OS=Sus scrofa OX=9823 GN=GPD1L	1.298	Up	0.0052768	GPD1L	38.224	0.892	0.934	0.892	1.049	0.858	1.016	0.943	0.92	0.978	1.119	1.283	1.127
	F1SCZ6	Multiple inositol-polyphosphate phosphatase 1 OS=Sus scrofa OX=9823 GN=MINPP1	1.218	Up	0.0118005	MINPP1	55.084	0.948	0.912		0.928	0.949		0.991	1.018		1.144	1.122
	A0A287AV28	Glycerol-3-phosphate dehydrogenase [NAD(+)] OS=Sus scrofa OX=9823	1.317	Up	0.032059	---	37.97	0.888	0.95		1.027	0.891		0.949	0.916		1.165	1.256
	F1SSR4	Isovaleryl-CoA dehydrogenase, mitochondrial OS=Sus scrofa OX=9823 GN=IVD	1.237	Up	0.0123796	IVD	53.737	0.897	0.902	0.99	0.969	1.032	0.958	0.916	0.962	0.954	1.236	1.096	1.118
	F1SIE9	Cytochrome P450 OS=Sus scrofa OX=9823 GN=CYP1A1	0.798	Down	0.00075569	CYP1A1	58.504	1.158	1.209	1.179	1.001	0.997	0.963	0.886	0.866	0.945	0.905	0.956	0.969
	F1RGY8	Endoplasmic reticulum oxidoreductase 1 beta OS=Sus scrofa OX=9823 GN=ERO1B	1.276	Up	0.0032031	ERO1B	57.872	0.824	0.902	0.916	1.099	1.049	1.017	0.976	0.947	0.956	1.081	1.157	1.132
	F1SQS9	Carbonic anhydrase 5B OS=Sus scrofa OX=9823 GN=CA5B	1.322	Up	0.036805	CA5B	36.562	0.675	0.837	0.92	1.146	1.019	0.664	1.139	1.085	1.275	1.084	1.094	1.037
	A0A287B7S7	Acyl-CoA synthetase family member 2 OS=Sus scrofa OX=9823 GN=ACSF2	1.311	Up	0.0108229	ACSF2	68.112	0.837	0.877	0.959	1.009	0.952	0.928	0.937	1.047	0.984	1.273	1.132	1.099
	Q8WNV7	Dehydrogenase/reductase SDR family member 4 OS=Sus scrofa OX=9823 GN=DHRS4	1.316	Up	0.020779	DHRS4	29.918	0.794	0.94	0.955	1.086	0.984	0.888	0.904	0.984	0.918	1.258	1.079	1.203
	F6PY11	Squalene monooxygenase OS=Sus scrofa OX=9823 GN=SQLE	1.293	Up	0.02104	SQLE	54.296	0.94	0.89		1.054	1.038		0.84	0.931		1.214	1.152
	I3LLX8	Sulfotransferase OS=Sus scrofa OX=9823 GN=SULT1A3	1.251	Up	0.032384	SULT1A3	34.256	0.782	0.892	0.899	0.927	0.883	0.953	1.157	1.158	1.176	1.167	1.079	0.973
	A0A287BJJ7	Paroxysmal nonkinesigenic dyskinesia OS=Sus scrofa OX=9823 GN=PNKD	1.27	Up	0.024397	PNKD	35.324	0.839	0.875	0.956	1.09	1.042	1.006	0.889	0.921	1.031	1.228	1.148	1.016
	D0G6S5	3-beta-hydroxysteroid-Delta(8),Delta(7)-isomerase OS=Sus scrofa OX=9823 GN=EBP	1.573	Up	0.0106168	EBP	26.564	0.776	0.855	0.858	1.072	0.976	1.189	0.749	0.813	0.905	1.473	1.36	1.081
	F1SMQ4	Adenosylhomocysteinase OS=Sus scrofa OX=9823 GN=AHCYL2	1.214	Up	0.0127819	AHCYL2	70.022	0.877	0.894	0.973	1.057	1.048	0.967	0.921	1.014	0.995	1.182	1.082	1.067
	Q8MIR0	L-threonine 3-dehydrogenase, mitochondrial OS=Sus scrofa OX=9823 GN=TDH	1.598	Up	0.0181779	TDH	41.432	0.799	0.868		0.846	0.853		1.104	0.872		1.267	1.397
	P16549	Dimethylaniline monooxygenase [N-oxide-forming] 1 OS=Sus scrofa OX=9823 GN=FMO1	0.793	Down	0.029724	FMO1	59.952	1.13	1.005	1.011	0.855	0.994	1.126	1.187	1.09	1.082	0.768	0.932	0.795
	Q9N1F5	Glutathione S-transferase omega-1 OS=Sus scrofa OX=9823 GN=GSTO1	1.221	Up	0.022459	GSTO1	27.418	0.914	0.855	1.013	0.954	1.009	0.889	0.959	1.018	1.006	1.189	1.119	1.089
structural molecule activity	F1S935	60S ribosomal protein L18a OS=Sus scrofa OX=9823 GN=RPL18A	1.234	Up	0.010478	RPL18A	17.477	0.928	0.944		0.935	0.939		0.976	0.983		1.178	1.132
	A0A287AE76	60S ribosomal protein L4 OS=Sus scrofa OX=9823 GN=RPL4	1.258	Up	0.04042	RPL4	44.692	0.927	0.82	0.941	0.962	0.962	0.958	0.907	1.009	1.126	1.196	1.194	0.991
	A1XQU5	60S ribosomal protein L27 OS=Sus scrofa OX=9823 GN=RPL27	1.233	Up	0.0138802	RPL27	15.798	0.956	0.961	0.863	0.948	0.81	0.991	0.996	0.987	1.059	1.111	1.225	1.092
	F2Z5F5	40S ribosomal protein S8 OS=Sus scrofa OX=9823 GN=RPS8	1.296	Up	0.0147795	RPS8	24.205	0.887	0.884	0.912	0.904	0.887	0.973	0.948	1.001	1.092	1.228	1.227	1.021
	I3LSD3	60S ribosomal protein L13 OS=Sus scrofa OX=9823 GN=RPL13	1.5	Up	0.0023996	RPL13	24.305	0.854	0.849	0.82	0.883	0.912	0.939	0.936	0.885	1.086	1.337	1.327	1.121
	Q2YGT9	60S ribosomal protein L6 OS=Sus scrofa OX=9823 GN=RPL6	1.379	Up	0.036065	RPL6	32.19	0.86	0.866	0.957	0.84	0.917	0.94	0.891	0.992	1.067	1.439	1.224	1.036
	Q29201	40S ribosomal protein S16 OS=Sus scrofa OX=9823 GN=RPS16	1.209	Up	0.0148174	RPS16	16.445	0.956	0.898	0.92	0.926	0.953	0.993	0.988	0.964	1.06	1.156	1.171	1.026
	Q95342	60S ribosomal protein L18 OS=Sus scrofa OX=9823 GN=RPL18	1.234	Up	0.037441	RPL18	22.304	0.897	0.852	1.007	1.021	0.999	0.846	0.907	1.052	1.098	1.219	1.148	1.035
	F2Z5Q2	Uncharacterized protein OS=Sus scrofa OX=9823 GN=RPL24	1.298	Up	0.032121	RPL24	17.779	0.85	0.97	0.908	0.883	0.963	1.02	1.014	0.855	1.058	1.301	1.213	1.027
molecular function regulator	A0A287BPF4	Collagen type VI alpha 3 chain OS=Sus scrofa OX=9823 GN=COL6A3	0.769	Down	0.0135351	COL6A3	223.87	1.155	1.029	1.242	1.001	1.102	1.257	0.949	0.967	0.714	0.885	0.918	0.833
	F1RWM4	Protein phosphatase 1 regulatory subunit 1B OS=Sus scrofa OX=9823 GN=PPP1R1B	1.515	Up	0.0099433	PPP1R1B	22.804	0.751	0.818	0.908	0.975	1.071	0.99	0.933	0.939	0.935	1.423	1.212	1.118
	F1SR48	Protein phosphatase 1 regulatory inhibitor subunit 1A OS=Sus scrofa OX=9823 GN=PPP1R1A	1.261	Up	0.0073589	PPP1R1A	17.22	0.885	0.842	0.935	1.038	0.843	1	0.974	1.125	1.025	1.131	1.179	1.047
	I3LLU0	Glycerol-3-phosphate dehydrogenase [NAD(+)] OS=Sus scrofa OX=9823 GN=GPD1L	1.298	Up	0.0052768	GPD1L	38.224	0.892	0.934	0.892	1.049	0.858	1.016	0.943	0.92	0.978	1.119	1.283	1.127
	I3LEB7	Non-specific lipid-transfer protein OS=Sus scrofa OX=9823 GN=PODN	1.441	Up	0.0159151	PODN	77.912		0.805	0.799		1.306	1.078		0.832	0.926		1.102	1.209
	I3LUR7	Collagen type VI alpha 3 chain OS=Sus scrofa OX=9823 GN=COL6A3	0.822	Down	0.0012229	COL6A3	317.8	1.066	1.084	1.122	0.981	1.064	1.179	0.957	0.951	0.851	0.917	0.908	0.863
transporter activity	A0A287ASZ1	ATP-binding cassette, sub-family B (MDR/TAP), member 1 OS=Sus scrofa OX=9823 GN=ABCB1	0.742	Down	0.023579	ABCB1	126.6	1.341	1.091	1.349	0.841	0.966	0.901	0.928	1	0.814	0.852	0.976	0.976
	P01965	Hemoglobin subunit alpha OS=Sus scrofa OX=9823 GN=HBA	1.208	Up	0.022703	HBA	15.039	0.887	0.799	0.919	1.118	1.031	0.945	0.981	1.18	1.02	1.063	0.986	1.097
	A0A287AB74	Gap junction protein OS=Sus scrofa OX=9823 GN=GJA1	0.759	Down	0.038676	GJA1	36.388	1.292	1.217	1.057	1.005	0.935	1.049	0.867	1.037	0.864	0.817	0.86	1.028
	F1RII7	Hemoglobin subunit beta OS=Sus scrofa OX=9823 GN=HBB	1.209	Up	0.024739	HBB	16.166	0.883	0.785	0.91	1.072	1.001	0.936	0.984	1.257	1.064	1.053	0.979	1.085
other | antioxidant activity	A0A286ZSG3	Catalase OS=Sus scrofa OX=9823 GN=CAT	1.223	Up	0.025319	CAT	59.929	0.859	0.934	0.956	1.099	0.968	0.937	0.958	0.985	0.986	1.131	1.114	1.117
	Q9N1F5	Glutathione S-transferase omega-1 OS=Sus scrofa OX=9823 GN=GSTO1	1.221	Up	0.022459	GSTO1	27.418	0.914	0.855	1.013	0.954	1.009	0.889	0.959	1.018	1.006	1.189	1.119	1.089
other | molecular transducer activity	Q866Y3	N-acetylmuramoyl-L-alanine amidase OS=Sus scrofa OX=9823 GN=PGLYRP2	1.213	Up	0.00069923	PGLYRP2	64.593	0.902	0.901	0.942	1.057	1.14	0.931	0.931	0.877	1.038	1.14	1.104	1.086
	F1RWI4	Somatomedin B and thrombospondin type 1 domain containing OS=Sus scrofa OX=9823 GN=SBSPON	0.813	Down	0.02434	SBSPON	29.125	1.022	1.106	1.151	0.958	1.078	1.075	1.14	1	0.819	0.865	0.829	0.972
other | signal transducer activity	Q866Y3	N-acetylmuramoyl-L-alanine amidase OS=Sus scrofa OX=9823 GN=PGLYRP2	1.213	Up	0.00069923	PGLYRP2	64.593	0.902	0.901	0.942	1.057	1.14	0.931	0.931	0.877	1.038	1.14	1.104	1.086
other | chemoattractant activity	A3EX84	Galectin OS=Sus scrofa OX=9823 GN=LGALS3	0.83	Down	0.048561	LGALS3	27.214	1.213	1.144	1.033	0.875	1.029	0.962	0.979	0.95	0.995	0.904	0.882	1.027

## Sheet: Down Classification
GO Terms Level 1	GO Terms Level 2	No. of Protein
Biological Process	cellular process	8
	response to stimulus	7
	single-organism process	6
	immune system process	6
	biological regulation	5
	localization	4
	developmental process	3
	metabolic process	3
	multicellular organismal process	2
	signaling	1
	biological adhesion	1
	locomotion	1
	cellular component organizatio...	1
Cellular Component	cell	11
	membrane	9
	organelle	7
	macromolecular complex	6
	extracellular region	6
	cell junction	1
Molecular Function	binding	16
	catalytic activity	4
	molecular function regulator	2
	transporter activity	2
	chemoattractant activity	1
	molecular transducer activity	1

## Sheet: Down list
Category	Protein accession	Protein description	Ratio	Regulated Type	P value	Gene name	MW [kDa]	S1_3	S1_2	S1_1	S2_3	S2_2	S2_1	S3_3	S3_2	S3_1	S4_3	S4_2	S4_1
cellular process	F1RIP3	Ferritin OS=Sus scrofa OX=9823 GN=FTL	0.773	Down	0.0111816	FTL	19.992	1.167	1.121	1.151	1.091	1.101	1.13	0.957	0.973	0.76	0.818	0.854	0.988
	A0A287AB74	Gap junction protein OS=Sus scrofa OX=9823 GN=GJA1	0.759	Down	0.038676	GJA1	36.388	1.292	1.217	1.057	1.005	0.935	1.049	0.867	1.037	0.864	0.817	0.86	1.028
	Q8MGP9	MHC class II antigen OS=Sus scrofa OX=9823 GN=SLA-DQB	0.635	Down	0.025585	SLA-DQB	29.594	1.274	1.152	1.29	0.851	0.96	1.187	0.992	1.287	0.637	0.844	0.599	0.917
	K7GQL2	Coagulation factor XIII A chain OS=Sus scrofa OX=9823 GN=F13A1	0.742	Down	0.0061637	F13A1	83.343	1.336	1.12	1.233	0.902	1.104	1	0.827	0.881	0.866	0.941	0.872	0.926
	I3LQ84	Collagen type VI alpha 2 chain OS=Sus scrofa OX=9823 GN=COL6A2	0.816	Down	0.0049802	COL6A2	102.77	1.13	1.071	1.206	1.026	1.06	1.08	0.939	0.933	0.807	0.924	0.946	0.911
	F1SIE9	Cytochrome P450 OS=Sus scrofa OX=9823 GN=CYP1A1	0.798	Down	0.00075569	CYP1A1	58.504	1.158	1.209	1.179	1.001	0.997	0.963	0.886	0.866	0.945	0.905	0.956	0.969
	A3EX84	Galectin OS=Sus scrofa OX=9823 GN=LGALS3	0.83	Down	0.048561	LGALS3	27.214	1.213	1.144	1.033	0.875	1.029	0.962	0.979	0.95	0.995	0.904	0.882	1.027
	P16549	Dimethylaniline monooxygenase [N-oxide-forming] 1 OS=Sus scrofa OX=9823 GN=FMO1	0.793	Down	0.029724	FMO1	59.952	1.13	1.005	1.011	0.855	0.994	1.126	1.187	1.09	1.082	0.768	0.932	0.795
response to stimulus	A0A075B7I5	Uncharacterized protein OS=Sus scrofa OX=9823	0.734	Down	0.046179	---	11.866	1.241	1.124	1.032	0.824	1.288	1.209	0.94	0.786	1.122	0.965	0.838	0.691
	A5D9L3	MHC class II, DM beta precursor OS=Sus scrofa OX=9823 GN=SLA-DMB	0.817	Down	0.035381	SLA-DMB	29.847	1.175	1.063	1.087	0.924	1.055	1.054	1.017	1.049	0.859	0.86	0.844	1.013
	Q8MGP9	MHC class II antigen OS=Sus scrofa OX=9823 GN=SLA-DQB	0.635	Down	0.025585	SLA-DQB	29.594	1.274	1.152	1.29	0.851	0.96	1.187	0.992	1.287	0.637	0.844	0.599	0.917
	F6PX46	SLA class II histocompatibility antigen, DQ haplotype D alpha chain precursor OS=Sus scrofa OX=9823 GN=SLA-DQA1	0.79	Down	0.0106619	SLA-DQA1	27.638	1.206	1.237	1.14	1.016	1.067	1.252	0.902	0.818	0.625	0.967	0.859	1.003
	F1SIE9	Cytochrome P450 OS=Sus scrofa OX=9823 GN=CYP1A1	0.798	Down	0.00075569	CYP1A1	58.504	1.158	1.209	1.179	1.001	0.997	0.963	0.886	0.866	0.945	0.905	0.956	0.969
	A3EX84	Galectin OS=Sus scrofa OX=9823 GN=LGALS3	0.83	Down	0.048561	LGALS3	27.214	1.213	1.144	1.033	0.875	1.029	0.962	0.979	0.95	0.995	0.904	0.882	1.027
	F1RWI4	Somatomedin B and thrombospondin type 1 domain containing OS=Sus scrofa OX=9823 GN=SBSPON	0.813	Down	0.02434	SBSPON	29.125	1.022	1.106	1.151	0.958	1.078	1.075	1.14	1	0.819	0.865	0.829	0.972
single-organism process	F1RIP3	Ferritin OS=Sus scrofa OX=9823 GN=FTL	0.773	Down	0.0111816	FTL	19.992	1.167	1.121	1.151	1.091	1.101	1.13	0.957	0.973	0.76	0.818	0.854	0.988
	A0A287AB74	Gap junction protein OS=Sus scrofa OX=9823 GN=GJA1	0.759	Down	0.038676	GJA1	36.388	1.292	1.217	1.057	1.005	0.935	1.049	0.867	1.037	0.864	0.817	0.86	1.028
	Q8MGP9	MHC class II antigen OS=Sus scrofa OX=9823 GN=SLA-DQB	0.635	Down	0.025585	SLA-DQB	29.594	1.274	1.152	1.29	0.851	0.96	1.187	0.992	1.287	0.637	0.844	0.599	0.917
	F1SIE9	Cytochrome P450 OS=Sus scrofa OX=9823 GN=CYP1A1	0.798	Down	0.00075569	CYP1A1	58.504	1.158	1.209	1.179	1.001	0.997	0.963	0.886	0.866	0.945	0.905	0.956	0.969
	A3EX84	Galectin OS=Sus scrofa OX=9823 GN=LGALS3	0.83	Down	0.048561	LGALS3	27.214	1.213	1.144	1.033	0.875	1.029	0.962	0.979	0.95	0.995	0.904	0.882	1.027
	P16549	Dimethylaniline monooxygenase [N-oxide-forming] 1 OS=Sus scrofa OX=9823 GN=FMO1	0.793	Down	0.029724	FMO1	59.952	1.13	1.005	1.011	0.855	0.994	1.126	1.187	1.09	1.082	0.768	0.932	0.795
immune system process	A0A075B7I5	Uncharacterized protein OS=Sus scrofa OX=9823	0.734	Down	0.046179	---	11.866	1.241	1.124	1.032	0.824	1.288	1.209	0.94	0.786	1.122	0.965	0.838	0.691
	A5D9L3	MHC class II, DM beta precursor OS=Sus scrofa OX=9823 GN=SLA-DMB	0.817	Down	0.035381	SLA-DMB	29.847	1.175	1.063	1.087	0.924	1.055	1.054	1.017	1.049	0.859	0.86	0.844	1.013
	Q8MGP9	MHC class II antigen OS=Sus scrofa OX=9823 GN=SLA-DQB	0.635	Down	0.025585	SLA-DQB	29.594	1.274	1.152	1.29	0.851	0.96	1.187	0.992	1.287	0.637	0.844	0.599	0.917
	F6PX46	SLA class II histocompatibility antigen, DQ haplotype D alpha chain precursor OS=Sus scrofa OX=9823 GN=SLA-DQA1	0.79	Down	0.0106619	SLA-DQA1	27.638	1.206	1.237	1.14	1.016	1.067	1.252	0.902	0.818	0.625	0.967	0.859	1.003
	A3EX84	Galectin OS=Sus scrofa OX=9823 GN=LGALS3	0.83	Down	0.048561	LGALS3	27.214	1.213	1.144	1.033	0.875	1.029	0.962	0.979	0.95	0.995	0.904	0.882	1.027
	F1RWI4	Somatomedin B and thrombospondin type 1 domain containing OS=Sus scrofa OX=9823 GN=SBSPON	0.813	Down	0.02434	SBSPON	29.125	1.022	1.106	1.151	0.958	1.078	1.075	1.14	1	0.819	0.865	0.829	0.972
biological regulation	F1RIP3	Ferritin OS=Sus scrofa OX=9823 GN=FTL	0.773	Down	0.0111816	FTL	19.992	1.167	1.121	1.151	1.091	1.101	1.13	0.957	0.973	0.76	0.818	0.854	0.988
	A0A287AEH1	Laminin subunit alpha 5 OS=Sus scrofa OX=9823 GN=LAMA5	0.808	Down	0.0022387	LAMA5	395.66	1.089	1.112	1.159	1.025	1.059	1.074	0.992	0.961	0.861	0.862	0.916	0.936
	Q8MGP9	MHC class II antigen OS=Sus scrofa OX=9823 GN=SLA-DQB	0.635	Down	0.025585	SLA-DQB	29.594	1.274	1.152	1.29	0.851	0.96	1.187	0.992	1.287	0.637	0.844	0.599	0.917
	A3EX84	Galectin OS=Sus scrofa OX=9823 GN=LGALS3	0.83	Down	0.048561	LGALS3	27.214	1.213	1.144	1.033	0.875	1.029	0.962	0.979	0.95	0.995	0.904	0.882	1.027
	I3LUR7	Collagen type VI alpha 3 chain OS=Sus scrofa OX=9823 GN=COL6A3	0.822	Down	0.0012229	COL6A3	317.8	1.066	1.084	1.122	0.981	1.064	1.179	0.957	0.951	0.851	0.917	0.908	0.863
localization	F1RIP3	Ferritin OS=Sus scrofa OX=9823 GN=FTL	0.773	Down	0.0111816	FTL	19.992	1.167	1.121	1.151	1.091	1.101	1.13	0.957	0.973	0.76	0.818	0.854	0.988
	A0A287ASZ1	ATP-binding cassette, sub-family B (MDR/TAP), member 1 OS=Sus scrofa OX=9823 GN=ABCB1	0.742	Down	0.023579	ABCB1	126.6	1.341	1.091	1.349	0.841	0.966	0.901	0.928	1	0.814	0.852	0.976	0.976
	A0A287AG37	G3BP stress granule assembly factor 2 OS=Sus scrofa OX=9823 GN=G3BP2	0.736	Down	0.021521	G3BP2	50.745	1.116		1.184	1.133		0.975	0.938		0.973	0.817		0.876
	A3EX84	Galectin OS=Sus scrofa OX=9823 GN=LGALS3	0.83	Down	0.048561	LGALS3	27.214	1.213	1.144	1.033	0.875	1.029	0.962	0.979	0.95	0.995	0.904	0.882	1.027
developmental process	A0A287AB74	Gap junction protein OS=Sus scrofa OX=9823 GN=GJA1	0.759	Down	0.038676	GJA1	36.388	1.292	1.217	1.057	1.005	0.935	1.049	0.867	1.037	0.864	0.817	0.86	1.028
	Q8MGP9	MHC class II antigen OS=Sus scrofa OX=9823 GN=SLA-DQB	0.635	Down	0.025585	SLA-DQB	29.594	1.274	1.152	1.29	0.851	0.96	1.187	0.992	1.287	0.637	0.844	0.599	0.917
	A3EX84	Galectin OS=Sus scrofa OX=9823 GN=LGALS3	0.83	Down	0.048561	LGALS3	27.214	1.213	1.144	1.033	0.875	1.029	0.962	0.979	0.95	0.995	0.904	0.882	1.027
metabolic process	K7GQL2	Coagulation factor XIII A chain OS=Sus scrofa OX=9823 GN=F13A1	0.742	Down	0.0061637	F13A1	83.343	1.336	1.12	1.233	0.902	1.104	1	0.827	0.881	0.866	0.941	0.872	0.926
	F1SIE9	Cytochrome P450 OS=Sus scrofa OX=9823 GN=CYP1A1	0.798	Down	0.00075569	CYP1A1	58.504	1.158	1.209	1.179	1.001	0.997	0.963	0.886	0.866	0.945	0.905	0.956	0.969
	P16549	Dimethylaniline monooxygenase [N-oxide-forming] 1 OS=Sus scrofa OX=9823 GN=FMO1	0.793	Down	0.029724	FMO1	59.952	1.13	1.005	1.011	0.855	0.994	1.126	1.187	1.09	1.082	0.768	0.932	0.795
multicellular organismal process	A0A287AB74	Gap junction protein OS=Sus scrofa OX=9823 GN=GJA1	0.759	Down	0.038676	GJA1	36.388	1.292	1.217	1.057	1.005	0.935	1.049	0.867	1.037	0.864	0.817	0.86	1.028
	Q8MGP9	MHC class II antigen OS=Sus scrofa OX=9823 GN=SLA-DQB	0.635	Down	0.025585	SLA-DQB	29.594	1.274	1.152	1.29	0.851	0.96	1.187	0.992	1.287	0.637	0.844	0.599	0.917
signaling	A0A287AB74	Gap junction protein OS=Sus scrofa OX=9823 GN=GJA1	0.759	Down	0.038676	GJA1	36.388	1.292	1.217	1.057	1.005	0.935	1.049	0.867	1.037	0.864	0.817	0.86	1.028
biological adhesion	A0A287AEH1	Laminin subunit alpha 5 OS=Sus scrofa OX=9823 GN=LAMA5	0.808	Down	0.0022387	LAMA5	395.66	1.089	1.112	1.159	1.025	1.059	1.074	0.992	0.961	0.861	0.862	0.916	0.936
locomotion	A3EX84	Galectin OS=Sus scrofa OX=9823 GN=LGALS3	0.83	Down	0.048561	LGALS3	27.214	1.213	1.144	1.033	0.875	1.029	0.962	0.979	0.95	0.995	0.904	0.882	1.027
cellular component organizatio...	I3LQ84	Collagen type VI alpha 2 chain OS=Sus scrofa OX=9823 GN=COL6A2	0.816	Down	0.0049802	COL6A2	102.77	1.13	1.071	1.206	1.026	1.06	1.08	0.939	0.933	0.807	0.924	0.946	0.911
cell	A5D9L3	MHC class II, DM beta precursor OS=Sus scrofa OX=9823 GN=SLA-DMB	0.817	Down	0.035381	SLA-DMB	29.847	1.175	1.063	1.087	0.924	1.055	1.054	1.017	1.049	0.859	0.86	0.844	1.013
	F1RIP3	Ferritin OS=Sus scrofa OX=9823 GN=FTL	0.773	Down	0.0111816	FTL	19.992	1.167	1.121	1.151	1.091	1.101	1.13	0.957	0.973	0.76	0.818	0.854	0.988
	A0A287AB74	Gap junction protein OS=Sus scrofa OX=9823 GN=GJA1	0.759	Down	0.038676	GJA1	36.388	1.292	1.217	1.057	1.005	0.935	1.049	0.867	1.037	0.864	0.817	0.86	1.028
	Q8MGP9	MHC class II antigen OS=Sus scrofa OX=9823 GN=SLA-DQB	0.635	Down	0.025585	SLA-DQB	29.594	1.274	1.152	1.29	0.851	0.96	1.187	0.992	1.287	0.637	0.844	0.599	0.917
	F6PX46	SLA class II histocompatibility antigen, DQ haplotype D alpha chain precursor OS=Sus scrofa OX=9823 GN=SLA-DQA1	0.79	Down	0.0106619	SLA-DQA1	27.638	1.206	1.237	1.14	1.016	1.067	1.252	0.902	0.818	0.625	0.967	0.859	1.003
	I3LQ84	Collagen type VI alpha 2 chain OS=Sus scrofa OX=9823 GN=COL6A2	0.816	Down	0.0049802	COL6A2	102.77	1.13	1.071	1.206	1.026	1.06	1.08	0.939	0.933	0.807	0.924	0.946	0.911
	F1SIE9	Cytochrome P450 OS=Sus scrofa OX=9823 GN=CYP1A1	0.798	Down	0.00075569	CYP1A1	58.504	1.158	1.209	1.179	1.001	0.997	0.963	0.886	0.866	0.945	0.905	0.956	0.969
	A0A287AG37	G3BP stress granule assembly factor 2 OS=Sus scrofa OX=9823 GN=G3BP2	0.736	Down	0.021521	G3BP2	50.745	1.116		1.184	1.133		0.975	0.938		0.973	0.817		0.876
	A3EX84	Galectin OS=Sus scrofa OX=9823 GN=LGALS3	0.83	Down	0.048561	LGALS3	27.214	1.213	1.144	1.033	0.875	1.029	0.962	0.979	0.95	0.995	0.904	0.882	1.027
	I3LUR7	Collagen type VI alpha 3 chain OS=Sus scrofa OX=9823 GN=COL6A3	0.822	Down	0.0012229	COL6A3	317.8	1.066	1.084	1.122	0.981	1.064	1.179	0.957	0.951	0.851	0.917	0.908	0.863
	P16549	Dimethylaniline monooxygenase [N-oxide-forming] 1 OS=Sus scrofa OX=9823 GN=FMO1	0.793	Down	0.029724	FMO1	59.952	1.13	1.005	1.011	0.855	0.994	1.126	1.187	1.09	1.082	0.768	0.932	0.795
membrane	A5D9L3	MHC class II, DM beta precursor OS=Sus scrofa OX=9823 GN=SLA-DMB	0.817	Down	0.035381	SLA-DMB	29.847	1.175	1.063	1.087	0.924	1.055	1.054	1.017	1.049	0.859	0.86	0.844	1.013
	A0A287ASZ1	ATP-binding cassette, sub-family B (MDR/TAP), member 1 OS=Sus scrofa OX=9823 GN=ABCB1	0.742	Down	0.023579	ABCB1	126.6	1.341	1.091	1.349	0.841	0.966	0.901	0.928	1	0.814	0.852	0.976	0.976
	A0A287AB74	Gap junction protein OS=Sus scrofa OX=9823 GN=GJA1	0.759	Down	0.038676	GJA1	36.388	1.292	1.217	1.057	1.005	0.935	1.049	0.867	1.037	0.864	0.817	0.86	1.028
	Q8MGP9	MHC class II antigen OS=Sus scrofa OX=9823 GN=SLA-DQB	0.635	Down	0.025585	SLA-DQB	29.594	1.274	1.152	1.29	0.851	0.96	1.187	0.992	1.287	0.637	0.844	0.599	0.917
	F6PX46	SLA class II histocompatibility antigen, DQ haplotype D alpha chain precursor OS=Sus scrofa OX=9823 GN=SLA-DQA1	0.79	Down	0.0106619	SLA-DQA1	27.638	1.206	1.237	1.14	1.016	1.067	1.252	0.902	0.818	0.625	0.967	0.859	1.003
	I3LQ84	Collagen type VI alpha 2 chain OS=Sus scrofa OX=9823 GN=COL6A2	0.816	Down	0.0049802	COL6A2	102.77	1.13	1.071	1.206	1.026	1.06	1.08	0.939	0.933	0.807	0.924	0.946	0.911
	A3EX84	Galectin OS=Sus scrofa OX=9823 GN=LGALS3	0.83	Down	0.048561	LGALS3	27.214	1.213	1.144	1.033	0.875	1.029	0.962	0.979	0.95	0.995	0.904	0.882	1.027
	I3LUR7	Collagen type VI alpha 3 chain OS=Sus scrofa OX=9823 GN=COL6A3	0.822	Down	0.0012229	COL6A3	317.8	1.066	1.084	1.122	0.981	1.064	1.179	0.957	0.951	0.851	0.917	0.908	0.863
	P16549	Dimethylaniline monooxygenase [N-oxide-forming] 1 OS=Sus scrofa OX=9823 GN=FMO1	0.793	Down	0.029724	FMO1	59.952	1.13	1.005	1.011	0.855	0.994	1.126	1.187	1.09	1.082	0.768	0.932	0.795
organelle	F1S285	Collagen type XIV alpha 1 chain OS=Sus scrofa OX=9823 GN=COL14A1	0.755	Down	0.022976	COL14A1	189.82	1.126	1.039	1.327	0.939	1.069	1.076	1.007	0.985	0.782	0.908	0.897	0.833
	Q8MGP9	MHC class II antigen OS=Sus scrofa OX=9823 GN=SLA-DQB	0.635	Down	0.025585	SLA-DQB	29.594	1.274	1.152	1.29	0.851	0.96	1.187	0.992	1.287	0.637	0.844	0.599	0.917
	I3LQ84	Collagen type VI alpha 2 chain OS=Sus scrofa OX=9823 GN=COL6A2	0.816	Down	0.0049802	COL6A2	102.77	1.13	1.071	1.206	1.026	1.06	1.08	0.939	0.933	0.807	0.924	0.946	0.911
	F1SIE9	Cytochrome P450 OS=Sus scrofa OX=9823 GN=CYP1A1	0.798	Down	0.00075569	CYP1A1	58.504	1.158	1.209	1.179	1.001	0.997	0.963	0.886	0.866	0.945	0.905	0.956	0.969
	A3EX84	Galectin OS=Sus scrofa OX=9823 GN=LGALS3	0.83	Down	0.048561	LGALS3	27.214	1.213	1.144	1.033	0.875	1.029	0.962	0.979	0.95	0.995	0.904	0.882	1.027
	I3LUR7	Collagen type VI alpha 3 chain OS=Sus scrofa OX=9823 GN=COL6A3	0.822	Down	0.0012229	COL6A3	317.8	1.066	1.084	1.122	0.981	1.064	1.179	0.957	0.951	0.851	0.917	0.908	0.863
	P16549	Dimethylaniline monooxygenase [N-oxide-forming] 1 OS=Sus scrofa OX=9823 GN=FMO1	0.793	Down	0.029724	FMO1	59.952	1.13	1.005	1.011	0.855	0.994	1.126	1.187	1.09	1.082	0.768	0.932	0.795
macromolecular complex	A5D9L3	MHC class II, DM beta precursor OS=Sus scrofa OX=9823 GN=SLA-DMB	0.817	Down	0.035381	SLA-DMB	29.847	1.175	1.063	1.087	0.924	1.055	1.054	1.017	1.049	0.859	0.86	0.844	1.013
	A0A287AB74	Gap junction protein OS=Sus scrofa OX=9823 GN=GJA1	0.759	Down	0.038676	GJA1	36.388	1.292	1.217	1.057	1.005	0.935	1.049	0.867	1.037	0.864	0.817	0.86	1.028
	Q8MGP9	MHC class II antigen OS=Sus scrofa OX=9823 GN=SLA-DQB	0.635	Down	0.025585	SLA-DQB	29.594	1.274	1.152	1.29	0.851	0.96	1.187	0.992	1.287	0.637	0.844	0.599	0.917
	F6PX46	SLA class II histocompatibility antigen, DQ haplotype D alpha chain precursor OS=Sus scrofa OX=9823 GN=SLA-DQA1	0.79	Down	0.0106619	SLA-DQA1	27.638	1.206	1.237	1.14	1.016	1.067	1.252	0.902	0.818	0.625	0.967	0.859	1.003
	I3LQ84	Collagen type VI alpha 2 chain OS=Sus scrofa OX=9823 GN=COL6A2	0.816	Down	0.0049802	COL6A2	102.77	1.13	1.071	1.206	1.026	1.06	1.08	0.939	0.933	0.807	0.924	0.946	0.911
	I3LUR7	Collagen type VI alpha 3 chain OS=Sus scrofa OX=9823 GN=COL6A3	0.822	Down	0.0012229	COL6A3	317.8	1.066	1.084	1.122	0.981	1.064	1.179	0.957	0.951	0.851	0.917	0.908	0.863
extracellular region	A0A075B7I5	Uncharacterized protein OS=Sus scrofa OX=9823	0.734	Down	0.046179	---	11.866	1.241	1.124	1.032	0.824	1.288	1.209	0.94	0.786	1.122	0.965	0.838	0.691
	F1S285	Collagen type XIV alpha 1 chain OS=Sus scrofa OX=9823 GN=COL14A1	0.755	Down	0.022976	COL14A1	189.82	1.126	1.039	1.327	0.939	1.069	1.076	1.007	0.985	0.782	0.908	0.897	0.833
	I3LQ84	Collagen type VI alpha 2 chain OS=Sus scrofa OX=9823 GN=COL6A2	0.816	Down	0.0049802	COL6A2	102.77	1.13	1.071	1.206	1.026	1.06	1.08	0.939	0.933	0.807	0.924	0.946	0.911
	A3EX84	Galectin OS=Sus scrofa OX=9823 GN=LGALS3	0.83	Down	0.048561	LGALS3	27.214	1.213	1.144	1.033	0.875	1.029	0.962	0.979	0.95	0.995	0.904	0.882	1.027
	I3LUR7	Collagen type VI alpha 3 chain OS=Sus scrofa OX=9823 GN=COL6A3	0.822	Down	0.0012229	COL6A3	317.8	1.066	1.084	1.122	0.981	1.064	1.179	0.957	0.951	0.851	0.917	0.908	0.863
	F1RWI4	Somatomedin B and thrombospondin type 1 domain containing OS=Sus scrofa OX=9823 GN=SBSPON	0.813	Down	0.02434	SBSPON	29.125	1.022	1.106	1.151	0.958	1.078	1.075	1.14	1	0.819	0.865	0.829	0.972
cell junction	A0A287AB74	Gap junction protein OS=Sus scrofa OX=9823 GN=GJA1	0.759	Down	0.038676	GJA1	36.388	1.292	1.217	1.057	1.005	0.935	1.049	0.867	1.037	0.864	0.817	0.86	1.028
binding	A0A075B7I5	Uncharacterized protein OS=Sus scrofa OX=9823	0.734	Down	0.046179	---	11.866	1.241	1.124	1.032	0.824	1.288	1.209	0.94	0.786	1.122	0.965	0.838	0.691
	A5D9L3	MHC class II, DM beta precursor OS=Sus scrofa OX=9823 GN=SLA-DMB	0.817	Down	0.035381	SLA-DMB	29.847	1.175	1.063	1.087	0.924	1.055	1.054	1.017	1.049	0.859	0.86	0.844	1.013
	F1RIP3	Ferritin OS=Sus scrofa OX=9823 GN=FTL	0.773	Down	0.0111816	FTL	19.992	1.167	1.121	1.151	1.091	1.101	1.13	0.957	0.973	0.76	0.818	0.854	0.988
	A0A287AEH1	Laminin subunit alpha 5 OS=Sus scrofa OX=9823 GN=LAMA5	0.808	Down	0.0022387	LAMA5	395.66	1.089	1.112	1.159	1.025	1.059	1.074	0.992	0.961	0.861	0.862	0.916	0.936
	A0A287BPF4	Collagen type VI alpha 3 chain OS=Sus scrofa OX=9823 GN=COL6A3	0.769	Down	0.0135351	COL6A3	223.87	1.155	1.029	1.242	1.001	1.102	1.257	0.949	0.967	0.714	0.885	0.918	0.833
	A0A287ASZ1	ATP-binding cassette, sub-family B (MDR/TAP), member 1 OS=Sus scrofa OX=9823 GN=ABCB1	0.742	Down	0.023579	ABCB1	126.6	1.341	1.091	1.349	0.841	0.966	0.901	0.928	1	0.814	0.852	0.976	0.976
	A0A0H5ANC0	Mimecan precursor OS=Sus scrofa OX=9823 GN=OGN	0.811	Down	0.0054412	OGN	33.986	1.108	1.063	1.166	0.966	1.044	1.1	0.991	0.921	0.851	0.891	0.95	0.866
	F1S285	Collagen type XIV alpha 1 chain OS=Sus scrofa OX=9823 GN=COL14A1	0.755	Down	0.022976	COL14A1	189.82	1.126	1.039	1.327	0.939	1.069	1.076	1.007	0.985	0.782	0.908	0.897	0.833
	Q8MGP9	MHC class II antigen OS=Sus scrofa OX=9823 GN=SLA-DQB	0.635	Down	0.025585	SLA-DQB	29.594	1.274	1.152	1.29	0.851	0.96	1.187	0.992	1.287	0.637	0.844	0.599	0.917
	F6PX46	SLA class II histocompatibility antigen, DQ haplotype D alpha chain precursor OS=Sus scrofa OX=9823 GN=SLA-DQA1	0.79	Down	0.0106619	SLA-DQA1	27.638	1.206	1.237	1.14	1.016	1.067	1.252	0.902	0.818	0.625	0.967	0.859	1.003
	F1SIE9	Cytochrome P450 OS=Sus scrofa OX=9823 GN=CYP1A1	0.798	Down	0.00075569	CYP1A1	58.504	1.158	1.209	1.179	1.001	0.997	0.963	0.886	0.866	0.945	0.905	0.956	0.969
	A0A287AG37	G3BP stress granule assembly factor 2 OS=Sus scrofa OX=9823 GN=G3BP2	0.736	Down	0.021521	G3BP2	50.745	1.116		1.184	1.133		0.975	0.938		0.973	0.817		0.876
	A3EX84	Galectin OS=Sus scrofa OX=9823 GN=LGALS3	0.83	Down	0.048561	LGALS3	27.214	1.213	1.144	1.033	0.875	1.029	0.962	0.979	0.95	0.995	0.904	0.882	1.027
	I3LUR7	Collagen type VI alpha 3 chain OS=Sus scrofa OX=9823 GN=COL6A3	0.822	Down	0.0012229	COL6A3	317.8	1.066	1.084	1.122	0.981	1.064	1.179	0.957	0.951	0.851	0.917	0.908	0.863
	P16549	Dimethylaniline monooxygenase [N-oxide-forming] 1 OS=Sus scrofa OX=9823 GN=FMO1	0.793	Down	0.029724	FMO1	59.952	1.13	1.005	1.011	0.855	0.994	1.126	1.187	1.09	1.082	0.768	0.932	0.795
	F1RWI4	Somatomedin B and thrombospondin type 1 domain containing OS=Sus scrofa OX=9823 GN=SBSPON	0.813	Down	0.02434	SBSPON	29.125	1.022	1.106	1.151	0.958	1.078	1.075	1.14	1	0.819	0.865	0.829	0.972
catalytic activity	A0A287ASZ1	ATP-binding cassette, sub-family B (MDR/TAP), member 1 OS=Sus scrofa OX=9823 GN=ABCB1	0.742	Down	0.023579	ABCB1	126.6	1.341	1.091	1.349	0.841	0.966	0.901	0.928	1	0.814	0.852	0.976	0.976
	K7GQL2	Coagulation factor XIII A chain OS=Sus scrofa OX=9823 GN=F13A1	0.742	Down	0.0061637	F13A1	83.343	1.336	1.12	1.233	0.902	1.104	1	0.827	0.881	0.866	0.941	0.872	0.926
	F1SIE9	Cytochrome P450 OS=Sus scrofa OX=9823 GN=CYP1A1	0.798	Down	0.00075569	CYP1A1	58.504	1.158	1.209	1.179	1.001	0.997	0.963	0.886	0.866	0.945	0.905	0.956	0.969
	P16549	Dimethylaniline monooxygenase [N-oxide-forming] 1 OS=Sus scrofa OX=9823 GN=FMO1	0.793	Down	0.029724	FMO1	59.952	1.13	1.005	1.011	0.855	0.994	1.126	1.187	1.09	1.082	0.768	0.932	0.795
molecular function regulator	A0A287BPF4	Collagen type VI alpha 3 chain OS=Sus scrofa OX=9823 GN=COL6A3	0.769	Down	0.0135351	COL6A3	223.87	1.155	1.029	1.242	1.001	1.102	1.257	0.949	0.967	0.714	0.885	0.918	0.833
	I3LUR7	Collagen type VI alpha 3 chain OS=Sus scrofa OX=9823 GN=COL6A3	0.822	Down	0.0012229	COL6A3	317.8	1.066	1.084	1.122	0.981	1.064	1.179	0.957	0.951	0.851	0.917	0.908	0.863
transporter activity	A0A287ASZ1	ATP-binding cassette, sub-family B (MDR/TAP), member 1 OS=Sus scrofa OX=9823 GN=ABCB1	0.742	Down	0.023579	ABCB1	126.6	1.341	1.091	1.349	0.841	0.966	0.901	0.928	1	0.814	0.852	0.976	0.976
	A0A287AB74	Gap junction protein OS=Sus scrofa OX=9823 GN=GJA1	0.759	Down	0.038676	GJA1	36.388	1.292	1.217	1.057	1.005	0.935	1.049	0.867	1.037	0.864	0.817	0.86	1.028
chemoattractant activity	A3EX84	Galectin OS=Sus scrofa OX=9823 GN=LGALS3	0.83	Down	0.048561	LGALS3	27.214	1.213	1.144	1.033	0.875	1.029	0.962	0.979	0.95	0.995	0.904	0.882	1.027
molecular transducer activity	F1RWI4	Somatomedin B and thrombospondin type 1 domain containing OS=Sus scrofa OX=9823 GN=SBSPON	0.813	Down	0.02434	SBSPON	29.125	1.022	1.106	1.151	0.958	1.078	1.075	1.14	1	0.819	0.865	0.829	0.972
