# Supplementary material for: Proteomics analysis reveals the effect of 1α,25(OH)2VD3-glycosides on development of early testes in piglets
Source: Sci Rep. 2021 May 31;11:11341. doi: 10.1038/s41598-021-90676-8 (PMC8167176; doi:10.1038/s41598-021-90676-8)
Supplement: Supplementary file 7 — Supplementary Information 7. [file 41598_2021_90676_MOESM7_ESM.xlsx]

## Sheet: Up
KEGG pathway	Mapping	Background	All Mapping	All Background	Fold enrichment	Fisher's exact test p value	-log10(p value)	Related proteins
ssc04913 Ovarian steroidogenesis	2	15	8	2639	43.98	0.00082811	3.08	A0A287ASW3 Q28832
ssc01100 Metabolic pathways	6	621	8	2639	3.19	0.00298888	2.52	I3LRS5 D0G6S5 F1SMN6 F1SQR6 F1SGV8 A0A287ASW3

## Sheet: Up Pathway2Protein
KEGG pathway	Fisher's exact test p value	Protein accession	Protein description	Ratio	Regulated Type	P value	Gene name	MW [kDa]	S1_3	S1_2	S1_1	S2_3	S2_2	S2_1	S3_3	S3_2	S3_1	S4_3	S4_2	S4_1
ssc01100 Metabolic pathways	0.00298888	I3LRS5	Aldehyde dehydrogenase 1 family member A1 OS=Sus scrofa OX=9823 GN=ALDH1A1	1.526	Up	0.0095197	ALDH1A1	54.841	0.953	0.937	0.76	1.207	1.396	1.442	0.982	0.879	0.976	0.917	0.784	0.909
ssc01100 Metabolic pathways	0.00298888	D0G6S5	3-beta-hydroxysteroid-Delta(8),Delta(7)-isomerase OS=Sus scrofa OX=9823 GN=EBP	1.301	Up	0.0166994	EBP	26.564	0.776	0.855	0.858	1.072	0.976	1.189	0.749	0.813	0.905	1.473	1.36	1.081
ssc01100 Metabolic pathways	0.00298888	F1SMN6	V-type proton ATPase subunit F OS=Sus scrofa OX=9823 GN=ATP6V1F	1.204	Up	0.035799	ATP6V1F	13.384	0.966	0.963	0.869	1.149	1.021	1.199	0.926	1.017	1.03	0.986	1.007	0.943
ssc01100 Metabolic pathways	0.00298888	F1SQR6	Amidohydrolase domain containing 1 OS=Sus scrofa OX=9823 GN=AMDHD1	1.266	Up	0.049758	AMDHD1	42.536	0.739	0.867	0.974	1.162	1.056	1.048	0.918	1.033	1.004	1.246	1.058	0.99
ssc01100 Metabolic pathways	0.00298888	F1SGV8	Phosphatidylinositol N-acetylglucosaminyltransferase subunit P OS=Sus scrofa OX=9823 GN=PIGP	1.269	Up	0.004663	PIGP	14.971	0.903	0.806	0.858	1.121	1.105	1.031	0.913	0.964	1.044	1.098	1.146	1.079
ssc01100 Metabolic pathways	0.00298888	A0A287ASW3	Aromatase 3 OS=Sus scrofa OX=9823 GN=CYP19A3	2.081	Up	0.00037731	CYP19A3	57.932	0.58	0.589		1.231	1.202		0.657	0.889		1.633	1.301
ssc04913 Ovarian steroidogenesis	0.00082811	A0A287ASW3	Aromatase 3 OS=Sus scrofa OX=9823 GN=CYP19A3	2.081	Up	0.00037731	CYP19A3	57.932	0.58	0.589		1.231	1.202		0.657	0.889		1.633	1.301
ssc04913 Ovarian steroidogenesis	0.00082811	Q28832	Low-density lipoprotein receptor (Fragment) OS=Sus scrofa OX=9823 GN=LDLR	1.322	Up	0.031304	LDLR	89.919	0.791	0.757		0.977	1.07		0.843	1.097		1.454	1.058

## Sheet: Down
KEGG pathway	Mapping	Background	All Mapping	All Background	Fold enrichment	Fisher's exact test p value	-log10(p value)	Related proteins

## Sheet: Down Pathway2Protein
KEGG pathway	Fisher's exact test p value	Protein accession	Protein description	Ratio	Regulated Type	P value	Gene name	MW [kDa]	S1_3	S1_2	S1_1	S2_3	S2_2	S2_1	S3_3	S3_2	S3_1	S4_3	S4_2	S4_1

## Sheet: all
KEGG pathway	Mapping	Background	All Mapping	All Background	Fold enrichment	Fisher's exact test p value	-log10(p value)	Related proteins
ssc04913 Ovarian steroidogenesis	2	15	9	2639	39.1	0.00106122	2.97	A0A287ASW3 Q28832
ssc01100 Metabolic pathways	6	621	9	2639	2.83	0.00718947	2.14	I3LRS5 D0G6S5 F1SMN6 F1SQR6 F1SGV8 A0A287ASW3

## Sheet: all Pathway2Protein
KEGG pathway	Fisher's exact test p value	Protein accession	Protein description	Ratio	Regulated Type	P value	Gene name	MW [kDa]	S1_3	S1_2	S1_1	S2_3	S2_2	S2_1	S3_3	S3_2	S3_1	S4_3	S4_2	S4_1
ssc01100 Metabolic pathways	0.00718947	I3LRS5	Aldehyde dehydrogenase 1 family member A1 OS=Sus scrofa OX=9823 GN=ALDH1A1	1.526	Up	0.0095197	ALDH1A1	54.841	0.953	0.937	0.76	1.207	1.396	1.442	0.982	0.879	0.976	0.917	0.784	0.909
ssc01100 Metabolic pathways	0.00718947	D0G6S5	3-beta-hydroxysteroid-Delta(8),Delta(7)-isomerase OS=Sus scrofa OX=9823 GN=EBP	1.301	Up	0.0166994	EBP	26.564	0.776	0.855	0.858	1.072	0.976	1.189	0.749	0.813	0.905	1.473	1.36	1.081
ssc01100 Metabolic pathways	0.00718947	F1SMN6	V-type proton ATPase subunit F OS=Sus scrofa OX=9823 GN=ATP6V1F	1.204	Up	0.035799	ATP6V1F	13.384	0.966	0.963	0.869	1.149	1.021	1.199	0.926	1.017	1.03	0.986	1.007	0.943
ssc01100 Metabolic pathways	0.00718947	F1SQR6	Amidohydrolase domain containing 1 OS=Sus scrofa OX=9823 GN=AMDHD1	1.266	Up	0.049758	AMDHD1	42.536	0.739	0.867	0.974	1.162	1.056	1.048	0.918	1.033	1.004	1.246	1.058	0.99
ssc01100 Metabolic pathways	0.00718947	F1SGV8	Phosphatidylinositol N-acetylglucosaminyltransferase subunit P OS=Sus scrofa OX=9823 GN=PIGP	1.269	Up	0.004663	PIGP	14.971	0.903	0.806	0.858	1.121	1.105	1.031	0.913	0.964	1.044	1.098	1.146	1.079
ssc01100 Metabolic pathways	0.00718947	A0A287ASW3	Aromatase 3 OS=Sus scrofa OX=9823 GN=CYP19A3	2.081	Up	0.00037731	CYP19A3	57.932	0.58	0.589		1.231	1.202		0.657	0.889		1.633	1.301
ssc04913 Ovarian steroidogenesis	0.00106122	A0A287ASW3	Aromatase 3 OS=Sus scrofa OX=9823 GN=CYP19A3	2.081	Up	0.00037731	CYP19A3	57.932	0.58	0.589		1.231	1.202		0.657	0.889		1.633	1.301
ssc04913 Ovarian steroidogenesis	0.00106122	Q28832	Low-density lipoprotein receptor (Fragment) OS=Sus scrofa OX=9823 GN=LDLR	1.322	Up	0.031304	LDLR	89.919	0.791	0.757		0.977	1.07		0.843	1.097		1.454	1.058
