# Supplementary material for: Proteomics analysis reveals the effect of 1α,25(OH)2VD3-glycosides on development of early testes in piglets
Source: Sci Rep. 2021 May 31;11:11341. doi: 10.1038/s41598-021-90676-8 (PMC8167176; doi:10.1038/s41598-021-90676-8)
Supplement: Supplementary file 8 — Supplementary Information 8. [file 41598_2021_90676_MOESM8_ESM.xlsx]

## Sheet: Up
KEGG pathway	Mapping	Background	All Mapping	All Background	Fold enrichment	Fisher's exact test p value	-log10(p value)	Related proteins
ssc05143 African trypanosomiasis	3	14	9	2639	62.83	9.80703e-06	5.01	P01965 K7GM40 F1RII7
ssc05144 Malaria	2	15	9	2639	39.1	0.00106122	2.97	P01965 F1RII7
ssc03010 Ribosome	2	86	9	2639	6.82	0.0325639	1.49	A0A287B5V1 A0A287AX59

## Sheet: Up Pathway2Protein
KEGG pathway	Fisher's exact test p value	Protein accession	Protein description	Ratio	Regulated Type	P value	Gene name	MW [kDa]	S1_3	S1_2	S1_1	S2_3	S2_2	S2_1	S3_3	S3_2	S3_1	S4_3	S4_2	S4_1
ssc03010 Ribosome	0.0325639	A0A287B5V1	60S ribosomal protein L3 OS=Sus scrofa OX=9823 GN=RPL3	1.206	Up	0.047282	RPL3	46.122	0.881	0.878	0.879	0.938	0.871	0.986	1.021	1.01	1.151	1.161	1.203	0.987
ssc03010 Ribosome	0.0325639	A0A287AX59	Ribosomal protein L37 OS=Sus scrofa OX=9823 GN=RPL37	1.226	Up	0.0094197	RPL37	11.078	0.904	0.931	0.92	0.863	0.872	0.907	1.147	1.036	1.194	1.035	1.153	0.969
ssc05143 African trypanosomiasis	9.80703e-06	P01965	Hemoglobin subunit alpha OS=Sus scrofa OX=9823 GN=HBA	1.221	Up	0.047523	HBA	15.039	0.887	0.799	0.919	1.118	1.031	0.945	0.981	1.18	1.02	1.063	0.986	1.097
ssc05143 African trypanosomiasis	9.80703e-06	K7GM40	Apolipoprotein A-I OS=Sus scrofa OX=9823 GN=APOA1	1.204	Up	0.0090012	APOA1	30.33	0.965	0.89	0.932	0.965	0.932	0.991	1.123	1.176	1.056	0.939	1.001	1.027
ssc05143 African trypanosomiasis	9.80703e-06	F1RII7	Hemoglobin subunit beta OS=Sus scrofa OX=9823 GN=HBB	1.282	Up	0.045019	HBB	16.166	0.883	0.785	0.91	1.072	1.001	0.936	0.984	1.257	1.064	1.053	0.979	1.085
ssc05144 Malaria	0.00106122	P01965	Hemoglobin subunit alpha OS=Sus scrofa OX=9823 GN=HBA	1.221	Up	0.047523	HBA	15.039	0.887	0.799	0.919	1.118	1.031	0.945	0.981	1.18	1.02	1.063	0.986	1.097
ssc05144 Malaria	0.00106122	F1RII7	Hemoglobin subunit beta OS=Sus scrofa OX=9823 GN=HBB	1.282	Up	0.045019	HBB	16.166	0.883	0.785	0.91	1.072	1.001	0.936	0.984	1.257	1.064	1.053	0.979	1.085

## Sheet: Down
KEGG pathway	Mapping	Background	All Mapping	All Background	Fold enrichment	Fisher's exact test p value	-log10(p value)	Related proteins
ssc04974 Protein digestion and absorption	3	29	13	2639	21	0.000317135	3.5	A0A287A0A6 A0A287A1T6 I3LQ84
ssc04512 ECM-receptor interaction	3	40	13	2639	15.22	0.000830948	3.08	A0A287A0A6 A0A287A1T6 I3LQ84
ssc04913 Ovarian steroidogenesis	2	15	13	2639	27.07	0.00226926	2.64	A0A287BJI7 F1SIE9
ssc00140 Steroid hormone biosynthesis	2	16	13	2639	25.38	0.00258623	2.59	A0A287BJI7 F1SIE9
ssc05165 Human papillomavirus infection	4	131	13	2639	6.2	0.00292237	2.53	A0A287AEE8 A0A287A0A6 A0A287A1T6 I3LQ84
ssc00380 Tryptophan metabolism	2	21	13	2639	19.33	0.00446339	2.35	A0A287BJI7 F1SIE9
ssc05204 Chemical carcinogenesis	2	30	13	2639	13.53	0.00901711	2.04	A0A287BJI7 F1SIE9
ssc00980 Metabolism of xenobiotics by cytochrome P450	2	31	13	2639	13.1	0.00961222	2.02	A0A287BJI7 F1SIE9
ssc04510 Focal adhesion	3	101	13	2639	6.03	0.0117654	1.93	A0A287A0A6 A0A287A1T6 I3LQ84
ssc04151 PI3K-Akt signaling pathway	3	108	13	2639	5.64	0.0141258	1.85	A0A287A0A6 A0A287A1T6 I3LQ84
ssc05206 MicroRNAs in cancer	2	62	13	2639	6.55	0.035867	1.45	A0A287AEE8 A0A287BJI7

## Sheet: Down Pathway2Protein
KEGG pathway	Fisher's exact test p value	Protein accession	Protein description	Ratio	Regulated Type	P value	Gene name	MW [kDa]	S1_3	S1_2	S1_1	S2_3	S2_2	S2_1	S3_3	S3_2	S3_1	S4_3	S4_2	S4_1
ssc04151 PI3K-Akt signaling pathway	0.0141258	A0A287A0A6	Collagen type VI alpha 6 chain OS=Sus scrofa OX=9823 GN=COL6A6	0.711	Down	0.033965	COL6A6	228.58	1.223	0.946	1.208	1.107	1.209	1.035	0.713	0.898	0.79	0.946	0.961	1.023
ssc04151 PI3K-Akt signaling pathway	0.0141258	A0A287A1T6	Collagen type VI alpha 5 chain OS=Sus scrofa OX=9823 GN=COL6A5	0.812	Down	0.038583	COL6A5	193.34	1.113	1.028		0.97	1.245		0.857	0.881		1.089	0.878
ssc04151 PI3K-Akt signaling pathway	0.0141258	I3LQ84	Collagen type VI alpha 2 chain OS=Sus scrofa OX=9823 GN=COL6A2	0.786	Down	0.0159576	COL6A2	102.77	1.13	1.071	1.206	1.026	1.06	1.08	0.939	0.933	0.807	0.924	0.946	0.911
ssc00980 Metabolism of xenobiotics by cytochrome P450	0.00961222	A0A287BJI7	Cytochrome P450 family 1 subfamily B member 1 OS=Sus scrofa OX=9823 GN=CYP1B1	0.817	Down	0.0149445	CYP1B1	60.594	1.103	1.135	1.02	0.919	1.113	0.96	0.949	0.833	0.88	1.026	0.939	1.137
ssc00980 Metabolism of xenobiotics by cytochrome P450	0.00961222	F1SIE9	Cytochrome P450 OS=Sus scrofa OX=9823 GN=CYP1A1	0.761	Down	0.00069765	CYP1A1	58.504	1.158	1.209	1.179	1.001	0.997	0.963	0.886	0.866	0.945	0.905	0.956	0.969
ssc05165 Human papillomavirus infection	0.00292237	A0A287AEE8	Notch 2 OS=Sus scrofa OX=9823 GN=NOTCH2	0.766	Down	0.023559	NOTCH2	256.17	1.146		1.14	1.027		0.902	0.839		0.912	0.993		1.037
ssc05165 Human papillomavirus infection	0.00292237	A0A287A0A6	Collagen type VI alpha 6 chain OS=Sus scrofa OX=9823 GN=COL6A6	0.711	Down	0.033965	COL6A6	228.58	1.223	0.946	1.208	1.107	1.209	1.035	0.713	0.898	0.79	0.946	0.961	1.023
ssc05165 Human papillomavirus infection	0.00292237	A0A287A1T6	Collagen type VI alpha 5 chain OS=Sus scrofa OX=9823 GN=COL6A5	0.812	Down	0.038583	COL6A5	193.34	1.113	1.028		0.97	1.245		0.857	0.881		1.089	0.878
ssc05165 Human papillomavirus infection	0.00292237	I3LQ84	Collagen type VI alpha 2 chain OS=Sus scrofa OX=9823 GN=COL6A2	0.786	Down	0.0159576	COL6A2	102.77	1.13	1.071	1.206	1.026	1.06	1.08	0.939	0.933	0.807	0.924	0.946	0.911
ssc05200 Pathways in cancer	0.211562	A0A287AEE8	Notch 2 OS=Sus scrofa OX=9823 GN=NOTCH2	0.766	Down	0.023559	NOTCH2	256.17	1.146		1.14	1.027		0.902	0.839		0.912	0.993		1.037
ssc05200 Pathways in cancer	0.211562	F1S395	NAD(P)H dehydrogenase OS=Sus scrofa OX=9823 GN=NQO1	0.714	Down	0.00246	NQO1	30.954	1.124	1.143	1.073	0.956	0.96	1.129	0.772	0.868	0.745	1.165	1.021	1.042
ssc04974 Protein digestion and absorption	0.000317135	A0A287A0A6	Collagen type VI alpha 6 chain OS=Sus scrofa OX=9823 GN=COL6A6	0.711	Down	0.033965	COL6A6	228.58	1.223	0.946	1.208	1.107	1.209	1.035	0.713	0.898	0.79	0.946	0.961	1.023
ssc04974 Protein digestion and absorption	0.000317135	A0A287A1T6	Collagen type VI alpha 5 chain OS=Sus scrofa OX=9823 GN=COL6A5	0.812	Down	0.038583	COL6A5	193.34	1.113	1.028		0.97	1.245		0.857	0.881		1.089	0.878
ssc04974 Protein digestion and absorption	0.000317135	I3LQ84	Collagen type VI alpha 2 chain OS=Sus scrofa OX=9823 GN=COL6A2	0.786	Down	0.0159576	COL6A2	102.77	1.13	1.071	1.206	1.026	1.06	1.08	0.939	0.933	0.807	0.924	0.946	0.911
ssc04512 ECM-receptor interaction	0.000830948	A0A287A0A6	Collagen type VI alpha 6 chain OS=Sus scrofa OX=9823 GN=COL6A6	0.711	Down	0.033965	COL6A6	228.58	1.223	0.946	1.208	1.107	1.209	1.035	0.713	0.898	0.79	0.946	0.961	1.023
ssc04512 ECM-receptor interaction	0.000830948	A0A287A1T6	Collagen type VI alpha 5 chain OS=Sus scrofa OX=9823 GN=COL6A5	0.812	Down	0.038583	COL6A5	193.34	1.113	1.028		0.97	1.245		0.857	0.881		1.089	0.878
ssc04512 ECM-receptor interaction	0.000830948	I3LQ84	Collagen type VI alpha 2 chain OS=Sus scrofa OX=9823 GN=COL6A2	0.786	Down	0.0159576	COL6A2	102.77	1.13	1.071	1.206	1.026	1.06	1.08	0.939	0.933	0.807	0.924	0.946	0.911
ssc00380 Tryptophan metabolism	0.00446339	A0A287BJI7	Cytochrome P450 family 1 subfamily B member 1 OS=Sus scrofa OX=9823 GN=CYP1B1	0.817	Down	0.0149445	CYP1B1	60.594	1.103	1.135	1.02	0.919	1.113	0.96	0.949	0.833	0.88	1.026	0.939	1.137
ssc00380 Tryptophan metabolism	0.00446339	F1SIE9	Cytochrome P450 OS=Sus scrofa OX=9823 GN=CYP1A1	0.761	Down	0.00069765	CYP1A1	58.504	1.158	1.209	1.179	1.001	0.997	0.963	0.886	0.866	0.945	0.905	0.956	0.969
ssc04510 Focal adhesion	0.0117654	A0A287A0A6	Collagen type VI alpha 6 chain OS=Sus scrofa OX=9823 GN=COL6A6	0.711	Down	0.033965	COL6A6	228.58	1.223	0.946	1.208	1.107	1.209	1.035	0.713	0.898	0.79	0.946	0.961	1.023
ssc04510 Focal adhesion	0.0117654	A0A287A1T6	Collagen type VI alpha 5 chain OS=Sus scrofa OX=9823 GN=COL6A5	0.812	Down	0.038583	COL6A5	193.34	1.113	1.028		0.97	1.245		0.857	0.881		1.089	0.878
ssc04510 Focal adhesion	0.0117654	I3LQ84	Collagen type VI alpha 2 chain OS=Sus scrofa OX=9823 GN=COL6A2	0.786	Down	0.0159576	COL6A2	102.77	1.13	1.071	1.206	1.026	1.06	1.08	0.939	0.933	0.807	0.924	0.946	0.911
ssc04913 Ovarian steroidogenesis	0.00226926	A0A287BJI7	Cytochrome P450 family 1 subfamily B member 1 OS=Sus scrofa OX=9823 GN=CYP1B1	0.817	Down	0.0149445	CYP1B1	60.594	1.103	1.135	1.02	0.919	1.113	0.96	0.949	0.833	0.88	1.026	0.939	1.137
ssc04913 Ovarian steroidogenesis	0.00226926	F1SIE9	Cytochrome P450 OS=Sus scrofa OX=9823 GN=CYP1A1	0.761	Down	0.00069765	CYP1A1	58.504	1.158	1.209	1.179	1.001	0.997	0.963	0.886	0.866	0.945	0.905	0.956	0.969
ssc05206 MicroRNAs in cancer	0.035867	A0A287AEE8	Notch 2 OS=Sus scrofa OX=9823 GN=NOTCH2	0.766	Down	0.023559	NOTCH2	256.17	1.146		1.14	1.027		0.902	0.839		0.912	0.993		1.037
ssc05206 MicroRNAs in cancer	0.035867	A0A287BJI7	Cytochrome P450 family 1 subfamily B member 1 OS=Sus scrofa OX=9823 GN=CYP1B1	0.817	Down	0.0149445	CYP1B1	60.594	1.103	1.135	1.02	0.919	1.113	0.96	0.949	0.833	0.88	1.026	0.939	1.137
ssc05204 Chemical carcinogenesis	0.00901711	A0A287BJI7	Cytochrome P450 family 1 subfamily B member 1 OS=Sus scrofa OX=9823 GN=CYP1B1	0.817	Down	0.0149445	CYP1B1	60.594	1.103	1.135	1.02	0.919	1.113	0.96	0.949	0.833	0.88	1.026	0.939	1.137
ssc05204 Chemical carcinogenesis	0.00901711	F1SIE9	Cytochrome P450 OS=Sus scrofa OX=9823 GN=CYP1A1	0.761	Down	0.00069765	CYP1A1	58.504	1.158	1.209	1.179	1.001	0.997	0.963	0.886	0.866	0.945	0.905	0.956	0.969
ssc00140 Steroid hormone biosynthesis	0.00258623	A0A287BJI7	Cytochrome P450 family 1 subfamily B member 1 OS=Sus scrofa OX=9823 GN=CYP1B1	0.817	Down	0.0149445	CYP1B1	60.594	1.103	1.135	1.02	0.919	1.113	0.96	0.949	0.833	0.88	1.026	0.939	1.137
ssc00140 Steroid hormone biosynthesis	0.00258623	F1SIE9	Cytochrome P450 OS=Sus scrofa OX=9823 GN=CYP1A1	0.761	Down	0.00069765	CYP1A1	58.504	1.158	1.209	1.179	1.001	0.997	0.963	0.886	0.866	0.945	0.905	0.956	0.969

## Sheet: all
KEGG pathway	Mapping	Background	All Mapping	All Background	Fold enrichment	Fisher's exact test p value	-log10(p value)	Related proteins
ssc04974 Protein digestion and absorption	4	29	22	2639	16.55	7.51244e-05	4.12	P05027 A0A287A0A6 A0A287A1T6 I3LQ84
ssc05143 African trypanosomiasis	3	14	22	2639	25.7	0.000172608	3.76	P01965 K7GM40 F1RII7
ssc05204 Chemical carcinogenesis	3	30	22	2639	12	0.0017655	2.75	A0A287BJI7 F1SIE9 I3LLX8
ssc04512 ECM-receptor interaction	3	40	22	2639	9	0.00407015	2.39	A0A287A0A6 A0A287A1T6 I3LQ84
ssc04913 Ovarian steroidogenesis	2	15	22	2639	15.99	0.00652468	2.19	A0A287BJI7 F1SIE9
ssc05144 Malaria	2	15	22	2639	15.99	0.00652468	2.19	P01965 F1RII7
ssc00140 Steroid hormone biosynthesis	2	16	22	2639	14.99	0.00741925	2.13	A0A287BJI7 F1SIE9
ssc00380 Tryptophan metabolism	2	21	22	2639	11.42	0.0126606	1.9	A0A287BJI7 F1SIE9
ssc05165 Human papillomavirus infection	4	131	22	2639	3.66	0.0211318	1.68	A0A287AEE8 A0A287A0A6 A0A287A1T6 I3LQ84
ssc00980 Metabolism of xenobiotics by cytochrome P450	2	31	22	2639	7.74	0.0266602	1.57	A0A287BJI7 F1SIE9
ssc04919 Thyroid hormone signaling pathway	2	42	22	2639	5.71	0.0467204	1.33	A0A287AEE8 P05027
ssc04510 Focal adhesion	3	101	22	2639	3.56	0.0494214	1.31	A0A287A0A6 A0A287A1T6 I3LQ84

## Sheet: all Pathway2Protein
KEGG pathway	Fisher's exact test p value	Protein accession	Protein description	Ratio	Regulated Type	P value	Gene name	MW [kDa]	S1_3	S1_2	S1_1	S2_3	S2_2	S2_1	S3_3	S3_2	S3_1	S4_3	S4_2	S4_1
ssc03010 Ribosome	0.159544	A0A287B5V1	60S ribosomal protein L3 OS=Sus scrofa OX=9823 GN=RPL3	1.206	Up	0.047282	RPL3	46.122	0.881	0.878	0.879	0.938	0.871	0.986	1.021	1.01	1.151	1.161	1.203	0.987
ssc03010 Ribosome	0.159544	A0A287AX59	Ribosomal protein L37 OS=Sus scrofa OX=9823 GN=RPL37	1.226	Up	0.0094197	RPL37	11.078	0.904	0.931	0.92	0.863	0.872	0.907	1.147	1.036	1.194	1.035	1.153	0.969
ssc04022 cGMP-PKG signaling pathway	0.0928979	P05027	Sodium/potassium-transporting ATPase subunit beta-1 OS=Sus scrofa OX=9823 GN=ATP1B1	1.251	Up	0.0049781	ATP1B1	35.158	0.957	0.904	0.903	0.944	0.969	0.989	1.079	1.162	1.216	1.011	0.969	0.907
ssc04022 cGMP-PKG signaling pathway	0.0928979	P18871	Alpha-2A adrenergic receptor OS=Sus scrofa OX=9823 GN=ADRA2A	0.805	Down	0.045401	ADRA2A	48.975	1.062	1.102	1.113	1.043	1.265	1.074	0.976	0.755	0.906	0.922	0.912	0.927
ssc04151 PI3K-Akt signaling pathway	0.0583127	A0A287A0A6	Collagen type VI alpha 6 chain OS=Sus scrofa OX=9823 GN=COL6A6	0.711	Down	0.033965	COL6A6	228.58	1.223	0.946	1.208	1.107	1.209	1.035	0.713	0.898	0.79	0.946	0.961	1.023
ssc04151 PI3K-Akt signaling pathway	0.0583127	A0A287A1T6	Collagen type VI alpha 5 chain OS=Sus scrofa OX=9823 GN=COL6A5	0.812	Down	0.038583	COL6A5	193.34	1.113	1.028		0.97	1.245		0.857	0.881		1.089	0.878
ssc04151 PI3K-Akt signaling pathway	0.0583127	I3LQ84	Collagen type VI alpha 2 chain OS=Sus scrofa OX=9823 GN=COL6A2	0.786	Down	0.0159576	COL6A2	102.77	1.13	1.071	1.206	1.026	1.06	1.08	0.939	0.933	0.807	0.924	0.946	0.911
ssc00980 Metabolism of xenobiotics by cytochrome P450	0.0266602	A0A287BJI7	Cytochrome P450 family 1 subfamily B member 1 OS=Sus scrofa OX=9823 GN=CYP1B1	0.817	Down	0.0149445	CYP1B1	60.594	1.103	1.135	1.02	0.919	1.113	0.96	0.949	0.833	0.88	1.026	0.939	1.137
ssc00980 Metabolism of xenobiotics by cytochrome P450	0.0266602	F1SIE9	Cytochrome P450 OS=Sus scrofa OX=9823 GN=CYP1A1	0.761	Down	0.00069765	CYP1A1	58.504	1.158	1.209	1.179	1.001	0.997	0.963	0.886	0.866	0.945	0.905	0.956	0.969
ssc05165 Human papillomavirus infection	0.0211318	A0A287AEE8	Notch 2 OS=Sus scrofa OX=9823 GN=NOTCH2	0.766	Down	0.023559	NOTCH2	256.17	1.146		1.14	1.027		0.902	0.839		0.912	0.993		1.037
ssc05165 Human papillomavirus infection	0.0211318	A0A287A0A6	Collagen type VI alpha 6 chain OS=Sus scrofa OX=9823 GN=COL6A6	0.711	Down	0.033965	COL6A6	228.58	1.223	0.946	1.208	1.107	1.209	1.035	0.713	0.898	0.79	0.946	0.961	1.023
ssc05165 Human papillomavirus infection	0.0211318	A0A287A1T6	Collagen type VI alpha 5 chain OS=Sus scrofa OX=9823 GN=COL6A5	0.812	Down	0.038583	COL6A5	193.34	1.113	1.028		0.97	1.245		0.857	0.881		1.089	0.878
ssc05165 Human papillomavirus infection	0.0211318	I3LQ84	Collagen type VI alpha 2 chain OS=Sus scrofa OX=9823 GN=COL6A2	0.786	Down	0.0159576	COL6A2	102.77	1.13	1.071	1.206	1.026	1.06	1.08	0.939	0.933	0.807	0.924	0.946	0.911
ssc04974 Protein digestion and absorption	7.51244e-05	P05027	Sodium/potassium-transporting ATPase subunit beta-1 OS=Sus scrofa OX=9823 GN=ATP1B1	1.251	Up	0.0049781	ATP1B1	35.158	0.957	0.904	0.903	0.944	0.969	0.989	1.079	1.162	1.216	1.011	0.969	0.907
ssc04974 Protein digestion and absorption	7.51244e-05	A0A287A0A6	Collagen type VI alpha 6 chain OS=Sus scrofa OX=9823 GN=COL6A6	0.711	Down	0.033965	COL6A6	228.58	1.223	0.946	1.208	1.107	1.209	1.035	0.713	0.898	0.79	0.946	0.961	1.023
ssc04974 Protein digestion and absorption	7.51244e-05	A0A287A1T6	Collagen type VI alpha 5 chain OS=Sus scrofa OX=9823 GN=COL6A5	0.812	Down	0.038583	COL6A5	193.34	1.113	1.028		0.97	1.245		0.857	0.881		1.089	0.878
ssc04974 Protein digestion and absorption	7.51244e-05	I3LQ84	Collagen type VI alpha 2 chain OS=Sus scrofa OX=9823 GN=COL6A2	0.786	Down	0.0159576	COL6A2	102.77	1.13	1.071	1.206	1.026	1.06	1.08	0.939	0.933	0.807	0.924	0.946	0.911
ssc05143 African trypanosomiasis	0.000172608	P01965	Hemoglobin subunit alpha OS=Sus scrofa OX=9823 GN=HBA	1.221	Up	0.047523	HBA	15.039	0.887	0.799	0.919	1.118	1.031	0.945	0.981	1.18	1.02	1.063	0.986	1.097
ssc05143 African trypanosomiasis	0.000172608	K7GM40	Apolipoprotein A-I OS=Sus scrofa OX=9823 GN=APOA1	1.204	Up	0.0090012	APOA1	30.33	0.965	0.89	0.932	0.965	0.932	0.991	1.123	1.176	1.056	0.939	1.001	1.027
ssc05143 African trypanosomiasis	0.000172608	F1RII7	Hemoglobin subunit beta OS=Sus scrofa OX=9823 GN=HBB	1.282	Up	0.045019	HBB	16.166	0.883	0.785	0.91	1.072	1.001	0.936	0.984	1.257	1.064	1.053	0.979	1.085
ssc04512 ECM-receptor interaction	0.00407015	A0A287A0A6	Collagen type VI alpha 6 chain OS=Sus scrofa OX=9823 GN=COL6A6	0.711	Down	0.033965	COL6A6	228.58	1.223	0.946	1.208	1.107	1.209	1.035	0.713	0.898	0.79	0.946	0.961	1.023
ssc04512 ECM-receptor interaction	0.00407015	A0A287A1T6	Collagen type VI alpha 5 chain OS=Sus scrofa OX=9823 GN=COL6A5	0.812	Down	0.038583	COL6A5	193.34	1.113	1.028		0.97	1.245		0.857	0.881		1.089	0.878
ssc04512 ECM-receptor interaction	0.00407015	I3LQ84	Collagen type VI alpha 2 chain OS=Sus scrofa OX=9823 GN=COL6A2	0.786	Down	0.0159576	COL6A2	102.77	1.13	1.071	1.206	1.026	1.06	1.08	0.939	0.933	0.807	0.924	0.946	0.911
ssc00380 Tryptophan metabolism	0.0126606	A0A287BJI7	Cytochrome P450 family 1 subfamily B member 1 OS=Sus scrofa OX=9823 GN=CYP1B1	0.817	Down	0.0149445	CYP1B1	60.594	1.103	1.135	1.02	0.919	1.113	0.96	0.949	0.833	0.88	1.026	0.939	1.137
ssc00380 Tryptophan metabolism	0.0126606	F1SIE9	Cytochrome P450 OS=Sus scrofa OX=9823 GN=CYP1A1	0.761	Down	0.00069765	CYP1A1	58.504	1.158	1.209	1.179	1.001	0.997	0.963	0.886	0.866	0.945	0.905	0.956	0.969
ssc04510 Focal adhesion	0.0494214	A0A287A0A6	Collagen type VI alpha 6 chain OS=Sus scrofa OX=9823 GN=COL6A6	0.711	Down	0.033965	COL6A6	228.58	1.223	0.946	1.208	1.107	1.209	1.035	0.713	0.898	0.79	0.946	0.961	1.023
ssc04510 Focal adhesion	0.0494214	A0A287A1T6	Collagen type VI alpha 5 chain OS=Sus scrofa OX=9823 GN=COL6A5	0.812	Down	0.038583	COL6A5	193.34	1.113	1.028		0.97	1.245		0.857	0.881		1.089	0.878
ssc04510 Focal adhesion	0.0494214	I3LQ84	Collagen type VI alpha 2 chain OS=Sus scrofa OX=9823 GN=COL6A2	0.786	Down	0.0159576	COL6A2	102.77	1.13	1.071	1.206	1.026	1.06	1.08	0.939	0.933	0.807	0.924	0.946	0.911
ssc04913 Ovarian steroidogenesis	0.00652468	A0A287BJI7	Cytochrome P450 family 1 subfamily B member 1 OS=Sus scrofa OX=9823 GN=CYP1B1	0.817	Down	0.0149445	CYP1B1	60.594	1.103	1.135	1.02	0.919	1.113	0.96	0.949	0.833	0.88	1.026	0.939	1.137
ssc04913 Ovarian steroidogenesis	0.00652468	F1SIE9	Cytochrome P450 OS=Sus scrofa OX=9823 GN=CYP1A1	0.761	Down	0.00069765	CYP1A1	58.504	1.158	1.209	1.179	1.001	0.997	0.963	0.886	0.866	0.945	0.905	0.956	0.969
ssc05206 MicroRNAs in cancer	0.0928979	A0A287AEE8	Notch 2 OS=Sus scrofa OX=9823 GN=NOTCH2	0.766	Down	0.023559	NOTCH2	256.17	1.146		1.14	1.027		0.902	0.839		0.912	0.993		1.037
ssc05206 MicroRNAs in cancer	0.0928979	A0A287BJI7	Cytochrome P450 family 1 subfamily B member 1 OS=Sus scrofa OX=9823 GN=CYP1B1	0.817	Down	0.0149445	CYP1B1	60.594	1.103	1.135	1.02	0.919	1.113	0.96	0.949	0.833	0.88	1.026	0.939	1.137
ssc04919 Thyroid hormone signaling pathway	0.0467204	A0A287AEE8	Notch 2 OS=Sus scrofa OX=9823 GN=NOTCH2	0.766	Down	0.023559	NOTCH2	256.17	1.146		1.14	1.027		0.902	0.839		0.912	0.993		1.037
ssc04919 Thyroid hormone signaling pathway	0.0467204	P05027	Sodium/potassium-transporting ATPase subunit beta-1 OS=Sus scrofa OX=9823 GN=ATP1B1	1.251	Up	0.0049781	ATP1B1	35.158	0.957	0.904	0.903	0.944	0.969	0.989	1.079	1.162	1.216	1.011	0.969	0.907
ssc05144 Malaria	0.00652468	P01965	Hemoglobin subunit alpha OS=Sus scrofa OX=9823 GN=HBA	1.221	Up	0.047523	HBA	15.039	0.887	0.799	0.919	1.118	1.031	0.945	0.981	1.18	1.02	1.063	0.986	1.097
ssc05144 Malaria	0.00652468	F1RII7	Hemoglobin subunit beta OS=Sus scrofa OX=9823 GN=HBB	1.282	Up	0.045019	HBB	16.166	0.883	0.785	0.91	1.072	1.001	0.936	0.984	1.257	1.064	1.053	0.979	1.085
ssc05204 Chemical carcinogenesis	0.0017655	A0A287BJI7	Cytochrome P450 family 1 subfamily B member 1 OS=Sus scrofa OX=9823 GN=CYP1B1	0.817	Down	0.0149445	CYP1B1	60.594	1.103	1.135	1.02	0.919	1.113	0.96	0.949	0.833	0.88	1.026	0.939	1.137
ssc05204 Chemical carcinogenesis	0.0017655	F1SIE9	Cytochrome P450 OS=Sus scrofa OX=9823 GN=CYP1A1	0.761	Down	0.00069765	CYP1A1	58.504	1.158	1.209	1.179	1.001	0.997	0.963	0.886	0.866	0.945	0.905	0.956	0.969
ssc05204 Chemical carcinogenesis	0.0017655	I3LLX8	Sulfotransferase OS=Sus scrofa OX=9823 GN=SULT1A3	1.357	Up	0.021284	SULT1A3	34.256	0.782	0.892	0.899	0.927	0.883	0.953	1.157	1.158	1.176	1.167	1.079	0.973
ssc00140 Steroid hormone biosynthesis	0.00741925	A0A287BJI7	Cytochrome P450 family 1 subfamily B member 1 OS=Sus scrofa OX=9823 GN=CYP1B1	0.817	Down	0.0149445	CYP1B1	60.594	1.103	1.135	1.02	0.919	1.113	0.96	0.949	0.833	0.88	1.026	0.939	1.137
ssc00140 Steroid hormone biosynthesis	0.00741925	F1SIE9	Cytochrome P450 OS=Sus scrofa OX=9823 GN=CYP1A1	0.761	Down	0.00069765	CYP1A1	58.504	1.158	1.209	1.179	1.001	0.997	0.963	0.886	0.866	0.945	0.905	0.956	0.969
