# Supplementary material for: Proteomics analysis reveals the effect of 1α,25(OH)2VD3-glycosides on development of early testes in piglets
Source: Sci Rep. 2021 May 31;11:11341. doi: 10.1038/s41598-021-90676-8 (PMC8167176; doi:10.1038/s41598-021-90676-8)
Supplement: Supplementary file 9 — Supplementary Information 9. [file 41598_2021_90676_MOESM9_ESM.xlsx]

## Sheet: Up
KEGG pathway		Mapping	Background	All Mapping	All Background	Fold enrichment	Fisher's exact test p value	-log10(p value)	Related proteins
ssc04146 Peroxisome		6	45	41	2639	8.58	5.01796e-05	4.3	A0A286ZZ49 A0A287ACP9 A0A286ZSG3 Q8WNV7 I3LEF8 I3LSN3
ssc03010 Ribosome		7	86	41	2639	5.24	0.00027905	3.55	A0A287AE76 F2Z5F5 F2Z5Q2 Q29201 A1XQU5 Q2YGT9 I3LSD3
ssc05204 Chemical carcinogenesis		4	30	41	2639	8.58	0.00102675	2.99	Q28960 Q3S3F7 I3LLX8 Q9N1F5
ssc00140 Steroid hormone biosynthesis		3	16	41	2639	12.07	0.00169457	2.77	Q8MKG1 P10612 A0A287ASW3
ssc00280 Valine, leucine and isoleucine degradation		4	38	41	2639	6.78	0.00252781	2.6	A0A287ACP9 F1RQL3 F1SSR4 I3LNR4
ssc00640 Propanoate metabolism		3	21	41	2639	9.2	0.00381308	2.42	A0A287ACP9 F1RQL3 I3LNR4
ssc00100 Steroid biosynthesis		2	9	41	2639	14.3	0.00791402	2.1	D0G6S5 A0A286ZXY8
ssc00980 Metabolism of xenobiotics by cytochrome P450		3	31	41	2639	6.23	0.0115726	1.94	Q28960 Q3S3F7 Q9N1F5
ssc05143 African trypanosomiasis		2	14	41	2639	9.2	0.0190463	1.72	P01965 F1RII7
ssc04913 Ovarian steroidogenesis		2	15	41	2639	8.58	0.0217624	1.66	P10612 A0A287ASW3
ssc05144 Malaria		2	15	41	2639	8.58	0.0217624	1.66	P01965 F1RII7
ssc00380 Tryptophan metabolism		2	21	41	2639	6.13	0.0410502	1.39	A0A287ACP9 A0A286ZSG3

## Sheet: Up Pathway2Protein
KEGG pathway	Fisher's exact test p value	Protein accession	Protein description		Ratio	Regulated Type	P value	Gene name	MW [kDa]	S1_3	S1_2	S1_1	S2_3	S2_2	S2_1	S3_3	S3_2	S3_1	S4_3	S4_2	S4_1
ssc03010 Ribosome	0.00027905	A0A287AE76	60S ribosomal protein L4 OS=Sus scrofa OX=9823 GN=RPL4		1.258	Up	0.04042	RPL4	44.692	0.927	0.82	0.941	0.962	0.962	0.958	0.907	1.009	1.126	1.196	1.194	0.991
ssc03010 Ribosome	0.00027905	F2Z5F5	40S ribosomal protein S8 OS=Sus scrofa OX=9823 GN=RPS8		1.296	Up	0.0147795	RPS8	24.205	0.887	0.884	0.912	0.904	0.887	0.973	0.948	1.001	1.092	1.228	1.227	1.021
ssc03010 Ribosome	0.00027905	F2Z5Q2	Uncharacterized protein OS=Sus scrofa OX=9823 GN=RPL24		1.298	Up	0.032121	RPL24	17.779	0.85	0.97	0.908	0.883	0.963	1.02	1.014	0.855	1.058	1.301	1.213	1.027
ssc03010 Ribosome	0.00027905	Q29201	40S ribosomal protein S16 OS=Sus scrofa OX=9823 GN=RPS16		1.209	Up	0.0148174	RPS16	16.445	0.956	0.898	0.92	0.926	0.953	0.993	0.988	0.964	1.06	1.156	1.171	1.026
ssc03010 Ribosome	0.00027905	A1XQU5	60S ribosomal protein L27 OS=Sus scrofa OX=9823 GN=RPL27		1.233	Up	0.0138802	RPL27	15.798	0.956	0.961	0.863	0.948	0.81	0.991	0.996	0.987	1.059	1.111	1.225	1.092
ssc03010 Ribosome	0.00027905	Q2YGT9	60S ribosomal protein L6 OS=Sus scrofa OX=9823 GN=RPL6		1.379	Up	0.036065	RPL6	32.19	0.86	0.866	0.957	0.84	0.917	0.94	0.891	0.992	1.067	1.439	1.224	1.036
ssc03010 Ribosome	0.00027905	I3LSD3	60S ribosomal protein L13 OS=Sus scrofa OX=9823 GN=RPL13		1.5	Up	0.0023996	RPL13	24.305	0.854	0.849	0.82	0.883	0.912	0.939	0.936	0.885	1.086	1.337	1.327	1.121
ssc00100 Steroid biosynthesis	0.00791402	D0G6S5	3-beta-hydroxysteroid-Delta(8),Delta(7)-isomerase OS=Sus scrofa OX=9823 GN=EBP		1.573	Up	0.0106168	EBP	26.564	0.776	0.855	0.858	1.072	0.976	1.189	0.749	0.813	0.905	1.473	1.36	1.081
ssc00100 Steroid biosynthesis	0.00791402	A0A286ZXY8	Squalene synthase OS=Sus scrofa OX=9823 GN=FDFT1		1.445	Up	0.0102412	FDFT1	47.76	0.829	0.945	0.726	0.928	1.001	1.096	0.967	0.92	0.983	1.261	1.14	1.211
ssc00980 Metabolism of xenobiotics by cytochrome P450	0.0115726	Q28960	Carbonyl reductase [NADPH] 1 OS=Sus scrofa OX=9823 GN=CBR1		1.244	Up	0.04428	CBR1	31.693	0.983	0.958	0.876	1.077	1.018	0.922	0.868	0.947	0.862	1.093	1.085	1.325
ssc00980 Metabolism of xenobiotics by cytochrome P450	0.0115726	Q3S3F7	Sulfotransferase OS=Sus scrofa OX=9823 GN=SULT2A1		1.798	Up	0.046923	SULT2A1	33.532	0.585	0.688	1.001	0.974	1.063	0.91	0.788	1.033	0.968	1.745	1.227	1.117
ssc00980 Metabolism of xenobiotics by cytochrome P450	0.0115726	Q9N1F5	Glutathione S-transferase omega-1 OS=Sus scrofa OX=9823 GN=GSTO1		1.221	Up	0.022459	GSTO1	27.418	0.914	0.855	1.013	0.954	1.009	0.889	0.959	1.018	1.006	1.189	1.119	1.089
ssc01212 Fatty acid metabolism	0.121795	A0A287ACP9	Enoyl-CoA hydratase and 3-hydroxyacyl CoA dehydrogenase OS=Sus scrofa OX=9823 GN=EHHADH		1.208	Up	0.00067549	EHHADH	79.678	0.901	0.937	0.961	1.043	0.96	0.966	0.915	0.96	0.95	1.141	1.125	1.116
ssc01212 Fatty acid metabolism	0.121795	I3LEF8	Peroxisomal multifunctional enzyme type 2 OS=Sus scrofa OX=9823 GN=HSD17B4		1.287	Up	0.000176131	HSD17B4	80.04	0.88	0.932	0.912	1.087	0.909	0.953	0.9	0.974	0.976	1.17	1.184	1.151
ssc04146 Peroxisome	5.01796e-05	A0A286ZZ49	Phytanoyl-CoA dioxygenase, peroxisomal OS=Sus scrofa OX=9823 GN=PHYH		1.404	Up	0.0064849	PHYH	38.399	0.987	0.86	0.792	0.926	0.988	1.162	0.86	0.939	0.812	1.207	1.228	1.271
ssc04146 Peroxisome	5.01796e-05	A0A287ACP9	Enoyl-CoA hydratase and 3-hydroxyacyl CoA dehydrogenase OS=Sus scrofa OX=9823 GN=EHHADH		1.208	Up	0.00067549	EHHADH	79.678	0.901	0.937	0.961	1.043	0.96	0.966	0.915	0.96	0.95	1.141	1.125	1.116
ssc04146 Peroxisome	5.01796e-05	A0A286ZSG3	Catalase OS=Sus scrofa OX=9823 GN=CAT		1.223	Up	0.025319	CAT	59.929	0.859	0.934	0.956	1.099	0.968	0.937	0.958	0.985	0.986	1.131	1.114	1.117
ssc04146 Peroxisome	5.01796e-05	Q8WNV7	Dehydrogenase/reductase SDR family member 4 OS=Sus scrofa OX=9823 GN=DHRS4		1.316	Up	0.020779	DHRS4	29.918	0.794	0.94	0.955	1.086	0.984	0.888	0.904	0.984	0.918	1.258	1.079	1.203
ssc04146 Peroxisome	5.01796e-05	I3LEF8	Peroxisomal multifunctional enzyme type 2 OS=Sus scrofa OX=9823 GN=HSD17B4		1.287	Up	0.000176131	HSD17B4	80.04	0.88	0.932	0.912	1.087	0.909	0.953	0.9	0.974	0.976	1.17	1.184	1.151
ssc04146 Peroxisome	5.01796e-05	I3LSN3	Peroxisomal biogenesis factor 10 OS=Sus scrofa OX=9823 GN=PEX10		1.244	Up	0.0192961	PEX10	37.185		0.9	0.886		0.941	0.921		1.015	1.112		1.144	1.078
ssc00640 Propanoate metabolism	0.00381308	A0A287ACP9	Enoyl-CoA hydratase and 3-hydroxyacyl CoA dehydrogenase OS=Sus scrofa OX=9823 GN=EHHADH		1.208	Up	0.00067549	EHHADH	79.678	0.901	0.937	0.961	1.043	0.96	0.966	0.915	0.96	0.95	1.141	1.125	1.116
ssc00640 Propanoate metabolism	0.00381308	F1RQL3	2-oxoisovalerate dehydrogenase subunit beta, mitochondrial OS=Sus scrofa OX=9823 GN=BCKDHB		1.21	Up	0.0045986	BCKDHB	43.323	0.907	0.929	0.983	0.994	0.965	0.959	0.942	1.02	0.959	1.19	1.103	1.119
ssc00640 Propanoate metabolism	0.00381308	I3LNR4	2-oxoisovalerate dehydrogenase subunit alpha OS=Sus scrofa OX=9823 GN=TMEM91		1.215	Up	0.00174403	TMEM91	51.177	0.92	0.924	0.974	0.985	0.945	0.933	0.94	1.011	0.932	1.179	1.105	1.14
ssc05143 African trypanosomiasis	0.0190463	P01965	Hemoglobin subunit alpha OS=Sus scrofa OX=9823 GN=HBA		1.208	Up	0.022703	HBA	15.039	0.887	0.799	0.919	1.118	1.031	0.945	0.981	1.18	1.02	1.063	0.986	1.097
ssc05143 African trypanosomiasis	0.0190463	F1RII7	Hemoglobin subunit beta OS=Sus scrofa OX=9823 GN=HBB		1.209	Up	0.024739	HBB	16.166	0.883	0.785	0.91	1.072	1.001	0.936	0.984	1.257	1.064	1.053	0.979	1.085
ssc00280 Valine, leucine and isoleucine degradation	0.00252781	A0A287ACP9	Enoyl-CoA hydratase and 3-hydroxyacyl CoA dehydrogenase OS=Sus scrofa OX=9823 GN=EHHADH		1.208	Up	0.00067549	EHHADH	79.678	0.901	0.937	0.961	1.043	0.96	0.966	0.915	0.96	0.95	1.141	1.125	1.116
ssc00280 Valine, leucine and isoleucine degradation	0.00252781	F1RQL3	2-oxoisovalerate dehydrogenase subunit beta, mitochondrial OS=Sus scrofa OX=9823 GN=BCKDHB		1.21	Up	0.0045986	BCKDHB	43.323	0.907	0.929	0.983	0.994	0.965	0.959	0.942	1.02	0.959	1.19	1.103	1.119
ssc00280 Valine, leucine and isoleucine degradation	0.00252781	F1SSR4	Isovaleryl-CoA dehydrogenase, mitochondrial OS=Sus scrofa OX=9823 GN=IVD		1.237	Up	0.0123796	IVD	53.737	0.897	0.902	0.99	0.969	1.032	0.958	0.916	0.962	0.954	1.236	1.096	1.118
ssc00280 Valine, leucine and isoleucine degradation	0.00252781	I3LNR4	2-oxoisovalerate dehydrogenase subunit alpha OS=Sus scrofa OX=9823 GN=TMEM91		1.215	Up	0.00174403	TMEM91	51.177	0.92	0.924	0.974	0.985	0.945	0.933	0.94	1.011	0.932	1.179	1.105	1.14
ssc00071 Fatty acid degradation	0.0825161	A0A287ACP9	Enoyl-CoA hydratase and 3-hydroxyacyl CoA dehydrogenase OS=Sus scrofa OX=9823 GN=EHHADH		1.208	Up	0.00067549	EHHADH	79.678	0.901	0.937	0.961	1.043	0.96	0.966	0.915	0.96	0.95	1.141	1.125	1.116
ssc00071 Fatty acid degradation	0.0825161	A0A286ZLK7	Enoyl-CoA delta isomerase 1, mitochondrial OS=Sus scrofa OX=9823 GN=ECI1		1.212	Up	0.0118437	ECI1	33.147	0.873	0.897	0.956	0.98	1.001	0.972	0.976	1.038	0.981	1.179	1.067	1.059
ssc00380 Tryptophan metabolism	0.0410502	A0A287ACP9	Enoyl-CoA hydratase and 3-hydroxyacyl CoA dehydrogenase OS=Sus scrofa OX=9823 GN=EHHADH		1.208	Up	0.00067549	EHHADH	79.678	0.901	0.937	0.961	1.043	0.96	0.966	0.915	0.96	0.95	1.141	1.125	1.116
ssc00380 Tryptophan metabolism	0.0410502	A0A286ZSG3	Catalase OS=Sus scrofa OX=9823 GN=CAT		1.223	Up	0.025319	CAT	59.929	0.859	0.934	0.956	1.099	0.968	0.937	0.958	0.985	0.986	1.131	1.114	1.117
ssc04913 Ovarian steroidogenesis	0.0217624	P10612	Cholesterol side-chain cleavage enzyme, mitochondrial OS=Sus scrofa OX=9823 GN=CYP11A1		1.228	Up	0.0199824	CYP11A1	60.257	0.914	0.897	0.98	0.948	0.962	0.979	0.911	1.01	0.977	1.245	1.121	1.06
ssc04913 Ovarian steroidogenesis	0.0217624	A0A287ASW3	Aromatase 3 OS=Sus scrofa OX=9823 GN=CYP19A3		2.51	Up	0.015182	CYP19A3	57.932	0.58	0.589		1.231	1.202		0.657	0.889		1.633	1.301
ssc05204 Chemical carcinogenesis	0.00102675	Q28960	Carbonyl reductase [NADPH] 1 OS=Sus scrofa OX=9823 GN=CBR1		1.244	Up	0.04428	CBR1	31.693	0.983	0.958	0.876	1.077	1.018	0.922	0.868	0.947	0.862	1.093	1.085	1.325
ssc05204 Chemical carcinogenesis	0.00102675	Q3S3F7	Sulfotransferase OS=Sus scrofa OX=9823 GN=SULT2A1		1.798	Up	0.046923	SULT2A1	33.532	0.585	0.688	1.001	0.974	1.063	0.91	0.788	1.033	0.968	1.745	1.227	1.117
ssc05204 Chemical carcinogenesis	0.00102675	I3LLX8	Sulfotransferase OS=Sus scrofa OX=9823 GN=SULT1A3		1.251	Up	0.032384	SULT1A3	34.256	0.782	0.892	0.899	0.927	0.883	0.953	1.157	1.158	1.176	1.167	1.079	0.973
ssc05204 Chemical carcinogenesis	0.00102675	Q9N1F5	Glutathione S-transferase omega-1 OS=Sus scrofa OX=9823 GN=GSTO1		1.221	Up	0.022459	GSTO1	27.418	0.914	0.855	1.013	0.954	1.009	0.889	0.959	1.018	1.006	1.189	1.119	1.089
ssc05144 Malaria	0.0217624	P01965	Hemoglobin subunit alpha OS=Sus scrofa OX=9823 GN=HBA		1.208	Up	0.022703	HBA	15.039	0.887	0.799	0.919	1.118	1.031	0.945	0.981	1.18	1.02	1.063	0.986	1.097
ssc05144 Malaria	0.0217624	F1RII7	Hemoglobin subunit beta OS=Sus scrofa OX=9823 GN=HBB		1.209	Up	0.024739	HBB	16.166	0.883	0.785	0.91	1.072	1.001	0.936	0.984	1.257	1.064	1.053	0.979	1.085
ssc00140 Steroid hormone biosynthesis	0.00169457	Q8MKG1	Corticosteroid 11-beta-dehydrogenase isozyme 2 OS=Sus scrofa OX=9823 GN=HSD11B2		1.308	Up	0.0135784	HSD11B2	43.582	0.869	0.798	0.97	0.905	0.983	1.019	1.056	1.046	0.945	1.193	1.174	1.081
ssc00140 Steroid hormone biosynthesis	0.00169457	P10612	Cholesterol side-chain cleavage enzyme, mitochondrial OS=Sus scrofa OX=9823 GN=CYP11A1		1.228	Up	0.0199824	CYP11A1	60.257	0.914	0.897	0.98	0.948	0.962	0.979	0.911	1.01	0.977	1.245	1.121	1.06
ssc00140 Steroid hormone biosynthesis	0.00169457	A0A287ASW3	Aromatase 3 OS=Sus scrofa OX=9823 GN=CYP19A3		2.51	Up	0.015182	CYP19A3	57.932	0.58	0.589		1.231	1.202		0.657	0.889		1.633	1.301

## Sheet: Down
KEGG pathway		Mapping	Background	All Mapping	All Background	Fold enrichment	Fisher's exact test p value	-log10(p value)	Related proteins
ssc04974 Protein digestion and absorption		3	29	10	2639	27.3	0.000136056	3.87	F1S285 I3LS72 I3LQ84
ssc05332 Graft-versus-host disease		2	7	10	2639	75.4	0.000268752	3.57	Q8MGP9 A5D9L3
ssc04672 Intestinal immune network for IgA production		2	7	10	2639	75.4	0.000268752	3.57	Q8MGP9 A5D9L3
ssc04940 Type I diabetes mellitus		2	8	10	2639	65.98	0.000357611	3.45	Q8MGP9 A5D9L3
ssc04512 ECM-receptor interaction		3	40	10	2639	19.79	0.000359858	3.44	I3LS72 A0A287AEH1 I3LQ84
ssc05310 Asthma		2	9	10	2639	58.64	0.000458855	3.34	Q8MGP9 A5D9L3
ssc05320 Autoimmune thyroid disease		2	9	10	2639	58.64	0.000458855	3.34	Q8MGP9 A5D9L3
ssc05330 Allograft rejection		2	9	10	2639	58.64	0.000458855	3.34	Q8MGP9 A5D9L3
ssc05145 Toxoplasmosis		3	48	10	2639	16.49	0.000619935	3.21	Q8MGP9 A0A287AEH1 A5D9L3
ssc05321 Inflammatory bowel disease (IBD)		2	11	10	2639	47.98	0.000698195	3.16	Q8MGP9 A5D9L3
ssc04640 Hematopoietic cell lineage		2	18	10	2639	29.32	0.00191491	2.72	Q8MGP9 A5D9L3
ssc05323 Rheumatoid arthritis		2	22	10	2639	23.99	0.00286781	2.54	Q8MGP9 A5D9L3
ssc05416 Viral myocarditis		2	24	10	2639	21.99	0.00341262	2.47	Q8MGP9 A5D9L3
ssc05150 Staphylococcus aureus infection		2	25	10	2639	21.11	0.00370186	2.43	Q8MGP9 A5D9L3
ssc05140 Leishmaniasis		2	28	10	2639	18.85	0.00463609	2.33	Q8MGP9 A5D9L3
ssc04658 Th1 and Th2 cell differentiation		2	30	10	2639	17.59	0.0053136	2.27	Q8MGP9 A5D9L3
ssc04510 Focal adhesion		3	101	10	2639	7.84	0.00536748	2.27	I3LS72 A0A287AEH1 I3LQ84
ssc04612 Antigen processing and presentation		2	32	10	2639	16.49	0.00603423	2.22	Q8MGP9 A5D9L3
ssc04151 PI3K-Akt signaling pathway		3	108	10	2639	7.33	0.00648283	2.19	I3LS72 A0A287AEH1 I3LQ84
ssc04659 Th17 cell differentiation		2	34	10	2639	15.52	0.0067974	2.17	Q8MGP9 A5D9L3
ssc04514 Cell adhesion molecules (CAMs)		2	35	10	2639	15.08	0.00719477	2.14	Q8MGP9 A5D9L3
ssc05322 Systemic lupus erythematosus		2	37	10	2639	14.26	0.00802074	2.1	Q8MGP9 A5D9L3
ssc05165 Human papillomavirus infection		3	131	10	2639	6.04	0.0110958	1.95	I3LS72 A0A287AEH1 I3LQ84
ssc05152 Tuberculosis		2	67	10	2639	7.88	0.0250565	1.6	Q8MGP9 A5D9L3
ssc05164 Influenza A		2	71	10	2639	7.43	0.0279342	1.55	Q8MGP9 A5D9L3

## Sheet: Down Pathway2Protein
KEGG pathway	Fisher's exact test p value	Protein accession	Protein description	Ratio	Regulated Type	P value	Gene name	MW [kDa]	S1_3	S1_2	S1_1	S2_3	S2_2	S2_1	S3_3	S3_2	S3_1	S4_3	S4_2	S4_1
ssc05332 Graft-versus-host disease	0.000268752	Q8MGP9	MHC class II antigen OS=Sus scrofa OX=9823 GN=SLA-DQB	0.635	Down	0.025585	SLA-DQB	29.594	1.274	1.152	1.29	0.851	0.96	1.187	0.992	1.287	0.637	0.844	0.599	0.917
ssc05332 Graft-versus-host disease	0.000268752	A5D9L3	MHC class II, DM beta precursor OS=Sus scrofa OX=9823 GN=SLA-DMB	0.817	Down	0.035381	SLA-DMB	29.847	1.175	1.063	1.087	0.924	1.055	1.054	1.017	1.049	0.859	0.86	0.844	1.013
ssc05323 Rheumatoid arthritis	0.00286781	Q8MGP9	MHC class II antigen OS=Sus scrofa OX=9823 GN=SLA-DQB	0.635	Down	0.025585	SLA-DQB	29.594	1.274	1.152	1.29	0.851	0.96	1.187	0.992	1.287	0.637	0.844	0.599	0.917
ssc05323 Rheumatoid arthritis	0.00286781	A5D9L3	MHC class II, DM beta precursor OS=Sus scrofa OX=9823 GN=SLA-DMB	0.817	Down	0.035381	SLA-DMB	29.847	1.175	1.063	1.087	0.924	1.055	1.054	1.017	1.049	0.859	0.86	0.844	1.013
ssc05321 Inflammatory bowel disease (IBD)	0.000698195	Q8MGP9	MHC class II antigen OS=Sus scrofa OX=9823 GN=SLA-DQB	0.635	Down	0.025585	SLA-DQB	29.594	1.274	1.152	1.29	0.851	0.96	1.187	0.992	1.287	0.637	0.844	0.599	0.917
ssc05321 Inflammatory bowel disease (IBD)	0.000698195	A5D9L3	MHC class II, DM beta precursor OS=Sus scrofa OX=9823 GN=SLA-DMB	0.817	Down	0.035381	SLA-DMB	29.847	1.175	1.063	1.087	0.924	1.055	1.054	1.017	1.049	0.859	0.86	0.844	1.013
ssc05145 Toxoplasmosis	0.000619935	Q8MGP9	MHC class II antigen OS=Sus scrofa OX=9823 GN=SLA-DQB	0.635	Down	0.025585	SLA-DQB	29.594	1.274	1.152	1.29	0.851	0.96	1.187	0.992	1.287	0.637	0.844	0.599	0.917
ssc05145 Toxoplasmosis	0.000619935	A0A287AEH1	Laminin subunit alpha 5 OS=Sus scrofa OX=9823 GN=LAMA5	0.808	Down	0.0022387	LAMA5	395.66	1.089	1.112	1.159	1.025	1.059	1.074	0.992	0.961	0.861	0.862	0.916	0.936
ssc05145 Toxoplasmosis	0.000619935	A5D9L3	MHC class II, DM beta precursor OS=Sus scrofa OX=9823 GN=SLA-DMB	0.817	Down	0.035381	SLA-DMB	29.847	1.175	1.063	1.087	0.924	1.055	1.054	1.017	1.049	0.859	0.86	0.844	1.013
ssc04151 PI3K-Akt signaling pathway	0.00648283	I3LS72	Uncharacterized protein OS=Sus scrofa OX=9823 GN=LOC100623720	0.813	Down	0.031082	LOC100623720	29.886	1.16	1.077		0.991	1.07		0.95	0.928		0.907	0.912
ssc04151 PI3K-Akt signaling pathway	0.00648283	A0A287AEH1	Laminin subunit alpha 5 OS=Sus scrofa OX=9823 GN=LAMA5	0.808	Down	0.0022387	LAMA5	395.66	1.089	1.112	1.159	1.025	1.059	1.074	0.992	0.961	0.861	0.862	0.916	0.936
ssc04151 PI3K-Akt signaling pathway	0.00648283	I3LQ84	Collagen type VI alpha 2 chain OS=Sus scrofa OX=9823 GN=COL6A2	0.816	Down	0.0049802	COL6A2	102.77	1.13	1.071	1.206	1.026	1.06	1.08	0.939	0.933	0.807	0.924	0.946	0.911
ssc05416 Viral myocarditis	0.00341262	Q8MGP9	MHC class II antigen OS=Sus scrofa OX=9823 GN=SLA-DQB	0.635	Down	0.025585	SLA-DQB	29.594	1.274	1.152	1.29	0.851	0.96	1.187	0.992	1.287	0.637	0.844	0.599	0.917
ssc05416 Viral myocarditis	0.00341262	A5D9L3	MHC class II, DM beta precursor OS=Sus scrofa OX=9823 GN=SLA-DMB	0.817	Down	0.035381	SLA-DMB	29.847	1.175	1.063	1.087	0.924	1.055	1.054	1.017	1.049	0.859	0.86	0.844	1.013
ssc05310 Asthma	0.000458855	Q8MGP9	MHC class II antigen OS=Sus scrofa OX=9823 GN=SLA-DQB	0.635	Down	0.025585	SLA-DQB	29.594	1.274	1.152	1.29	0.851	0.96	1.187	0.992	1.287	0.637	0.844	0.599	0.917
ssc05310 Asthma	0.000458855	A5D9L3	MHC class II, DM beta precursor OS=Sus scrofa OX=9823 GN=SLA-DMB	0.817	Down	0.035381	SLA-DMB	29.847	1.175	1.063	1.087	0.924	1.055	1.054	1.017	1.049	0.859	0.86	0.844	1.013
ssc04940 Type I diabetes mellitus	0.000357611	Q8MGP9	MHC class II antigen OS=Sus scrofa OX=9823 GN=SLA-DQB	0.635	Down	0.025585	SLA-DQB	29.594	1.274	1.152	1.29	0.851	0.96	1.187	0.992	1.287	0.637	0.844	0.599	0.917
ssc04940 Type I diabetes mellitus	0.000357611	A5D9L3	MHC class II, DM beta precursor OS=Sus scrofa OX=9823 GN=SLA-DMB	0.817	Down	0.035381	SLA-DMB	29.847	1.175	1.063	1.087	0.924	1.055	1.054	1.017	1.049	0.859	0.86	0.844	1.013
ssc05320 Autoimmune thyroid disease	0.000458855	Q8MGP9	MHC class II antigen OS=Sus scrofa OX=9823 GN=SLA-DQB	0.635	Down	0.025585	SLA-DQB	29.594	1.274	1.152	1.29	0.851	0.96	1.187	0.992	1.287	0.637	0.844	0.599	0.917
ssc05320 Autoimmune thyroid disease	0.000458855	A5D9L3	MHC class II, DM beta precursor OS=Sus scrofa OX=9823 GN=SLA-DMB	0.817	Down	0.035381	SLA-DMB	29.847	1.175	1.063	1.087	0.924	1.055	1.054	1.017	1.049	0.859	0.86	0.844	1.013
ssc05165 Human papillomavirus infection	0.0110958	I3LS72	Uncharacterized protein OS=Sus scrofa OX=9823 GN=LOC100623720	0.813	Down	0.031082	LOC100623720	29.886	1.16	1.077		0.991	1.07		0.95	0.928		0.907	0.912
ssc05165 Human papillomavirus infection	0.0110958	A0A287AEH1	Laminin subunit alpha 5 OS=Sus scrofa OX=9823 GN=LAMA5	0.808	Down	0.0022387	LAMA5	395.66	1.089	1.112	1.159	1.025	1.059	1.074	0.992	0.961	0.861	0.862	0.916	0.936
ssc05165 Human papillomavirus infection	0.0110958	I3LQ84	Collagen type VI alpha 2 chain OS=Sus scrofa OX=9823 GN=COL6A2	0.816	Down	0.0049802	COL6A2	102.77	1.13	1.071	1.206	1.026	1.06	1.08	0.939	0.933	0.807	0.924	0.946	0.911
ssc04640 Hematopoietic cell lineage	0.00191491	Q8MGP9	MHC class II antigen OS=Sus scrofa OX=9823 GN=SLA-DQB	0.635	Down	0.025585	SLA-DQB	29.594	1.274	1.152	1.29	0.851	0.96	1.187	0.992	1.287	0.637	0.844	0.599	0.917
ssc04640 Hematopoietic cell lineage	0.00191491	A5D9L3	MHC class II, DM beta precursor OS=Sus scrofa OX=9823 GN=SLA-DMB	0.817	Down	0.035381	SLA-DMB	29.847	1.175	1.063	1.087	0.924	1.055	1.054	1.017	1.049	0.859	0.86	0.844	1.013
ssc04514 Cell adhesion molecules (CAMs)	0.00719477	Q8MGP9	MHC class II antigen OS=Sus scrofa OX=9823 GN=SLA-DQB	0.635	Down	0.025585	SLA-DQB	29.594	1.274	1.152	1.29	0.851	0.96	1.187	0.992	1.287	0.637	0.844	0.599	0.917
ssc04514 Cell adhesion molecules (CAMs)	0.00719477	A5D9L3	MHC class II, DM beta precursor OS=Sus scrofa OX=9823 GN=SLA-DMB	0.817	Down	0.035381	SLA-DMB	29.847	1.175	1.063	1.087	0.924	1.055	1.054	1.017	1.049	0.859	0.86	0.844	1.013
ssc05322 Systemic lupus erythematosus	0.00802074	Q8MGP9	MHC class II antigen OS=Sus scrofa OX=9823 GN=SLA-DQB	0.635	Down	0.025585	SLA-DQB	29.594	1.274	1.152	1.29	0.851	0.96	1.187	0.992	1.287	0.637	0.844	0.599	0.917
ssc05322 Systemic lupus erythematosus	0.00802074	A5D9L3	MHC class II, DM beta precursor OS=Sus scrofa OX=9823 GN=SLA-DMB	0.817	Down	0.035381	SLA-DMB	29.847	1.175	1.063	1.087	0.924	1.055	1.054	1.017	1.049	0.859	0.86	0.844	1.013
ssc05166 Human T-cell leukemia virus 1 infection	0.0356902	Q8MGP9	MHC class II antigen OS=Sus scrofa OX=9823 GN=SLA-DQB	0.635	Down	0.025585	SLA-DQB	29.594	1.274	1.152	1.29	0.851	0.96	1.187	0.992	1.287	0.637	0.844	0.599	0.917
ssc05166 Human T-cell leukemia virus 1 infection	0.0356902	A5D9L3	MHC class II, DM beta precursor OS=Sus scrofa OX=9823 GN=SLA-DMB	0.817	Down	0.035381	SLA-DMB	29.847	1.175	1.063	1.087	0.924	1.055	1.054	1.017	1.049	0.859	0.86	0.844	1.013
ssc05152 Tuberculosis	0.0250565	Q8MGP9	MHC class II antigen OS=Sus scrofa OX=9823 GN=SLA-DQB	0.635	Down	0.025585	SLA-DQB	29.594	1.274	1.152	1.29	0.851	0.96	1.187	0.992	1.287	0.637	0.844	0.599	0.917
ssc05152 Tuberculosis	0.0250565	A5D9L3	MHC class II, DM beta precursor OS=Sus scrofa OX=9823 GN=SLA-DMB	0.817	Down	0.035381	SLA-DMB	29.847	1.175	1.063	1.087	0.924	1.055	1.054	1.017	1.049	0.859	0.86	0.844	1.013
ssc04659 Th17 cell differentiation	0.0067974	Q8MGP9	MHC class II antigen OS=Sus scrofa OX=9823 GN=SLA-DQB	0.635	Down	0.025585	SLA-DQB	29.594	1.274	1.152	1.29	0.851	0.96	1.187	0.992	1.287	0.637	0.844	0.599	0.917
ssc04659 Th17 cell differentiation	0.0067974	A5D9L3	MHC class II, DM beta precursor OS=Sus scrofa OX=9823 GN=SLA-DMB	0.817	Down	0.035381	SLA-DMB	29.847	1.175	1.063	1.087	0.924	1.055	1.054	1.017	1.049	0.859	0.86	0.844	1.013
ssc04145 Phagosome	0.0301781	Q8MGP9	MHC class II antigen OS=Sus scrofa OX=9823 GN=SLA-DQB	0.635	Down	0.025585	SLA-DQB	29.594	1.274	1.152	1.29	0.851	0.96	1.187	0.992	1.287	0.637	0.844	0.599	0.917
ssc04145 Phagosome	0.0301781	A5D9L3	MHC class II, DM beta precursor OS=Sus scrofa OX=9823 GN=SLA-DMB	0.817	Down	0.035381	SLA-DMB	29.847	1.175	1.063	1.087	0.924	1.055	1.054	1.017	1.049	0.859	0.86	0.844	1.013
ssc04658 Th1 and Th2 cell differentiation	0.0053136	Q8MGP9	MHC class II antigen OS=Sus scrofa OX=9823 GN=SLA-DQB	0.635	Down	0.025585	SLA-DQB	29.594	1.274	1.152	1.29	0.851	0.96	1.187	0.992	1.287	0.637	0.844	0.599	0.917
ssc04658 Th1 and Th2 cell differentiation	0.0053136	A5D9L3	MHC class II, DM beta precursor OS=Sus scrofa OX=9823 GN=SLA-DMB	0.817	Down	0.035381	SLA-DMB	29.847	1.175	1.063	1.087	0.924	1.055	1.054	1.017	1.049	0.859	0.86	0.844	1.013
ssc04974 Protein digestion and absorption	0.000136056	F1S285	Collagen type XIV alpha 1 chain OS=Sus scrofa OX=9823 GN=COL14A1	0.755	Down	0.022976	COL14A1	189.82	1.126	1.039	1.327	0.939	1.069	1.076	1.007	0.985	0.782	0.908	0.897	0.833
ssc04974 Protein digestion and absorption	0.000136056	I3LS72	Uncharacterized protein OS=Sus scrofa OX=9823 GN=LOC100623720	0.813	Down	0.031082	LOC100623720	29.886	1.16	1.077		0.991	1.07		0.95	0.928		0.907	0.912
ssc04974 Protein digestion and absorption	0.000136056	I3LQ84	Collagen type VI alpha 2 chain OS=Sus scrofa OX=9823 GN=COL6A2	0.816	Down	0.0049802	COL6A2	102.77	1.13	1.071	1.206	1.026	1.06	1.08	0.939	0.933	0.807	0.924	0.946	0.911
ssc04512 ECM-receptor interaction	0.000359858	I3LS72	Uncharacterized protein OS=Sus scrofa OX=9823 GN=LOC100623720	0.813	Down	0.031082	LOC100623720	29.886	1.16	1.077		0.991	1.07		0.95	0.928		0.907	0.912
ssc04512 ECM-receptor interaction	0.000359858	A0A287AEH1	Laminin subunit alpha 5 OS=Sus scrofa OX=9823 GN=LAMA5	0.808	Down	0.0022387	LAMA5	395.66	1.089	1.112	1.159	1.025	1.059	1.074	0.992	0.961	0.861	0.862	0.916	0.936
ssc04512 ECM-receptor interaction	0.000359858	I3LQ84	Collagen type VI alpha 2 chain OS=Sus scrofa OX=9823 GN=COL6A2	0.816	Down	0.0049802	COL6A2	102.77	1.13	1.071	1.206	1.026	1.06	1.08	0.939	0.933	0.807	0.924	0.946	0.911
ssc05168 Herpes simplex infection	0.0309421	Q8MGP9	MHC class II antigen OS=Sus scrofa OX=9823 GN=SLA-DQB	0.635	Down	0.025585	SLA-DQB	29.594	1.274	1.152	1.29	0.851	0.96	1.187	0.992	1.287	0.637	0.844	0.599	0.917
ssc05168 Herpes simplex infection	0.0309421	A5D9L3	MHC class II, DM beta precursor OS=Sus scrofa OX=9823 GN=SLA-DMB	0.817	Down	0.035381	SLA-DMB	29.847	1.175	1.063	1.087	0.924	1.055	1.054	1.017	1.049	0.859	0.86	0.844	1.013
ssc04510 Focal adhesion	0.00536748	I3LS72	Uncharacterized protein OS=Sus scrofa OX=9823 GN=LOC100623720	0.813	Down	0.031082	LOC100623720	29.886	1.16	1.077		0.991	1.07		0.95	0.928		0.907	0.912
ssc04510 Focal adhesion	0.00536748	A0A287AEH1	Laminin subunit alpha 5 OS=Sus scrofa OX=9823 GN=LAMA5	0.808	Down	0.0022387	LAMA5	395.66	1.089	1.112	1.159	1.025	1.059	1.074	0.992	0.961	0.861	0.862	0.916	0.936
ssc04510 Focal adhesion	0.00536748	I3LQ84	Collagen type VI alpha 2 chain OS=Sus scrofa OX=9823 GN=COL6A2	0.816	Down	0.0049802	COL6A2	102.77	1.13	1.071	1.206	1.026	1.06	1.08	0.939	0.933	0.807	0.924	0.946	0.911
ssc05150 Staphylococcus aureus infection	0.00370186	Q8MGP9	MHC class II antigen OS=Sus scrofa OX=9823 GN=SLA-DQB	0.635	Down	0.025585	SLA-DQB	29.594	1.274	1.152	1.29	0.851	0.96	1.187	0.992	1.287	0.637	0.844	0.599	0.917
ssc05150 Staphylococcus aureus infection	0.00370186	A5D9L3	MHC class II, DM beta precursor OS=Sus scrofa OX=9823 GN=SLA-DMB	0.817	Down	0.035381	SLA-DMB	29.847	1.175	1.063	1.087	0.924	1.055	1.054	1.017	1.049	0.859	0.86	0.844	1.013
ssc05140 Leishmaniasis	0.00463609	Q8MGP9	MHC class II antigen OS=Sus scrofa OX=9823 GN=SLA-DQB	0.635	Down	0.025585	SLA-DQB	29.594	1.274	1.152	1.29	0.851	0.96	1.187	0.992	1.287	0.637	0.844	0.599	0.917
ssc05140 Leishmaniasis	0.00463609	A5D9L3	MHC class II, DM beta precursor OS=Sus scrofa OX=9823 GN=SLA-DMB	0.817	Down	0.035381	SLA-DMB	29.847	1.175	1.063	1.087	0.924	1.055	1.054	1.017	1.049	0.859	0.86	0.844	1.013
ssc05169 Epstein-Barr virus infection	0.0424425	Q8MGP9	MHC class II antigen OS=Sus scrofa OX=9823 GN=SLA-DQB	0.635	Down	0.025585	SLA-DQB	29.594	1.274	1.152	1.29	0.851	0.96	1.187	0.992	1.287	0.637	0.844	0.599	0.917
ssc05169 Epstein-Barr virus infection	0.0424425	A5D9L3	MHC class II, DM beta precursor OS=Sus scrofa OX=9823 GN=SLA-DMB	0.817	Down	0.035381	SLA-DMB	29.847	1.175	1.063	1.087	0.924	1.055	1.054	1.017	1.049	0.859	0.86	0.844	1.013
ssc04672 Intestinal immune network for IgA production	0.000268752	Q8MGP9	MHC class II antigen OS=Sus scrofa OX=9823 GN=SLA-DQB	0.635	Down	0.025585	SLA-DQB	29.594	1.274	1.152	1.29	0.851	0.96	1.187	0.992	1.287	0.637	0.844	0.599	0.917
ssc04672 Intestinal immune network for IgA production	0.000268752	A5D9L3	MHC class II, DM beta precursor OS=Sus scrofa OX=9823 GN=SLA-DMB	0.817	Down	0.035381	SLA-DMB	29.847	1.175	1.063	1.087	0.924	1.055	1.054	1.017	1.049	0.859	0.86	0.844	1.013
ssc05330 Allograft rejection	0.000458855	Q8MGP9	MHC class II antigen OS=Sus scrofa OX=9823 GN=SLA-DQB	0.635	Down	0.025585	SLA-DQB	29.594	1.274	1.152	1.29	0.851	0.96	1.187	0.992	1.287	0.637	0.844	0.599	0.917
ssc05330 Allograft rejection	0.000458855	A5D9L3	MHC class II, DM beta precursor OS=Sus scrofa OX=9823 GN=SLA-DMB	0.817	Down	0.035381	SLA-DMB	29.847	1.175	1.063	1.087	0.924	1.055	1.054	1.017	1.049	0.859	0.86	0.844	1.013
ssc05164 Influenza A	0.0279342	Q8MGP9	MHC class II antigen OS=Sus scrofa OX=9823 GN=SLA-DQB	0.635	Down	0.025585	SLA-DQB	29.594	1.274	1.152	1.29	0.851	0.96	1.187	0.992	1.287	0.637	0.844	0.599	0.917
ssc05164 Influenza A	0.0279342	A5D9L3	MHC class II, DM beta precursor OS=Sus scrofa OX=9823 GN=SLA-DMB	0.817	Down	0.035381	SLA-DMB	29.847	1.175	1.063	1.087	0.924	1.055	1.054	1.017	1.049	0.859	0.86	0.844	1.013
ssc04612 Antigen processing and presentation	0.00603423	Q8MGP9	MHC class II antigen OS=Sus scrofa OX=9823 GN=SLA-DQB	0.635	Down	0.025585	SLA-DQB	29.594	1.274	1.152	1.29	0.851	0.96	1.187	0.992	1.287	0.637	0.844	0.599	0.917
ssc04612 Antigen processing and presentation	0.00603423	A5D9L3	MHC class II, DM beta precursor OS=Sus scrofa OX=9823 GN=SLA-DMB	0.817	Down	0.035381	SLA-DMB	29.847	1.175	1.063	1.087	0.924	1.055	1.054	1.017	1.049	0.859	0.86	0.844	1.013

## Sheet: all
KEGG pathway	Mapping	Background	All Mapping	All Background	Fold enrichment	Fisher's exact test p value	-log10(p value)	Related proteins
ssc04146 Peroxisome	6	45	51	2639	6.9	0.000176837	3.75	A0A286ZZ49 A0A287ACP9 A0A286ZSG3 Q8WNV7 I3LEF8 I3LSN3
ssc00140 Steroid hormone biosynthesis	4	16	51	2639	12.94	0.000189889	3.72	Q8MKG1 P10612 F1SIE9 A0A287ASW3
ssc05204 Chemical carcinogenesis	5	30	51	2639	8.62	0.000218475	3.66	Q28960 Q3S3F7 F1SIE9 I3LLX8 Q9N1F5
ssc03010 Ribosome	7	86	51	2639	4.21	0.00110287	2.96	A0A287AE76 F2Z5F5 F2Z5Q2 Q29201 A1XQU5 Q2YGT9 I3LSD3
ssc04913 Ovarian steroidogenesis	3	15	51	2639	10.35	0.0026273	2.58	P10612 F1SIE9 A0A287ASW3
ssc00980 Metabolism of xenobiotics by cytochrome P450	4	31	51	2639	6.68	0.00264967	2.58	Q28960 Q3S3F7 F1SIE9 Q9N1F5
ssc00280 Valine, leucine and isoleucine degradation	4	38	51	2639	5.45	0.00562665	2.25	A0A287ACP9 F1RQL3 F1SSR4 I3LNR4
ssc00640 Propanoate metabolism	3	21	51	2639	7.39	0.00707714	2.15	A0A287ACP9 F1RQL3 I3LNR4
ssc00380 Tryptophan metabolism	3	21	51	2639	7.39	0.00707714	2.15	A0A287ACP9 A0A286ZSG3 F1SIE9
ssc05332 Graft-versus-host disease	2	7	51	2639	14.78	0.00722849	2.14	Q8MGP9 A5D9L3
ssc04672 Intestinal immune network for IgA production	2	7	51	2639	14.78	0.00722849	2.14	Q8MGP9 A5D9L3
ssc04940 Type I diabetes mellitus	2	8	51	2639	12.94	0.00951937	2.02	Q8MGP9 A5D9L3
ssc05310 Asthma	2	9	51	2639	11.5	0.0120888	1.92	Q8MGP9 A5D9L3
ssc00100 Steroid biosynthesis	2	9	51	2639	11.5	0.0120888	1.92	D0G6S5 A0A286ZXY8
ssc05320 Autoimmune thyroid disease	2	9	51	2639	11.5	0.0120888	1.92	Q8MGP9 A5D9L3
ssc05330 Allograft rejection	2	9	51	2639	11.5	0.0120888	1.92	Q8MGP9 A5D9L3
ssc04974 Protein digestion and absorption	3	29	51	2639	5.35	0.0174455	1.76	F1S285 I3LS72 I3LQ84
ssc05321 Inflammatory bowel disease (IBD)	2	11	51	2639	9.41	0.0180186	1.74	Q8MGP9 A5D9L3
ssc05143 African trypanosomiasis	2	14	51	2639	7.39	0.0287325	1.54	P01965 F1RII7
ssc05144 Malaria	2	15	51	2639	6.9	0.0327487	1.48	P01965 F1RII7
ssc00830 Retinol metabolism	2	16	51	2639	6.47	0.0369714	1.43	Q8WNV7 F1SIE9
ssc04512 ECM-receptor interaction	3	40	51	2639	3.88	0.04068	1.39	I3LS72 A0A287AEH1 I3LQ84
ssc04640 Hematopoietic cell lineage	2	18	51	2639	5.75	0.046	1.34	Q8MGP9 A5D9L3

## Sheet: all Pathway2Protein
KEGG pathway	Fisher's exact test p value	Protein accession	Protein description	Ratio	Regulated Type	P value	Gene name	MW [kDa]	S1_3	S1_2	S1_1	S2_3	S2_2	S2_1	S3_3	S3_2	S3_1	S4_3	S4_2	S4_1
ssc03010 Ribosome	0.00110287	A0A287AE76	60S ribosomal protein L4 OS=Sus scrofa OX=9823 GN=RPL4	1.258	Up	0.04042	RPL4	44.692	0.927	0.82	0.941	0.962	0.962	0.958	0.907	1.009	1.126	1.196	1.194	0.991
ssc03010 Ribosome	0.00110287	F2Z5F5	40S ribosomal protein S8 OS=Sus scrofa OX=9823 GN=RPS8	1.296	Up	0.0147795	RPS8	24.205	0.887	0.884	0.912	0.904	0.887	0.973	0.948	1.001	1.092	1.228	1.227	1.021
ssc03010 Ribosome	0.00110287	F2Z5Q2	Uncharacterized protein OS=Sus scrofa OX=9823 GN=RPL24	1.298	Up	0.032121	RPL24	17.779	0.85	0.97	0.908	0.883	0.963	1.02	1.014	0.855	1.058	1.301	1.213	1.027
ssc03010 Ribosome	0.00110287	Q29201	40S ribosomal protein S16 OS=Sus scrofa OX=9823 GN=RPS16	1.209	Up	0.0148174	RPS16	16.445	0.956	0.898	0.92	0.926	0.953	0.993	0.988	0.964	1.06	1.156	1.171	1.026
ssc03010 Ribosome	0.00110287	A1XQU5	60S ribosomal protein L27 OS=Sus scrofa OX=9823 GN=RPL27	1.233	Up	0.0138802	RPL27	15.798	0.956	0.961	0.863	0.948	0.81	0.991	0.996	0.987	1.059	1.111	1.225	1.092
ssc03010 Ribosome	0.00110287	Q2YGT9	60S ribosomal protein L6 OS=Sus scrofa OX=9823 GN=RPL6	1.379	Up	0.036065	RPL6	32.19	0.86	0.866	0.957	0.84	0.917	0.94	0.891	0.992	1.067	1.439	1.224	1.036
ssc03010 Ribosome	0.00110287	I3LSD3	60S ribosomal protein L13 OS=Sus scrofa OX=9823 GN=RPL13	1.5	Up	0.0023996	RPL13	24.305	0.854	0.849	0.82	0.883	0.912	0.939	0.936	0.885	1.086	1.337	1.327	1.121
ssc05332 Graft-versus-host disease	0.00722849	Q8MGP9	MHC class II antigen OS=Sus scrofa OX=9823 GN=SLA-DQB	0.635	Down	0.025585	SLA-DQB	29.594	1.274	1.152	1.29	0.851	0.96	1.187	0.992	1.287	0.637	0.844	0.599	0.917
ssc05332 Graft-versus-host disease	0.00722849	A5D9L3	MHC class II, DM beta precursor OS=Sus scrofa OX=9823 GN=SLA-DMB	0.817	Down	0.035381	SLA-DMB	29.847	1.175	1.063	1.087	0.924	1.055	1.054	1.017	1.049	0.859	0.86	0.844	1.013
ssc05145 Toxoplasmosis	0.0639975	Q8MGP9	MHC class II antigen OS=Sus scrofa OX=9823 GN=SLA-DQB	0.635	Down	0.025585	SLA-DQB	29.594	1.274	1.152	1.29	0.851	0.96	1.187	0.992	1.287	0.637	0.844	0.599	0.917
ssc05145 Toxoplasmosis	0.0639975	A0A287AEH1	Laminin subunit alpha 5 OS=Sus scrofa OX=9823 GN=LAMA5	0.808	Down	0.0022387	LAMA5	395.66	1.089	1.112	1.159	1.025	1.059	1.074	0.992	0.961	0.861	0.862	0.916	0.936
ssc05145 Toxoplasmosis	0.0639975	A5D9L3	MHC class II, DM beta precursor OS=Sus scrofa OX=9823 GN=SLA-DMB	0.817	Down	0.035381	SLA-DMB	29.847	1.175	1.063	1.087	0.924	1.055	1.054	1.017	1.049	0.859	0.86	0.844	1.013
ssc05310 Asthma	0.0120888	Q8MGP9	MHC class II antigen OS=Sus scrofa OX=9823 GN=SLA-DQB	0.635	Down	0.025585	SLA-DQB	29.594	1.274	1.152	1.29	0.851	0.96	1.187	0.992	1.287	0.637	0.844	0.599	0.917
ssc05310 Asthma	0.0120888	A5D9L3	MHC class II, DM beta precursor OS=Sus scrofa OX=9823 GN=SLA-DMB	0.817	Down	0.035381	SLA-DMB	29.847	1.175	1.063	1.087	0.924	1.055	1.054	1.017	1.049	0.859	0.86	0.844	1.013
ssc04940 Type I diabetes mellitus	0.00951937	Q8MGP9	MHC class II antigen OS=Sus scrofa OX=9823 GN=SLA-DQB	0.635	Down	0.025585	SLA-DQB	29.594	1.274	1.152	1.29	0.851	0.96	1.187	0.992	1.287	0.637	0.844	0.599	0.917
ssc04940 Type I diabetes mellitus	0.00951937	A5D9L3	MHC class II, DM beta precursor OS=Sus scrofa OX=9823 GN=SLA-DMB	0.817	Down	0.035381	SLA-DMB	29.847	1.175	1.063	1.087	0.924	1.055	1.054	1.017	1.049	0.859	0.86	0.844	1.013
ssc00980 Metabolism of xenobiotics by cytochrome P450	0.00264967	Q28960	Carbonyl reductase [NADPH] 1 OS=Sus scrofa OX=9823 GN=CBR1	1.244	Up	0.04428	CBR1	31.693	0.983	0.958	0.876	1.077	1.018	0.922	0.868	0.947	0.862	1.093	1.085	1.325
ssc00980 Metabolism of xenobiotics by cytochrome P450	0.00264967	Q3S3F7	Sulfotransferase OS=Sus scrofa OX=9823 GN=SULT2A1	1.798	Up	0.046923	SULT2A1	33.532	0.585	0.688	1.001	0.974	1.063	0.91	0.788	1.033	0.968	1.745	1.227	1.117
ssc00980 Metabolism of xenobiotics by cytochrome P450	0.00264967	F1SIE9	Cytochrome P450 OS=Sus scrofa OX=9823 GN=CYP1A1	0.798	Down	0.00075569	CYP1A1	58.504	1.158	1.209	1.179	1.001	0.997	0.963	0.886	0.866	0.945	0.905	0.956	0.969
ssc00980 Metabolism of xenobiotics by cytochrome P450	0.00264967	Q9N1F5	Glutathione S-transferase omega-1 OS=Sus scrofa OX=9823 GN=GSTO1	1.221	Up	0.022459	GSTO1	27.418	0.914	0.855	1.013	0.954	1.009	0.889	0.959	1.018	1.006	1.189	1.119	1.089
ssc04640 Hematopoietic cell lineage	0.046	Q8MGP9	MHC class II antigen OS=Sus scrofa OX=9823 GN=SLA-DQB	0.635	Down	0.025585	SLA-DQB	29.594	1.274	1.152	1.29	0.851	0.96	1.187	0.992	1.287	0.637	0.844	0.599	0.917
ssc04640 Hematopoietic cell lineage	0.046	A5D9L3	MHC class II, DM beta precursor OS=Sus scrofa OX=9823 GN=SLA-DMB	0.817	Down	0.035381	SLA-DMB	29.847	1.175	1.063	1.087	0.924	1.055	1.054	1.017	1.049	0.859	0.86	0.844	1.013
ssc05322 Systemic lupus erythematosus	0.159293	Q8MGP9	MHC class II antigen OS=Sus scrofa OX=9823 GN=SLA-DQB	0.635	Down	0.025585	SLA-DQB	29.594	1.274	1.152	1.29	0.851	0.96	1.187	0.992	1.287	0.637	0.844	0.599	0.917
ssc05322 Systemic lupus erythematosus	0.159293	A5D9L3	MHC class II, DM beta precursor OS=Sus scrofa OX=9823 GN=SLA-DMB	0.817	Down	0.035381	SLA-DMB	29.847	1.175	1.063	1.087	0.924	1.055	1.054	1.017	1.049	0.859	0.86	0.844	1.013
ssc00830 Retinol metabolism	0.0369714	Q8WNV7	Dehydrogenase/reductase SDR family member 4 OS=Sus scrofa OX=9823 GN=DHRS4	1.316	Up	0.020779	DHRS4	29.918	0.794	0.94	0.955	1.086	0.984	0.888	0.904	0.984	0.918	1.258	1.079	1.203
ssc00830 Retinol metabolism	0.0369714	F1SIE9	Cytochrome P450 OS=Sus scrofa OX=9823 GN=CYP1A1	0.798	Down	0.00075569	CYP1A1	58.504	1.158	1.209	1.179	1.001	0.997	0.963	0.886	0.866	0.945	0.905	0.956	0.969
ssc05152 Tuberculosis	0.373616	Q8MGP9	MHC class II antigen OS=Sus scrofa OX=9823 GN=SLA-DQB	0.635	Down	0.025585	SLA-DQB	29.594	1.274	1.152	1.29	0.851	0.96	1.187	0.992	1.287	0.637	0.844	0.599	0.917
ssc05152 Tuberculosis	0.373616	A5D9L3	MHC class II, DM beta precursor OS=Sus scrofa OX=9823 GN=SLA-DMB	0.817	Down	0.035381	SLA-DMB	29.847	1.175	1.063	1.087	0.924	1.055	1.054	1.017	1.049	0.859	0.86	0.844	1.013
ssc00640 Propanoate metabolism	0.00707714	A0A287ACP9	Enoyl-CoA hydratase and 3-hydroxyacyl CoA dehydrogenase OS=Sus scrofa OX=9823 GN=EHHADH	1.208	Up	0.00067549	EHHADH	79.678	0.901	0.937	0.961	1.043	0.96	0.966	0.915	0.96	0.95	1.141	1.125	1.116
ssc00640 Propanoate metabolism	0.00707714	F1RQL3	2-oxoisovalerate dehydrogenase subunit beta, mitochondrial OS=Sus scrofa OX=9823 GN=BCKDHB	1.21	Up	0.0045986	BCKDHB	43.323	0.907	0.929	0.983	0.994	0.965	0.959	0.942	1.02	0.959	1.19	1.103	1.119
ssc00640 Propanoate metabolism	0.00707714	I3LNR4	2-oxoisovalerate dehydrogenase subunit alpha OS=Sus scrofa OX=9823 GN=TMEM91	1.215	Up	0.00174403	TMEM91	51.177	0.92	0.924	0.974	0.985	0.945	0.933	0.94	1.011	0.932	1.179	1.105	1.14
ssc05143 African trypanosomiasis	0.0287325	P01965	Hemoglobin subunit alpha OS=Sus scrofa OX=9823 GN=HBA	1.208	Up	0.022703	HBA	15.039	0.887	0.799	0.919	1.118	1.031	0.945	0.981	1.18	1.02	1.063	0.986	1.097
ssc05143 African trypanosomiasis	0.0287325	F1RII7	Hemoglobin subunit beta OS=Sus scrofa OX=9823 GN=HBB	1.209	Up	0.024739	HBB	16.166	0.883	0.785	0.91	1.072	1.001	0.936	0.984	1.257	1.064	1.053	0.979	1.085
ssc04512 ECM-receptor interaction	0.04068	I3LS72	Uncharacterized protein OS=Sus scrofa OX=9823 GN=LOC100623720	0.813	Down	0.031082	LOC100623720	29.886	1.16	1.077		0.991	1.07		0.95	0.928		0.907	0.912
ssc04512 ECM-receptor interaction	0.04068	A0A287AEH1	Laminin subunit alpha 5 OS=Sus scrofa OX=9823 GN=LAMA5	0.808	Down	0.0022387	LAMA5	395.66	1.089	1.112	1.159	1.025	1.059	1.074	0.992	0.961	0.861	0.862	0.916	0.936
ssc04512 ECM-receptor interaction	0.04068	I3LQ84	Collagen type VI alpha 2 chain OS=Sus scrofa OX=9823 GN=COL6A2	0.816	Down	0.0049802	COL6A2	102.77	1.13	1.071	1.206	1.026	1.06	1.08	0.939	0.933	0.807	0.924	0.946	0.911
ssc00071 Fatty acid degradation	0.119466	A0A287ACP9	Enoyl-CoA hydratase and 3-hydroxyacyl CoA dehydrogenase OS=Sus scrofa OX=9823 GN=EHHADH	1.208	Up	0.00067549	EHHADH	79.678	0.901	0.937	0.961	1.043	0.96	0.966	0.915	0.96	0.95	1.141	1.125	1.116
ssc00071 Fatty acid degradation	0.119466	A0A286ZLK7	Enoyl-CoA delta isomerase 1, mitochondrial OS=Sus scrofa OX=9823 GN=ECI1	1.212	Up	0.0118437	ECI1	33.147	0.873	0.897	0.956	0.98	1.001	0.972	0.976	1.038	0.981	1.179	1.067	1.059
ssc05150 Staphylococcus aureus infection	0.0828442	Q8MGP9	MHC class II antigen OS=Sus scrofa OX=9823 GN=SLA-DQB	0.635	Down	0.025585	SLA-DQB	29.594	1.274	1.152	1.29	0.851	0.96	1.187	0.992	1.287	0.637	0.844	0.599	0.917
ssc05150 Staphylococcus aureus infection	0.0828442	A5D9L3	MHC class II, DM beta precursor OS=Sus scrofa OX=9823 GN=SLA-DMB	0.817	Down	0.035381	SLA-DMB	29.847	1.175	1.063	1.087	0.924	1.055	1.054	1.017	1.049	0.859	0.86	0.844	1.013
ssc04672 Intestinal immune network for IgA production	0.00722849	Q8MGP9	MHC class II antigen OS=Sus scrofa OX=9823 GN=SLA-DQB	0.635	Down	0.025585	SLA-DQB	29.594	1.274	1.152	1.29	0.851	0.96	1.187	0.992	1.287	0.637	0.844	0.599	0.917
ssc04672 Intestinal immune network for IgA production	0.00722849	A5D9L3	MHC class II, DM beta precursor OS=Sus scrofa OX=9823 GN=SLA-DMB	0.817	Down	0.035381	SLA-DMB	29.847	1.175	1.063	1.087	0.924	1.055	1.054	1.017	1.049	0.859	0.86	0.844	1.013
ssc05144 Malaria	0.0327487	P01965	Hemoglobin subunit alpha OS=Sus scrofa OX=9823 GN=HBA	1.208	Up	0.022703	HBA	15.039	0.887	0.799	0.919	1.118	1.031	0.945	0.981	1.18	1.02	1.063	0.986	1.097
ssc05144 Malaria	0.0327487	F1RII7	Hemoglobin subunit beta OS=Sus scrofa OX=9823 GN=HBB	1.209	Up	0.024739	HBB	16.166	0.883	0.785	0.91	1.072	1.001	0.936	0.984	1.257	1.064	1.053	0.979	1.085
ssc05330 Allograft rejection	0.0120888	Q8MGP9	MHC class II antigen OS=Sus scrofa OX=9823 GN=SLA-DQB	0.635	Down	0.025585	SLA-DQB	29.594	1.274	1.152	1.29	0.851	0.96	1.187	0.992	1.287	0.637	0.844	0.599	0.917
ssc05330 Allograft rejection	0.0120888	A5D9L3	MHC class II, DM beta precursor OS=Sus scrofa OX=9823 GN=SLA-DMB	0.817	Down	0.035381	SLA-DMB	29.847	1.175	1.063	1.087	0.924	1.055	1.054	1.017	1.049	0.859	0.86	0.844	1.013
ssc00140 Steroid hormone biosynthesis	0.000189889	Q8MKG1	Corticosteroid 11-beta-dehydrogenase isozyme 2 OS=Sus scrofa OX=9823 GN=HSD11B2	1.308	Up	0.0135784	HSD11B2	43.582	0.869	0.798	0.97	0.905	0.983	1.019	1.056	1.046	0.945	1.193	1.174	1.081
ssc00140 Steroid hormone biosynthesis	0.000189889	P10612	Cholesterol side-chain cleavage enzyme, mitochondrial OS=Sus scrofa OX=9823 GN=CYP11A1	1.228	Up	0.0199824	CYP11A1	60.257	0.914	0.897	0.98	0.948	0.962	0.979	0.911	1.01	0.977	1.245	1.121	1.06
ssc00140 Steroid hormone biosynthesis	0.000189889	F1SIE9	Cytochrome P450 OS=Sus scrofa OX=9823 GN=CYP1A1	0.798	Down	0.00075569	CYP1A1	58.504	1.158	1.209	1.179	1.001	0.997	0.963	0.886	0.866	0.945	0.905	0.956	0.969
ssc00140 Steroid hormone biosynthesis	0.000189889	A0A287ASW3	Aromatase 3 OS=Sus scrofa OX=9823 GN=CYP19A3	2.51	Up	0.015182	CYP19A3	57.932	0.58	0.589		1.231	1.202		0.657	0.889		1.633	1.301
ssc04612 Antigen processing and presentation	0.125914	Q8MGP9	MHC class II antigen OS=Sus scrofa OX=9823 GN=SLA-DQB	0.635	Down	0.025585	SLA-DQB	29.594	1.274	1.152	1.29	0.851	0.96	1.187	0.992	1.287	0.637	0.844	0.599	0.917
ssc04612 Antigen processing and presentation	0.125914	A5D9L3	MHC class II, DM beta precursor OS=Sus scrofa OX=9823 GN=SLA-DMB	0.817	Down	0.035381	SLA-DMB	29.847	1.175	1.063	1.087	0.924	1.055	1.054	1.017	1.049	0.859	0.86	0.844	1.013
ssc05323 Rheumatoid arthritis	0.0661505	Q8MGP9	MHC class II antigen OS=Sus scrofa OX=9823 GN=SLA-DQB	0.635	Down	0.025585	SLA-DQB	29.594	1.274	1.152	1.29	0.851	0.96	1.187	0.992	1.287	0.637	0.844	0.599	0.917
ssc05323 Rheumatoid arthritis	0.0661505	A5D9L3	MHC class II, DM beta precursor OS=Sus scrofa OX=9823 GN=SLA-DMB	0.817	Down	0.035381	SLA-DMB	29.847	1.175	1.063	1.087	0.924	1.055	1.054	1.017	1.049	0.859	0.86	0.844	1.013
ssc05321 Inflammatory bowel disease (IBD)	0.0180186	Q8MGP9	MHC class II antigen OS=Sus scrofa OX=9823 GN=SLA-DQB	0.635	Down	0.025585	SLA-DQB	29.594	1.274	1.152	1.29	0.851	0.96	1.187	0.992	1.287	0.637	0.844	0.599	0.917
ssc05321 Inflammatory bowel disease (IBD)	0.0180186	A5D9L3	MHC class II, DM beta precursor OS=Sus scrofa OX=9823 GN=SLA-DMB	0.817	Down	0.035381	SLA-DMB	29.847	1.175	1.063	1.087	0.924	1.055	1.054	1.017	1.049	0.859	0.86	0.844	1.013
ssc05416 Viral myocarditis	0.077144	Q8MGP9	MHC class II antigen OS=Sus scrofa OX=9823 GN=SLA-DQB	0.635	Down	0.025585	SLA-DQB	29.594	1.274	1.152	1.29	0.851	0.96	1.187	0.992	1.287	0.637	0.844	0.599	0.917
ssc05416 Viral myocarditis	0.077144	A5D9L3	MHC class II, DM beta precursor OS=Sus scrofa OX=9823 GN=SLA-DMB	0.817	Down	0.035381	SLA-DMB	29.847	1.175	1.063	1.087	0.924	1.055	1.054	1.017	1.049	0.859	0.86	0.844	1.013
ssc00100 Steroid biosynthesis	0.0120888	D0G6S5	3-beta-hydroxysteroid-Delta(8),Delta(7)-isomerase OS=Sus scrofa OX=9823 GN=EBP	1.573	Up	0.0106168	EBP	26.564	0.776	0.855	0.858	1.072	0.976	1.189	0.749	0.813	0.905	1.473	1.36	1.081
ssc00100 Steroid biosynthesis	0.0120888	A0A286ZXY8	Squalene synthase OS=Sus scrofa OX=9823 GN=FDFT1	1.445	Up	0.0102412	FDFT1	47.76	0.829	0.945	0.726	0.928	1.001	1.096	0.967	0.92	0.983	1.261	1.14	1.211
ssc05320 Autoimmune thyroid disease	0.0120888	Q8MGP9	MHC class II antigen OS=Sus scrofa OX=9823 GN=SLA-DQB	0.635	Down	0.025585	SLA-DQB	29.594	1.274	1.152	1.29	0.851	0.96	1.187	0.992	1.287	0.637	0.844	0.599	0.917
ssc05320 Autoimmune thyroid disease	0.0120888	A5D9L3	MHC class II, DM beta precursor OS=Sus scrofa OX=9823 GN=SLA-DMB	0.817	Down	0.035381	SLA-DMB	29.847	1.175	1.063	1.087	0.924	1.055	1.054	1.017	1.049	0.859	0.86	0.844	1.013
ssc04514 Cell adhesion molecules (CAMs)	0.145735	Q8MGP9	MHC class II antigen OS=Sus scrofa OX=9823 GN=SLA-DQB	0.635	Down	0.025585	SLA-DQB	29.594	1.274	1.152	1.29	0.851	0.96	1.187	0.992	1.287	0.637	0.844	0.599	0.917
ssc04514 Cell adhesion molecules (CAMs)	0.145735	A5D9L3	MHC class II, DM beta precursor OS=Sus scrofa OX=9823 GN=SLA-DMB	0.817	Down	0.035381	SLA-DMB	29.847	1.175	1.063	1.087	0.924	1.055	1.054	1.017	1.049	0.859	0.86	0.844	1.013
ssc00982 Drug metabolism - cytochrome P450	0.0886706	P16549	Dimethylaniline monooxygenase [N-oxide-forming] 1 OS=Sus scrofa OX=9823 GN=FMO1	0.793	Down	0.029724	FMO1	59.952	1.13	1.005	1.011	0.855	0.994	1.126	1.187	1.09	1.082	0.768	0.932	0.795
ssc00982 Drug metabolism - cytochrome P450	0.0886706	Q9N1F5	Glutathione S-transferase omega-1 OS=Sus scrofa OX=9823 GN=GSTO1	1.221	Up	0.022459	GSTO1	27.418	0.914	0.855	1.013	0.954	1.009	0.889	0.959	1.018	1.006	1.189	1.119	1.089
ssc01212 Fatty acid metabolism	0.17308	A0A287ACP9	Enoyl-CoA hydratase and 3-hydroxyacyl CoA dehydrogenase OS=Sus scrofa OX=9823 GN=EHHADH	1.208	Up	0.00067549	EHHADH	79.678	0.901	0.937	0.961	1.043	0.96	0.966	0.915	0.96	0.95	1.141	1.125	1.116
ssc01212 Fatty acid metabolism	0.17308	I3LEF8	Peroxisomal multifunctional enzyme type 2 OS=Sus scrofa OX=9823 GN=HSD17B4	1.287	Up	0.000176131	HSD17B4	80.04	0.88	0.932	0.912	1.087	0.909	0.953	0.9	0.974	0.976	1.17	1.184	1.151
ssc04659 Th17 cell differentiation	0.139054	Q8MGP9	MHC class II antigen OS=Sus scrofa OX=9823 GN=SLA-DQB	0.635	Down	0.025585	SLA-DQB	29.594	1.274	1.152	1.29	0.851	0.96	1.187	0.992	1.287	0.637	0.844	0.599	0.917
ssc04659 Th17 cell differentiation	0.139054	A5D9L3	MHC class II, DM beta precursor OS=Sus scrofa OX=9823 GN=SLA-DMB	0.817	Down	0.035381	SLA-DMB	29.847	1.175	1.063	1.087	0.924	1.055	1.054	1.017	1.049	0.859	0.86	0.844	1.013
ssc04146 Peroxisome	0.000176837	A0A286ZZ49	Phytanoyl-CoA dioxygenase, peroxisomal OS=Sus scrofa OX=9823 GN=PHYH	1.404	Up	0.0064849	PHYH	38.399	0.987	0.86	0.792	0.926	0.988	1.162	0.86	0.939	0.812	1.207	1.228	1.271
ssc04146 Peroxisome	0.000176837	A0A287ACP9	Enoyl-CoA hydratase and 3-hydroxyacyl CoA dehydrogenase OS=Sus scrofa OX=9823 GN=EHHADH	1.208	Up	0.00067549	EHHADH	79.678	0.901	0.937	0.961	1.043	0.96	0.966	0.915	0.96	0.95	1.141	1.125	1.116
ssc04146 Peroxisome	0.000176837	A0A286ZSG3	Catalase OS=Sus scrofa OX=9823 GN=CAT	1.223	Up	0.025319	CAT	59.929	0.859	0.934	0.956	1.099	0.968	0.937	0.958	0.985	0.986	1.131	1.114	1.117
ssc04146 Peroxisome	0.000176837	Q8WNV7	Dehydrogenase/reductase SDR family member 4 OS=Sus scrofa OX=9823 GN=DHRS4	1.316	Up	0.020779	DHRS4	29.918	0.794	0.94	0.955	1.086	0.984	0.888	0.904	0.984	0.918	1.258	1.079	1.203
ssc04146 Peroxisome	0.000176837	I3LEF8	Peroxisomal multifunctional enzyme type 2 OS=Sus scrofa OX=9823 GN=HSD17B4	1.287	Up	0.000176131	HSD17B4	80.04	0.88	0.932	0.912	1.087	0.909	0.953	0.9	0.974	0.976	1.17	1.184	1.151
ssc04146 Peroxisome	0.000176837	I3LSN3	Peroxisomal biogenesis factor 10 OS=Sus scrofa OX=9823 GN=PEX10	1.244	Up	0.0192961	PEX10	37.185		0.9	0.886		0.941	0.921		1.015	1.112		1.144	1.078
ssc04658 Th1 and Th2 cell differentiation	0.113106	Q8MGP9	MHC class II antigen OS=Sus scrofa OX=9823 GN=SLA-DQB	0.635	Down	0.025585	SLA-DQB	29.594	1.274	1.152	1.29	0.851	0.96	1.187	0.992	1.287	0.637	0.844	0.599	0.917
ssc04658 Th1 and Th2 cell differentiation	0.113106	A5D9L3	MHC class II, DM beta precursor OS=Sus scrofa OX=9823 GN=SLA-DMB	0.817	Down	0.035381	SLA-DMB	29.847	1.175	1.063	1.087	0.924	1.055	1.054	1.017	1.049	0.859	0.86	0.844	1.013
ssc04974 Protein digestion and absorption	0.0174455	F1S285	Collagen type XIV alpha 1 chain OS=Sus scrofa OX=9823 GN=COL14A1	0.755	Down	0.022976	COL14A1	189.82	1.126	1.039	1.327	0.939	1.069	1.076	1.007	0.985	0.782	0.908	0.897	0.833
ssc04974 Protein digestion and absorption	0.0174455	I3LS72	Uncharacterized protein OS=Sus scrofa OX=9823 GN=LOC100623720	0.813	Down	0.031082	LOC100623720	29.886	1.16	1.077		0.991	1.07		0.95	0.928		0.907	0.912
ssc04974 Protein digestion and absorption	0.0174455	I3LQ84	Collagen type VI alpha 2 chain OS=Sus scrofa OX=9823 GN=COL6A2	0.816	Down	0.0049802	COL6A2	102.77	1.13	1.071	1.206	1.026	1.06	1.08	0.939	0.933	0.807	0.924	0.946	0.911
ssc00280 Valine, leucine and isoleucine degradation	0.00562665	A0A287ACP9	Enoyl-CoA hydratase and 3-hydroxyacyl CoA dehydrogenase OS=Sus scrofa OX=9823 GN=EHHADH	1.208	Up	0.00067549	EHHADH	79.678	0.901	0.937	0.961	1.043	0.96	0.966	0.915	0.96	0.95	1.141	1.125	1.116
ssc00280 Valine, leucine and isoleucine degradation	0.00562665	F1RQL3	2-oxoisovalerate dehydrogenase subunit beta, mitochondrial OS=Sus scrofa OX=9823 GN=BCKDHB	1.21	Up	0.0045986	BCKDHB	43.323	0.907	0.929	0.983	0.994	0.965	0.959	0.942	1.02	0.959	1.19	1.103	1.119
ssc00280 Valine, leucine and isoleucine degradation	0.00562665	F1SSR4	Isovaleryl-CoA dehydrogenase, mitochondrial OS=Sus scrofa OX=9823 GN=IVD	1.237	Up	0.0123796	IVD	53.737	0.897	0.902	0.99	0.969	1.032	0.958	0.916	0.962	0.954	1.236	1.096	1.118
ssc00280 Valine, leucine and isoleucine degradation	0.00562665	I3LNR4	2-oxoisovalerate dehydrogenase subunit alpha OS=Sus scrofa OX=9823 GN=TMEM91	1.215	Up	0.00174403	TMEM91	51.177	0.92	0.924	0.974	0.985	0.945	0.933	0.94	1.011	0.932	1.179	1.105	1.14
ssc00380 Tryptophan metabolism	0.00707714	A0A287ACP9	Enoyl-CoA hydratase and 3-hydroxyacyl CoA dehydrogenase OS=Sus scrofa OX=9823 GN=EHHADH	1.208	Up	0.00067549	EHHADH	79.678	0.901	0.937	0.961	1.043	0.96	0.966	0.915	0.96	0.95	1.141	1.125	1.116
ssc00380 Tryptophan metabolism	0.00707714	A0A286ZSG3	Catalase OS=Sus scrofa OX=9823 GN=CAT	1.223	Up	0.025319	CAT	59.929	0.859	0.934	0.956	1.099	0.968	0.937	0.958	0.985	0.986	1.131	1.114	1.117
ssc00380 Tryptophan metabolism	0.00707714	F1SIE9	Cytochrome P450 OS=Sus scrofa OX=9823 GN=CYP1A1	0.798	Down	0.00075569	CYP1A1	58.504	1.158	1.209	1.179	1.001	0.997	0.963	0.886	0.866	0.945	0.905	0.956	0.969
ssc04510 Focal adhesion	0.309767	I3LS72	Uncharacterized protein OS=Sus scrofa OX=9823 GN=LOC100623720	0.813	Down	0.031082	LOC100623720	29.886	1.16	1.077		0.991	1.07		0.95	0.928		0.907	0.912
ssc04510 Focal adhesion	0.309767	A0A287AEH1	Laminin subunit alpha 5 OS=Sus scrofa OX=9823 GN=LAMA5	0.808	Down	0.0022387	LAMA5	395.66	1.089	1.112	1.159	1.025	1.059	1.074	0.992	0.961	0.861	0.862	0.916	0.936
ssc04510 Focal adhesion	0.309767	I3LQ84	Collagen type VI alpha 2 chain OS=Sus scrofa OX=9823 GN=COL6A2	0.816	Down	0.0049802	COL6A2	102.77	1.13	1.071	1.206	1.026	1.06	1.08	0.939	0.933	0.807	0.924	0.946	0.911
ssc04913 Ovarian steroidogenesis	0.0026273	P10612	Cholesterol side-chain cleavage enzyme, mitochondrial OS=Sus scrofa OX=9823 GN=CYP11A1	1.228	Up	0.0199824	CYP11A1	60.257	0.914	0.897	0.98	0.948	0.962	0.979	0.911	1.01	0.977	1.245	1.121	1.06
ssc04913 Ovarian steroidogenesis	0.0026273	F1SIE9	Cytochrome P450 OS=Sus scrofa OX=9823 GN=CYP1A1	0.798	Down	0.00075569	CYP1A1	58.504	1.158	1.209	1.179	1.001	0.997	0.963	0.886	0.866	0.945	0.905	0.956	0.969
ssc04913 Ovarian steroidogenesis	0.0026273	A0A287ASW3	Aromatase 3 OS=Sus scrofa OX=9823 GN=CYP19A3	2.51	Up	0.015182	CYP19A3	57.932	0.58	0.589		1.231	1.202		0.657	0.889		1.633	1.301
ssc05140 Leishmaniasis	0.100675	Q8MGP9	MHC class II antigen OS=Sus scrofa OX=9823 GN=SLA-DQB	0.635	Down	0.025585	SLA-DQB	29.594	1.274	1.152	1.29	0.851	0.96	1.187	0.992	1.287	0.637	0.844	0.599	0.917
ssc05140 Leishmaniasis	0.100675	A5D9L3	MHC class II, DM beta precursor OS=Sus scrofa OX=9823 GN=SLA-DMB	0.817	Down	0.035381	SLA-DMB	29.847	1.175	1.063	1.087	0.924	1.055	1.054	1.017	1.049	0.859	0.86	0.844	1.013
ssc05204 Chemical carcinogenesis	0.000218475	Q28960	Carbonyl reductase [NADPH] 1 OS=Sus scrofa OX=9823 GN=CBR1	1.244	Up	0.04428	CBR1	31.693	0.983	0.958	0.876	1.077	1.018	0.922	0.868	0.947	0.862	1.093	1.085	1.325
ssc05204 Chemical carcinogenesis	0.000218475	Q3S3F7	Sulfotransferase OS=Sus scrofa OX=9823 GN=SULT2A1	1.798	Up	0.046923	SULT2A1	33.532	0.585	0.688	1.001	0.974	1.063	0.91	0.788	1.033	0.968	1.745	1.227	1.117
ssc05204 Chemical carcinogenesis	0.000218475	F1SIE9	Cytochrome P450 OS=Sus scrofa OX=9823 GN=CYP1A1	0.798	Down	0.00075569	CYP1A1	58.504	1.158	1.209	1.179	1.001	0.997	0.963	0.886	0.866	0.945	0.905	0.956	0.969
ssc05204 Chemical carcinogenesis	0.000218475	I3LLX8	Sulfotransferase OS=Sus scrofa OX=9823 GN=SULT1A3	1.251	Up	0.032384	SULT1A3	34.256	0.782	0.892	0.899	0.927	0.883	0.953	1.157	1.158	1.176	1.167	1.079	0.973
ssc05204 Chemical carcinogenesis	0.000218475	Q9N1F5	Glutathione S-transferase omega-1 OS=Sus scrofa OX=9823 GN=GSTO1	1.221	Up	0.022459	GSTO1	27.418	0.914	0.855	1.013	0.954	1.009	0.889	0.959	1.018	1.006	1.189	1.119	1.089
